# Supplementary material for: Proteomics of colorectal tumors identifies the role of CAVIN1 in tumor relapse
Source: Mol Syst Biol. 2025 Apr 23;21(7):776–806. doi: 10.1038/s44320-025-00102-8 (PMC12222889; doi:10.1038/s44320-025-00102-8)
Supplement: Supplementary file 3 — Dataset EV1 [file 44320_2025_102_MOESM3_ESM.xlsx]

## Sheet: Legend
Dataset EV1	Clinical metadata from 1st COHORT (A) and 2nd COHORT (B). Below, you can find the explanation for each one of the columns presented in this dataset.
Column name	Description
ID	proteomics analysis identifier (including cohort)
OrderID	proteomics analysis identifier
Biopsies_ID	samples from the same patient, only one should be used when doing RFS analysis
Digestion	In-sol: digestion in solution; PAC: digestion using protein aggregation capture
Batch	experimental batch
Cohort	1st or 2nd cohort
num_biopsies	number of biopsies from the same patient
Gender	0=female, 1=male
Age	Age at surgery
MSI	MSI status. (Stability status according to Suraweera et. al (PMID: 12454837)): 0=MSS/MSI-L (0-2 unstable markers), 1=MSI high (>2 unstable markers)
Stage	UICC_stage
Tumour_loc	Tumor location: R1_L2 (right = 1, left =2); C1_R2 (colon=1, rectum=2)
RFS	Relapse free survival event: 1=recurrence or crc-related death, 0=no CRC relapse or no CRC related death, exclude=exclude from RFS analysis
RFStime	Relapse Free Survival analysis time (days; for events: time to recurrence or CRC-related death; for non-event: time to death of CRC unrelated/unknown causes or time to last follow-up for alive patients)

## Sheet: A. 1st COHORT
ID	OrderID	Biopsies_ID	Digestion	Batch	Cohort	num_biopsies	Gender	Age	MSI	Stage	Tumour_loc_R1_L2	Tumour_loc_C1_R2	RFS	RFStime
X354_1st	354		PAC	8	1st	1	0	36	MSI	III	2	2	0	4604
X219_1st	219		PAC	5	1st	1	0	55	MSS	III	1	1	0	6638
X1_1st	1		In-sol	1	1st	1	1	89	MSS	III	2	1	1	1040
X335_1st	335		PAC	8	1st	1	1	65	MSS	II	2	2	0	4312
X332_1st	332		PAC	8	1st	1	1	59	MSS	II	2	2	0	4240
X179_1st	179		PAC	4	1st	1	0	56	MSS	II	2	1	1	581
X13_1st	13		In-sol	1	1st	1	1	72	MSS	II	2	1	0	4086
X14_1st	14		In-sol	1	1st	1	1	53	MSS	II	2	1	0	4068
X218_1st	218		PAC	5	1st	1	0	73	MSI	III	na	na	Exclude	Exclude
X62_1st	62		In-sol	2	1st	1	1	64	MSS	II	2	1	0	3885
X181_1st	181		PAC	4	1st	1	1	85	MSS	III	2	1	1	1568
X15_1st	15		In-sol	1	1st	1	0	53	MSS	III	2	1	0	3732
X220_1st	220		PAC	5	1st	1	0	57	MSS	III	2	1	0	5755
X16_1st	16		In-sol	1	1st	1	1	41	MSI	III	1	1	0	3620
X221_1st	221		PAC	5	1st	1	0	55	MSI	III	2	1	0	5677
X50_1st	50		In-sol	2	1st	1	0	80	MSS	III	1	1	0	4635
X17_1st	17		In-sol	1	1st	1	0	58	MSS	II	2	1	0	3568
X51_1st	51		In-sol	2	1st	1	1	43	MSI	II	2	1	0	3567
X213_1st	213		PAC	5	1st	1	0	63	MSS	II	2	1	1	848
X223_1st	223		PAC	5	1st	1	0	58	MSI	III	1	1	0	5592
X183_1st	183		PAC	4	1st	1	1	68	MSS	III	1	1	1	421
X2_1st	2		In-sol	1	1st	1	1	66	MSS	II	1	1	1	1685
X167_1st	167		PAC	4	1st	1	0	80	MSI	III	1	1	1	228
X178_1st	178		PAC	4	1st	1	1	79	MSS	II	1	1	1	1150
X224_1st	224		PAC	5	1st	1	0	71	MSS	III	2	1	0	5521
X52_1st	52		In-sol	2	1st	1	0	63	MSI	II	1	1	0	3422
X222_1st	222		PAC	5	1st	1	0	76	MSI	III	1	1	0	1388
X363_1st	363		PAC	8	1st	1	1	68	MSS	II	2	2	0	4423
X347_1st	347		PAC	8	1st	1	0	64	MSS	III	2	2	0	3351
X3_1st	3		In-sol	1	1st	1	1	64	MSS	III	2	1	1	1465
X365_1st	365		PAC	8	1st	1	1	57	MSS	II	2	2	0	3282
X4_1st	4		In-sol	1	1st	1	1	57	MSS	II	2	1	1	1101
X338_1st	338		PAC	8	1st	1	1	68	MSS	II	2	2	0	3253
X59_1st	59		In-sol	2	1st	1	1	58	MSS	II	2	1	0	3248
X63_1st	63		In-sol	2	1st	1	0	59	MSI	II	2	1	0	3202
X367_1st	367		PAC	8	1st	1	0	60	MSS	III	2	2	1	776
X18_1st	18		In-sol	1	1st	1	0	71	MSS	III	na	na	Exclude	Exclude
X358_1st	358		PAC	8	1st	1	0	62	MSS	III	2	2	0	1519
X359_1st	359		PAC	8	1st	1	0	69	MSS	II	2	2	0	3156
X353_1st	353		PAC	8	1st	1	1	63	MSS	II	2	2	0	3150
X368_1st	368		PAC	8	1st	1	0	65	MSS	III	2	2	0	3155
X369_1st	369		PAC	8	1st	1	1	69	MSS	III	2	2	0	3390
X19_1st	19		In-sol	1	1st	1	1	55	MSS	II	2	1	0	3142
X65_1st	65		In-sol	2	1st	1	1	67	MSS	II	1	1	0	3126
X64_1st	64		In-sol	2	1st	1	1	79	MSS	II	1	1	0	3508
X66_1st	66		In-sol	2	1st	1	0	71	MSI	II	1	1	0	3092
X227_1st	227		PAC	5	1st	1	0	68	MSS	III	2	1	0	1092
X69_1st	69		In-sol	2	1st	1	0	77	MSS	II	2	1	0	2328
X20_1st	20		In-sol	1	1st	1	0	44	MSS	III	1	1	0	3021
X68_1st	68		In-sol	2	1st	1	1	94	MSS	II	2	1	0	1031
X21_1st	21		In-sol	1	1st	1	1	81	MSS	II	2	1	0	4585
X370_1st	370		PAC	8	1st	1	1	70	MSS	II	2	2	0	3018
X67_1st	67		In-sol	2	1st	1	0	75	MSS	II	1	1	0	2188
X22_1st	22		In-sol	1	1st	1	1	62	MSS	III	2	1	0	2931
X76_1st	76		In-sol	2	1st	1	1	84	MSS	II	2	1	0	3843
X173_1st	173		PAC	4	1st	1	1	77	MSS	II	2	1	0	2917
X23_1st	23		In-sol	1	1st	1	0	69	MSS	III	2	1	0	2906
X361_1st	361		PAC	8	1st	1	1	81	MSS	III	2	2	0	2911
X357_1st	357		PAC	8	1st	1	0	69	MSS	II	2	2	0	3787
X24_1st	24		In-sol	1	1st	1	1	56	MSS	II	1	1	0	2896
X25_1st	25		In-sol	1	1st	1	1	53	MSS	III	1	1	0	2862
X342_1st	342		PAC	8	1st	1	1	57	MSS	III	2	2	0	2855
X26_1st	26		In-sol	1	1st	1	0	75	MSI	II	1	1	0	2856
X71_1st	71		In-sol	2	1st	1	0	83	MSS	III	2	1	0	2331
X27_1st	27		In-sol	1	1st	1	0	87	MSS	II	2	1	0	3433
X28_1st	28		In-sol	1	1st	1	1	39	MSS	II	2	1	0	2832
X29_1st	29		In-sol	1	1st	1	0	74	MSS	III	1	1	0	4776
X30_1st	30		In-sol	1	1st	1	1	53	MSI	II	1	1	0	2764
X31_1st	31		In-sol	1	1st	1	1	77	MSS	II	1	1	0	2771
X32_1st	32		In-sol	1	1st	1	0	72	MSS	II	1	1	0	2792
X56_1st	56		In-sol	2	1st	1	0	62	MSS	II	2	1	0	2705
X5_1st	5		In-sol	1	1st	1	1	61	MSS	III	1	1	1	291
X33_1st	33		In-sol	1	1st	1	1	75	MSS	II	2	1	0	3092
X34_1st	34		In-sol	1	1st	1	1	70	MSS	II	2	1	0	2692
X70_1st	70		In-sol	2	1st	1	1	52	MSI	III	1	1	0	2667
X348_1st	348		PAC	8	1st	1	1	77	MSS	II	2	2	0	3638
X94_1st	94		In-sol	2	1st	1	0	64	MSI	III	1	1	0	2659
X6_1st	6		In-sol	1	1st	1	0	64	MSI	II	2	1	1	251
X184_1st	184		PAC	4	1st	1	0	55	MSS	II	na	na	Exclude	Exclude
X85_1st	85		In-sol	2	1st	1	0	87	MSS	III	1	1	0	937
X333_1st	333		PAC	8	1st	1	0	83	MSS	III	2	2	0	3661
X330_1st	330		PAC	8	1st	1	0	65	MSS	III	2	2	1	573
X212_1st	212		PAC	5	1st	1	1	74	MSS	II	2	1	0	2584
X35_1st	35		In-sol	1	1st	1	1	69	MSS	II	2	1	0	2579
X225_1st	225		PAC	5	1st	1	0	86	MSS	III	2	1	0	2670
X36_1st	36		In-sol	1	1st	1	0	71	MSS	III	1	1	0	2567
X336_1st	336		PAC	8	1st	1	1	69	MSS	II	2	2	0	2542
X53_1st	53		In-sol	2	1st	1	1	30	MSS	III	2	1	0	2540
X37_1st	37		In-sol	1	1st	1	0	56	MSS	II	1	1	0	2533
X86_1st	86		In-sol	2	1st	1	1	58	MSS	II	2	1	0	2505
X331_1st	331		PAC	8	1st	1	1	74	MSS	II	2	2	0	4174
X334_1st	334		PAC	8	1st	1	1	73	MSS	II	2	2	0	2472
X7_1st	7		In-sol	1	1st	1	0	73	MSS	III	2	1	1	49
X182_1st	182		PAC	4	1st	1	0	65	MSS	III	1	1	1	1420
X174_1st	174		PAC	4	1st	1	1	88	MSS	II	2	1	0	1948
X38_1st	38		In-sol	1	1st	1	0	76	MSI	III	1	1	0	3960
X57_1st	57		In-sol	2	1st	1	1	47	MSS	II	2	1	0	4604
X337_1st	337		PAC	8	1st	1	0	47	MSS	III	2	2	1	895
X373_1st	373		PAC	8	1st	1	1	73	MSS	II	2	2	0	2352
X339_1st	339		PAC	8	1st	1	0	56	MSS	II	2	2	1	369
X54_1st	54		In-sol	2	1st	1	0	76	MSI	II	1	1	0	2293
X366_1st	366		PAC	8	1st	1	0	61	MSS	II	2	2	0	2302
X55_1st	55		In-sol	2	1st	1	1	73	MSI	III	1	1	0	2277
X364_1st	364		PAC	8	1st	1	1	54	MSS	II	2	2	0	2274
X39_1st	39		In-sol	1	1st	1	1	67	MSS	III	2	1	0	2226
X40_1st	40		In-sol	1	1st	1	0	74	MSI	II	1	1	0	2212
X374_1st	374		PAC	8	1st	1	0	37	MSS	III	2	2	1	1141
X352_1st	352		PAC	8	1st	1	1	69	MSS	III	2	2	1	1996
X75_1st	75		In-sol	2	1st	1	0	85	MSS	III	2	1	0	3393
X371_1st	371		PAC	8	1st	1	1	71	MSS	II	2	2	0	2283
X74_1st	74		In-sol	2	1st	1	1	63	MSS	II	2	1	0	2105
X41_1st	41		In-sol	1	1st	1	1	71	MSS	III	1	1	0	2059
X87_1st	87		In-sol	2	1st	1	0	67	MSI	II	1	1	0	2068
X42_1st	42		In-sol	1	1st	1	0	56	MSS	II	1	1	0	2003
X73_1st	73		In-sol	2	1st	1	1	60	MSS	III	2	1	0	1967
X43_1st	43		In-sol	1	1st	1	1	79	MSS	II	2	1	0	1533
X44_1st	44		In-sol	1	1st	1	0	69	MSI	II	1	1	0	1971
X45_1st	45		In-sol	1	1st	1	0	64	MSS	III	2	1	0	1939
X46_1st	46		In-sol	1	1st	1	1	71	MSS	II	2	1	0	1931
X88_1st	88		In-sol	2	1st	1	0	74	MSI	III	1	1	0	1888
X180_1st	180		PAC	4	1st	1	1	86	MSS	II	1	1	1	311
X226_1st	226		PAC	5	1st	1	0	74	MSI	III	2	1	0	2853
X95_1st	95		In-sol	2	1st	1	1	87	MSS	II	1	1	0	2236
X8_1st	8		In-sol	1	1st	1	0	60	MSS	II	1	1	1	121
X89_1st	89		In-sol	2	1st	1	0	59	MSS	III	1	1	0	1720
X168_1st	168		PAC	4	1st	1	0	70	MSS	II	na	na	Exclude	Exclude
X81_1st	81		In-sol	2	1st	1	1	56	MSI	II	2	1	0	2901
X80_1st	80		In-sol	2	1st	1	1	63	MSS	II	1	1	0	2999
X349_1st	349		PAC	8	1st	1	1	74	MSS	III	2	2	0	3249
X79_1st	79		In-sol	2	1st	1	1	57	MSS	II	1	1	0	2887
X82_1st	82		In-sol	2	1st	1	1	71	MSI	III	1	1	0	2513
X229_1st	229		PAC	5	1st	1	0	73	MSS	III	1	1	0	2339
X228_1st	228		PAC	5	1st	1	1	70	MSS	II	1	1	1	359
X350_1st	350		PAC	8	1st	1	1	62	MSS	II	2	2	0	3164
X78_1st	78		In-sol	2	1st	1	1	75	MSS	II	2	1	0	3568
X230_1st	230		PAC	5	1st	1	0	54	MSS	III	2	1	0	2317
X346_1st	346		PAC	8	1st	1	1	59	MSS	II	2	2	0	3376
X47_1st	47		In-sol	1	1st	1	1	74	MSS	II	2	1	0	1664
X360_1st	360		PAC	8	1st	1	1	75	MSS	III	2	2	1	709
X345_1st	345		PAC	8	1st	1	0	69	MSS	III	2	2	0	1659
X48_1st	48		In-sol	1	1st	1	1	73	MSS	II	2	1	0	2575
X49_1st	49		In-sol	1	1st	1	0	62	MSS	III	1	1	0	1628
X9_1st	9		In-sol	1	1st	1	0	70	MSI	II	1	1	1	112
X231_1st	231		PAC	5	1st	1	0	77	MSS	III	1	1	0	2240
X344_1st	344		PAC	8	1st	1	1	39	MSS	II	2	2	0	1590
X166_1st	166		PAC	4	1st	1	1	71	MSI	II	1	1	1	376
X77_1st	77		In-sol	2	1st	1	1	63	MSS	III	2	1	0	2212
X72_1st	72		In-sol	2	1st	1	1	62	MSS	II	2	1	0	2022
X351_1st	351		PAC	8	1st	1	0	47	MSS	II	2	2	0	2401
X214_1st	214		PAC	5	1st	1	1	64	MSS	III	1	1	1	560
X343_1st	343		PAC	8	1st	1	1	61	MSS	III	2	2	0	1516
X131_1st	131		In-sol	3	1st	1	0	70	MSS	II	2	1	1	1189
X58_1st	58		In-sol	2	1st	1	1	79	MSS	III	1	1	0	1482
X155_1st	155		In-sol	3	1st	1	1	82	MSS	IV	na	na	Exclude	Exclude
X372_1st	372		PAC	8	1st	1	1	81	MSS	III	2	2	0	1442
X60_1st	60		In-sol	2	1st	1	0	71	MSI	III	1	1	0	1442
X175_1st	175		PAC	4	1st	1	1	45	MSS	III	1	1	0	1435
X90_1st	90		In-sol	2	1st	1	1	67	MSS	III	2	1	0	1399
X97_1st	97		In-sol	2	1st	1	0	68	MSS	III	1	1	0	1393
X91_1st	91		In-sol	2	1st	1	1	70	MSI	III	1	1	0	1322
X61_1st	61		In-sol	2	1st	1	0	75	MSI	III	1	1	0	1303
X215_1st	215		PAC	5	1st	1	0	49	MSS	III	1	1	1	371
X10_1st	10		In-sol	1	1st	1	1	75	MSS	II	1	1	1	385
X11_1st	11		In-sol	1	1st	1	1	53	MSS	II	2	1	1	398
X340_1st	340		PAC	8	1st	1	0	74	MSS	III	2	2	0	1212
X356_1st	356		PAC	8	1st	1	1	56	MSS	II	2	2	0	1177
X92_1st	92		In-sol	2	1st	1	1	66	MSS	II	2	1	0	1184
X156_1st	156		In-sol	3	1st	1	1	80	MSS	IV	na	na	Exclude	Exclude
X93_1st	93		In-sol	2	1st	1	0	62	MSS	II	2	1	0	1160
X341_1st	341		PAC	8	1st	1	1	55	MSS	II	2	2	0	1160
X157_1st	157		In-sol	3	1st	1	1	76	MSS	IV	na	na	Exclude	Exclude
X96_1st	96		In-sol	2	1st	1	1	68	MSS	II	2	1	0	3419
X355_1st	355		PAC	8	1st	1	0	57	MSS	III	2	2	0	3402
X158_1st	158		In-sol	3	1st	1	0	92	MSS	II	1	1	1	12
X128_1st	128		In-sol	3	1st	1	0	59	MSS	II	1	1	0	2046
X159_1st	159		In-sol	3	1st	1	0	78	MSS	IV	na	na	Exclude	Exclude
X129_1st	129		In-sol	3	1st	1	0	66	MSS	II	1	1	0	1967
X105_1st	105		In-sol	2	1st	1	1	70	MSS	III	2	1	0	1921
X130_1st	130		In-sol	3	1st	1	1	63	MSS	II	2	1	0	2597
X12_1st	12		In-sol	1	1st	1	0	70	MSS	II	2	1	0	3258
X194_1st	194		PAC	4	1st	1	1	66	MSS	II	2	1	0	1888
X84_1st	84		In-sol	2	1st	1	1	74	MSS	III	2	1	0	1863
X362_1st	362		PAC	8	1st	1	0	63	MSS	II	2	2	0	1890
X83_1st	83		In-sol	2	1st	1	1	67	MSS	II	2	1	0	1525
X132_1st	132		In-sol	3	1st	1	1	62	MSS	II	2	1	0	1792
X107_1st	107		In-sol	2	1st	1	0	71	MSS	III	2	1	0	1715
X133_1st	133		In-sol	3	1st	1	1	79	MSS	II	2	1	0	1714
X134_1st	134		In-sol	3	1st	1	1	71	MSS	II	1	1	0	1606
X135_1st	135		In-sol	3	1st	1	0	58	MSI	II	1	1	0	1497
X136_1st	136		In-sol	3	1st	3	1	68	MSS	II	2	1	0	1389
X137_1st	137		In-sol	3	1st	1	1	70	MSS	II	2	1	0	1382
X138_1st	138		In-sol	3	1st	1	1	60	MSS	III	2	1	1	433
X110_1st	110	Biopsy_1_1	In-sol	2	1st	3	0	67	MSS	II	2	1	0	1154
X232_1st	232	Biopsy_1_2	PAC	6	1st	3	0	67	MSS	II	2	1	0	1154
X233_1st	233	Biopsy_1_3	PAC	6	1st	3	0	67	MSS	II	2	1	0	1154
X102_1st	102		In-sol	2	1st	1	0	76	MSS	II	2	1	0	1334
X122_1st	122	Biopsy_2_1	In-sol	3	1st	3	1	64	MSS	III	1	1	0	1303
X234_1st	234	Biopsy_2_2	PAC	6	1st	3	1	64	MSS	III	1	1	0	1303
X235_1st	235	Biopsy_2_3	PAC	6	1st	3	1	64	MSS	III	1	1	0	1303
X139_1st	139		In-sol	3	1st	1	0	83	MSI	II	1	1	0	1958
X120_1st	120		In-sol	2	1st	1	0	78	MSI	II	1	1	1	720
X101_1st	101		In-sol	2	1st	1	0	72	MSI	III	1	1	0	1268
X160_1st	160	Biopsy_3_1	In-sol	3	1st	2	0	83	MSS	III	1	1	1	211
X236_1st	236	Biopsy_3_2	PAC	6	1st	2	0	83	MSS	III	1	1	1	211
X257_1st	257	Biopsy_4_1	PAC	6	1st	3	0	84	MSS	II	1	1	0	2109
X258_1st	258	Biopsy_4_2	PAC	6	1st	3	0	84	MSS	II	1	1	0	2109
X259_1st	259	Biopsy_4_3	PAC	6	1st	3	0	84	MSS	II	1	1	0	2109
X140_1st	140		In-sol	3	1st	1	0	73	MSS	II	1	1	0	1923
X141_1st	141	Biopsy_5_1	In-sol	3	1st	3	1	77	MSS	II	2	1	0	1235
X237_1st	237	Biopsy_5_2	PAC	6	1st	3	1	77	MSS	II	2	1	0	1235
X238_1st	238	Biopsy_5_3	PAC	6	1st	3	1	77	MSS	II	2	1	0	1235
X260_1st	260	Biopsy_6_1	PAC	6	1st	3	0	84	MSS	II	1	1	0	2074
X261_1st	261	Biopsy_6_2	PAC	6	1st	3	0	84	MSS	II	1	1	0	2074
X262_1st	262	Biopsy_6_3	PAC	6	1st	3	0	84	MSS	II	1	1	0	2074
X263_1st	263	Biopsy_7_1	PAC	6	1st	4	1	81	MSS	I	na	na	Exclude	Exclude
X264_1st	264	Biopsy_7_2	PAC	6	1st	4	1	81	MSS	I	na	na	Exclude	Exclude
X265_1st	265	Biopsy_7_3	PAC	6	1st	4	1	81	MSS	I	na	na	Exclude	Exclude
X266_1st	266	Biopsy_7_4	PAC	6	1st	4	1	81	MSS	I	na	na	Exclude	Exclude
X161_1st	161	Biopsy_8_1	In-sol	3	1st	3	1	75	MSS	II	1	1	0	1200
X239_1st	239	Biopsy_8_2	PAC	6	1st	3	1	75	MSS	II	1	1	0	1200
X240_1st	240	Biopsy_8_3	PAC	6	1st	3	1	75	MSS	II	1	1	0	1200
X142_1st	142		In-sol	3	1st	1	1	70	MSS	II	1	1	0	1151
X106_1st	106		In-sol	2	1st	1	0	65	MSS	III	2	1	0	1144
X143_1st	143		In-sol	3	1st	1	0	67	MSS	II	na	na	Exclude	Exclude
X144_1st	144		In-sol	3	1st	1	0	66	MSS	II	2	1	0	1687
X145_1st	145	Biopsy_9_3	In-sol	3	1st	3	0	68	MSI	II	1	1	0	2318
X241_1st	241	Biopsy_9_1	PAC	6	1st	3	0	68	MSI	II	1	1	0	2318
X242_1st	242	Biopsy_9_2	PAC	6	1st	3	0	68	MSI	II	1	1	0	2318
X123_1st	123		In-sol	3	1st	1	1	54	MSS	III	2	1	0	1113
X146_1st	146		In-sol	3	1st	1	1	82	MSI	III	1	1	0	2284
X267_1st	267	Biopsy_10_1	PAC	6	1st	3	1	59	MSS	III	2	1	0	1885
X268_1st	268	Biopsy_10_2	PAC	6	1st	3	1	59	MSS	III	2	1	0	1885
X269_1st	269	Biopsy_10_3	PAC	6	1st	3	1	59	MSS	III	2	1	0	1885
X124_1st	124		In-sol	3	1st	1	0	71	MSS	III	2	1	0	1709
X147_1st	147		In-sol	3	1st	1	0	68	MSS	II	2	1	0	1617
X125_1st	125	Biopsy_11_3	In-sol	3	1st	3	1	67	MSS	III	1	1	1	357
X243_1st	243	Biopsy_11_1	PAC	6	1st	3	1	67	MSS	III	1	1	1	357
X244_1st	244	Biopsy_11_2	PAC	6	1st	3	1	67	MSS	III	1	1	1	357
X153_1st	153		In-sol	3	1st	1	1	72	MSS	III	1	1	0	1688
X111_1st	111		In-sol	2	1st	1	1	71	MSS	III	2	1	0	1684
X148_1st	148	Biopsy_12_1	In-sol	3	1st	3	0	69	MSI	II	1	1	0	1650
X245_1st	245	Biopsy_12_2	PAC	6	1st	3	0	69	MSI	II	1	1	0	1650
X246_1st	246	Biopsy_12_3	PAC	6	1st	3	0	69	MSI	II	1	1	0	1650
X154_1st	154	Biopsy_13_1	In-sol	3	1st	3	1	68	MSS	III	2	1	0	1649
X247_1st	247	Biopsy_13_2	PAC	6	1st	3	1	68	MSS	III	2	1	0	1649
X248_1st	248	Biopsy_13_3	PAC	6	1st	3	1	68	MSS	III	2	1	0	1649
X216_1st	216		PAC	5	1st	1	0	83	MSS	III	2	1	1	391
X112_1st	112		In-sol	2	1st	1	1	61	MSS	III	1	1	0	1652
X126_1st	126	Biopsy_14_1	In-sol	3	1st	3	1	82	MSS	III	1	1	1	381
X249_1st	249	Biopsy_14_2	PAC	6	1st	3	1	82	MSS	III	1	1	1	381
X250_1st	250	Biopsy_14_3	PAC	6	1st	3	1	82	MSS	III	1	1	1	381
X104_1st	104		In-sol	2	1st	1	1	77	MSI	III	1	1	0	1576
X98_1st	98		In-sol	2	1st	1	0	49	MSS	III	1	1	0	1829
X99_1st	99		In-sol	2	1st	1	0	43	MSS	III	1	1	0	1545
X282_1st	282	Biopsy_15_1	PAC	6	1st	2	0	75	MSS	II	2	1	0	1709
X283_1st	283	Biopsy_15_2	PAC	6	1st	2	0	75	MSS	II	2	1	0	1709
X115_1st	115		In-sol	2	1st	1	0	46	MSS	III	2	1	1	932
X100_1st	100		In-sol	2	1st	1	1	72	MSS	III	2	1	0	1527
X103_1st	103		In-sol	2	1st	1	0	81	MSI	III	1	1	0	1520
X108_1st	108		In-sol	2	1st	1	0	48	MSS	III	1	1	1	339
X109_1st	109		In-sol	2	1st	1	1	75	MSS	III	2	1	0	1484
X149_1st	149	Biopsy_16_1	In-sol	3	1st	3	1	69	MSS	II	2	1	1	917
X251_1st	251	Biopsy_16_2	PAC	6	1st	3	1	69	MSS	II	2	1	1	917
X252_1st	252	Biopsy_16_3	PAC	6	1st	3	1	69	MSS	II	2	1	1	917
X270_1st	270	Biopsy_17_1	PAC	6	1st	3	0	90	MSS	II	1	1	0	1602
X271_1st	271	Biopsy_17_2	PAC	6	1st	3	0	90	MSS	II	1	1	0	1602
X272_1st	272	Biopsy_17_3	PAC	6	1st	3	0	90	MSS	II	1	1	0	1602
X114_1st	114		In-sol	2	1st	1	1	78	MSS	III	1	1	0	1415
X273_1st	273	Biopsy_18_1	PAC	6	1st	3	1	77	MSS	II	2	1	0	1580
X274_1st	274	Biopsy_18_2	PAC	6	1st	3	1	77	MSS	III	2	1	0	1580
X275_1st	275	Biopsy_18_3	PAC	6	1st	3	1	77	MSS	II	2	1	0	1580
X276_1st	276	Biopsy_19_1	PAC	6	1st	3	0	76	MSI	II	1	1	0	1582
X277_1st	277	Biopsy_19_2	PAC	6	1st	3	0	76	MSI	II	1	1	0	1582
X278_1st	278	Biopsy_19_3	PAC	6	1st	3	0	76	MSI	II	1	1	0	1582
X187_1st	187		PAC	4	1st	1	1	70	MSS	III	2	1	0	1393
X163_1st	163		In-sol	3	1st	1	1	70	MSS	III	2	1	0	1377
X150_1st	150	Biopsy_20_1	In-sol	3	1st	3	1	75	MSS	II	2	1	1	176
X253_1st	253	Biopsy_20_2	PAC	6	1st	3	1	75	MSS	II	2	1	1	176
X254_1st	254	Biopsy_20_3	PAC	6	1st	3	1	75	MSS	II	2	1	1	176
X113_1st	113		In-sol	2	1st	1	1	75	MSS	III	1	1	1	515
X204_1st	204		PAC	5	1st	1	0	64	MSS	III	2	1	0	1352
X119_1st	119		In-sol	2	1st	1	0	50	MSS	III	2	1	1	464
X162_1st	162		In-sol	3	1st	1	0	73	MSS	III	1	1	0	1314
X169_1st	169		PAC	4	1st	1	0	58	MSS	III	2	1	1	1081
X117_1st	117		In-sol	2	1st	1	0	50	MSS	III	2	1	1	343
X165_1st	165		PAC	4	1st	1	1	69	MSS	III	2	1	0	1282
X279_1st	279	Biopsy_21_1	PAC	6	1st	3	1	80	MSS	III	1	1	0	1449
X280_1st	280	Biopsy_21_2	PAC	6	1st	3	1	80	MSS	III	1	1	0	1449
X281_1st	281	Biopsy_21_3	PAC	6	1st	3	1	80	MSS	III	1	1	0	1449
X170_1st	170		PAC	4	1st	1	1	69	MSI	III	1	1	0	1271
X171_1st	171		PAC	4	1st	1	0	65	MSS	III	2	1	0	1259
X172_1st	172		PAC	4	1st	1	1	81	MSS	III	1	1	0	1238
X208_1st	208	Biopsy_22_1	PAC	5	1st	3	1	66	MSS	III	1	1	0	1215
X255_1st	255	Biopsy_22_2	PAC	6	1st	3	1	66	MSS	III	1	1	0	1215
X256_1st	256	Biopsy_22_3	PAC	6	1st	3	1	66	MSS	III	1	1	0	1215
X164_1st	164		In-sol	3	1st	1	1	63	MSS	II	2	1	0	1201
X206_1st	206		PAC	5	1st	1	1	58	MSI	II	1	1	0	1201
X118_1st	118		In-sol	2	1st	1	0	78	MSS	II	1	1	1	367
X116_1st	116		In-sol	2	1st	1	0	61	MSS	III	1	1	1	323
X205_1st	205		PAC	5	1st	1	0	61	MSI	III	1	1	0	1160
X207_1st	207		PAC	5	1st	1	0	59	MSS	II	1	1	0	974
X209_1st	209		PAC	5	1st	1	1	50	MSS	II	1	1	1	1078
X217_1st	217		PAC	5	1st	1	1	77	MSI	II	1	1	1	704
X210_1st	210		PAC	5	1st	1	1	76	MSS	III	1	1	1	559
X151_1st	151		In-sol	3	1st	1	1	69	MSS	III	1	1	1	351
X152_1st	152		In-sol	3	1st	1	1	50	MSS	III	2	1	1	366
X211_1st	211		PAC	5	1st	1	1	72	MSS	II	1	1	0	1126
X203_1st	203		PAC	5	1st	1	1	67	MSS	II	2	1	0	1125
X127_1st	127		In-sol	3	1st	1	0	71	MSS	III	1	1	1	356
X121_1st	121		In-sol	2	1st	1	0	72	MSS	II	1	1	1	371
X292_1st	292		PAC	7	1st	1	1	68	MSS	II	2	1	0	1106
X293_1st	293		PAC	7	1st	1	1	64	MSS	II	2	1	1	377
X284_1st	284		PAC	7	1st	1	0	63	MSI	II	2	1	0	1295
X329_1st	329		PAC	7	1st	1	0	88	MSS	III	1	1	0	1190
X315_1st	315		PAC	7	1st	1	1	82	MSS	II	2	1	0	1634
X294_1st	294		PAC	7	1st	1	1	59	MSS	II	2	1	0	1627
X291_1st	291		PAC	7	1st	1	1	81	MSI	III	1	1	0	1275
X297_1st	297		PAC	7	1st	1	1	57	MSS	II	2	1	0	1269
X327_1st	327		PAC	7	1st	1	1	72	MSS	III	2	1	0	1269
X296_1st	296		PAC	7	1st	1	1	62	MSS	II	1	1	0	1261
X325_1st	325		PAC	7	1st	1	0	69	MSS	II	1	1	0	1255
X295_1st	295		PAC	7	1st	1	1	63	MSS	II	2	1	0	1254
X290_1st	290		PAC	7	1st	1	1	77	MSI	II	1	1	0	1247
X324_1st	324		PAC	7	1st	1	0	54	MSS	III	2	1	0	1205
X289_1st	289		PAC	7	1st	1	1	72	MSS	III	1	1	1	654
X299_1st	299		PAC	7	1st	1	0	70	MSS	III	1	1	0	1219
X300_1st	300		PAC	7	1st	1	1	59	MSS	II	2	1	0	1211
X288_1st	288		PAC	7	1st	1	0	49	MSS	III	2	1	0	1177
X301_1st	301		PAC	7	1st	1	1	67	MSI	II	1	1	0	622
X287_1st	287		PAC	7	1st	1	1	70	MSI	III	1	1	0	1127
X318_1st	318		PAC	7	1st	1	0	77	MSS	II	1	1	0	1141
X302_1st	302		PAC	7	1st	1	1	57	MSI	III	1	1	0	1115
X303_1st	303		PAC	7	1st	1	1	74	MSS	III	2	1	0	1136
X304_1st	304		PAC	7	1st	1	1	65	MSS	III	1	1	0	1472
X285_1st	285		PAC	7	1st	1	0	78	MSS	II	1	1	0	1122
X317_1st	317		PAC	7	1st	1	1	83	MSI	II	1	1	0	1125
X305_1st	305		PAC	7	1st	1	1	70	MSS	III	2	1	1	1148
X298_1st	298		PAC	7	1st	1	1	71	MSS	III	2	1	0	1459
X313_1st	313		PAC	7	1st	1	1	74	MSS	II	2	1	0	1444
X312_1st	312		PAC	7	1st	1	0	67	MSS	II	1	1	0	1443
X322_1st	322		PAC	7	1st	1	0	87	MSS	II	1	1	0	1430
X311_1st	311		PAC	7	1st	1	0	67	MSS	III	1	1	0	1408
X310_1st	310		PAC	7	1st	1	0	79	MSI	II	1	1	0	899
X320_1st	320		PAC	7	1st	1	1	75	MSI	II	1	1	0	1380
X309_1st	309		PAC	7	1st	1	0	74	MSS	III	2	1	1	793
X308_1st	308		PAC	7	1st	1	0	60	MSS	II	2	1	0	1358
X326_1st	326		PAC	7	1st	1	0	78	MSI	II	1	1	0	1360
X307_1st	307		PAC	7	1st	1	1	64	MSS	III	1	1	1	1037
X306_1st	306		PAC	7	1st	1	0	65	MSS	II	1	1	1	283
X286_1st	286		PAC	7	1st	1	1	66	MSI	III	1	1	0	1347
X323_1st	323		PAC	7	1st	1	1	64	MSS	II	2	1	1	336
X319_1st	319		PAC	7	1st	1	1	72	MSS	III	2	1	0	1340
X321_1st	321		PAC	7	1st	1	1	78	MSI	II	2	1	0	1324
X314_1st	314		PAC	7	1st	1	0	48	MSS	III	1	1	0	1108
X328_1st	328		PAC	7	1st	1	0	57	MSI	II	2	1	0	1319
X316_1st	316		PAC	7	1st	1	1	66	MSS	II	1	1	0	1319
X195_1st	195		PAC	4	1st	1	1	58	MSS	III	2	1	1	432
X196_1st	196		PAC	4	1st	1	0	90	MSS	III	2	1	1	672
X197_1st	197		PAC	4	1st	1	1	78	MSS	II	2	1	1	556
X198_1st	198		PAC	4	1st	1	1	94	MSS	III	2	1	1	471
X199_1st	199		PAC	4	1st	1	1	69	MSS	III	2	1	1	489
X200_1st	200		PAC	4	1st	1	0	62	MSS	III	NA	1	0	2644
X189_1st	189		PAC	4	1st	1	1	48	MSI	II	1	1	0	2481
X201_1st	201		PAC	4	1st	1	0	79	MSI	II	1	1	0	2482
X185_1st	185		PAC	4	1st	1	1	79	MSI	II	1	1	0	1794
X202_1st	202		PAC	4	1st	1	1	80	MSS	II	2	1	0	2354
X186_1st	186		PAC	4	1st	1	1	73	MSS	III	2	1	0	2299
X190_1st	190		PAC	4	1st	1	1	79	MSS	II	2	1	0	2469
X191_1st	191		PAC	4	1st	1	1	88	MSS	II	2	1	0	1353
X192_1st	192		PAC	4	1st	1	0	91	MSS	II	1	1	0	2578
X188_1st	188		PAC	4	1st	1	0	74	MSI	II	1	1	0	1433
X193_1st	193		PAC	4	1st	1	0	62	MSS	II	2	1	0	2210
X176_1st	176		PAC	4	1st	1	0	79	MSS	II	2	1	0	2129
X177_1st	177		PAC	4	1st	1	1	70	MSS	II	2	1	0	1997

## Sheet: B. 2nd COHORT
ID	OrderID	Biopsies_ID	Digestion	Batch	Cohort	num_biopsies	Gender	Age	MSI	Stage	Tumour_loc_R1_L2	Tumour_loc_C1_R2	RFS	RFStime
X18_2nd	18		PAC	9	2nd	1	0	74	MSS	III	na	na	Exclude	Exclude
X98_2nd	98		PAC	9	2nd	1	1	77	MSS	II	na	na	Exclude	Exclude
X100_2nd	100		PAC	9	2nd	1	1	68	MSS	III	na	na	Exclude	Exclude
X180_2nd	180		PAC	9	2nd	1	0	81	MSS	III	na	na	Exclude	Exclude
X48_2nd	48		PAC	9	2nd	1	0	85	MSS	II	1	1	1	1193
X50_2nd	50		PAC	9	2nd	1	1	77	MSS	II	1	1	1	240
X53_2nd	53		PAC	9	2nd	1	1	75	MSS	II	1	1	1	406
X1_2nd	1		PAC	9	2nd	1	0	67	MSS	II	1	1	1	953
X142_2nd	142		PAC	9	2nd	1	0	70	MSS	III	2	1	1	1744
X176_2nd	176		PAC	9	2nd	1	1	75	MSS	II	1	1	1	392
X104_2nd	104		PAC	9	2nd	1	1	77	MSS	III	2	1	1	715
X106_2nd	106		PAC	9	2nd	1	0	73	MSS	II	2	1	1	1200
X152_2nd	152		PAC	9	2nd	1	0	60	MSI	II	1	1	1	380
X22_2nd	22	Biopsy_1_1	PAC	9	2nd	2	0	79	MSS	III	1	1	1	151
X179_2nd	179	Biopsy_1_2	PAC	9	2nd	2	0	79	MSS	III	1	1	1	151
X167_2nd	167		PAC	9	2nd	1	1	45	MSS	III	1	1	1	332
X169_2nd	169		PAC	9	2nd	1	0	48	MSS	II	1	1	1	399
X90_2nd	90		PAC	9	2nd	1	1	85	MSS	III	1	1	1	397
X54_2nd	54		PAC	9	2nd	1	0	52	MSS	II	2	2	1	1096
X56_2nd	56		PAC	9	2nd	1	1	83	MSS	II	2	2	1	1129
X147_2nd	147		PAC	9	2nd	1	1	73	MSS	II	2	2	1	368
X3_2nd	3		PAC	9	2nd	1	0	73	MSS	III	2	2	1	354
X21_2nd	21		PAC	9	2nd	1	0	52	MSS	III	2	2	1	1224
X28_2nd	28		PAC	9	2nd	1	1	65	MSS	III	2	2	1	820
X14_2nd	14		PAC	9	2nd	1	1	59	MSS	III	2	1	0	2123
X155_2nd	155		PAC	9	2nd	1	0	61	MSS	III	2	1	0	2051
X118_2nd	118		PAC	9	2nd	1	0	76	MSS	II	2	1	0	1822
X160_2nd	160		PAC	9	2nd	1	1	73	MSS	III	2	1	0	1700
X164_2nd	164		PAC	9	2nd	1	0	67	MSS	III	2	1	0	1800
X75_2nd	75		PAC	9	2nd	1	1	53	MSS	II	2	1	0	1523
X33_2nd	33		PAC	9	2nd	1	0	77	MSS	II	1	1	0	1499
X171_2nd	171		PAC	9	2nd	1	0	62	MSI	III	2	1	0	2064
X35_2nd	35		PAC	9	2nd	1	0	72	MSS	III	1	1	0	1699
X37_2nd	37		PAC	9	2nd	1	1	70	MSS	III	1	1	0	1339
X172_2nd	172		PAC	9	2nd	1	1	80	MSS	II	2	1	0	1465
X79_2nd	79		PAC	9	2nd	1	1	55	MSS	III	2	1	0	1332
X38_2nd	38		PAC	9	2nd	1	0	74	MSI	II	1	1	0	1452
X40_2nd	40		PAC	9	2nd	1	0	63	MSS	III	1	1	0	1311
X42_2nd	42		PAC	9	2nd	1	1	60	MSS	II	1	1	0	1415
X83_2nd	83		PAC	9	2nd	1	0	57	MSS	III	2	1	0	1247
X86_2nd	86		PAC	9	2nd	1	1	77	MSS	II	2	1	0	1306
X44_2nd	44		PAC	9	2nd	1	0	77	MSS	II	1	1	0	1291
X109_2nd	109		PAC	9	2nd	1	1	69	MSS	III	2	2	0	1634
X112_2nd	112		PAC	9	2nd	1	1	68	MSS	III	2	2	0	1540
X125_2nd	125		PAC	9	2nd	1	0	44	MSS	III	2	2	0	1716
X127_2nd	127		PAC	9	2nd	1	1	54	MSS	II	2	2	0	1703
X161_2nd	161		PAC	9	2nd	1	1	62	MSS	III	2	2	0	1902
X73_2nd	73		PAC	9	2nd	1	0	57	MSS	III	2	2	0	1673
X129_2nd	129		PAC	9	2nd	1	1	80	MSS	III	2	2	0	1877
X132_2nd	132		PAC	9	2nd	1	1	76	MSS	II	2	2	0	1596
X135_2nd	135		PAC	9	2nd	1	0	51	MSS	II	2	2	0	1793
X136_2nd	136		PAC	9	2nd	1	1	67	MSS	II	2	2	0	1543
X80_2nd	80		PAC	9	2nd	1	1	72	MSS	II	2	2	0	1446
X85_2nd	85		PAC	9	2nd	1	0	64	MSS	II	2	2	0	1334
