# Supplementary material for: Proteomics of colorectal tumors identifies the role of CAVIN1 in tumor relapse
Source: Mol Syst Biol. 2025 Apr 23;21(7):776–806. doi: 10.1038/s44320-025-00102-8 (PMC12222889; doi:10.1038/s44320-025-00102-8)
Supplement: Supplementary file 6 — Dataset EV4 [file 44320_2025_102_MOESM6_ESM.xlsx]

## Sheet: legend
Dataset EV4	Ranked list of log2 fold changes (relapse vs no-relapse) at phosphorylation site level used as input for RoKAI analysis. Table shows the UniprotID accesion of the protein, followed by the phosphorylation site (aminoacid and position within the protein) and the quantification value.

## Sheet: EV4
Protein	Position	Quantification
A0FGR8	S738	0.290789
A0JLT2	S226	0.07484
A6NEL2	S271	0.0751589
C9JI98	S154	-0.23232
O00160	S1023	0.217355
O00429	S616	-0.388842
O00512	S278	0.208703
O00512	T315	0.0739161
O00515	S177	0.278302
O00559	S36	-0.111148
O14493	S206	-0.361968
O14497	S363	-0.681238
O14639	S452	0.236418
O14639	Y373	0.0721828
O14681	S320	-0.817533
O14681	S330	-0.331131
O14683	S14	0.454757
O14686	S4738	-0.233752
O14828	S76	-0.244108
O14950	S20	-0.542513
O14974	S445	-0.243976
O15027	S1069	0.139698
O15027	S1964	-0.412041
O15027	S2083	-1.20237
O15042	S67	0.0794592
O15047	S1103	0.334923
O15047	S470	0.074726
O15055	S977	-0.231467
O15127	S319	0.0404492
O15417	T2146	0.0722477
O15427	S436	-0.0389253
O15530	S241	0.0906004
O15551	S209	-0.692269
O43294	S137	0.448923
O43294	S143	-0.659345
O43294	S186	0.704479
O43294	S403	0.629408
O43294	T33	0.0880335
O43318	S439	0.0306352
O43432	S495	-0.0827679
O43491	S87	-0.467387
O43524	S413	-0.21232
O43719	S498	-0.00456971
O43847	S94	-0.149499
O60293	S662	0.0300649
O60343	S341	-1.16348
O60343	S588	-0.734132
O60343	S666	-0.20949
O60486	S978	-0.113724
O60499	S134	-0.373789
O60716	S252	-0.77984
O60716	S268	-0.282328
O60716	S349	0.031243
O60716	S352	0.00215875
O60749	S119	-0.511389
O60762	S9	-0.245253
O60841	S214	-0.373648
O60885	S1045	0.0360989
O60885	S1083	0.154092
O75069	S438	0.00056982
O75122	S370	-0.361252
O75151	S899	-0.365103
O75367	T129	-0.0841796
O75369	S2478	-0.0651304
O75396	S137	-0.520308
O75396	S168	0.0734815
O75427	S500	-0.658316
O75533	T278	-0.142076
O75592	S2789	0.210298
O75683	S138	-0.290575
O75764	S115	0.199457
O75909	S340	-0.0855
O76021	S427	-0.184302
O94826	S91	-0.155391
O94876	S382	0.137284
O94915	S1978	0.146036
O94979	S1163	0.694644
O94979	S799	0.389297
O95071	S1549	-0.0426568
O95197	S30	0.699306
O95251	S57	-0.585831
O95359	S2321	0.799002
O95391	S215	0.0504141
O95400	S195	-0.158098
O95425	S245	-0.226309
O95453	S619	-0.549127
O95466	S1031	0.523639
O95466	S624	-0.325133
O95817	S173	-0.259392
O95819	S900	-0.184709
O95997	S165	-0.462853
O96013	S104	0.496962
P00558	S203	0.203287
P01833	S673	0.427998
P02452	S176	0.277128
P02452	S720	0.488883
P02461	T614	0.460423
P02461	T646	-0.206962
P02461	T721	0.112888
P02545	S22	0.106865
P02545	S390	0.250632
P02545	S392	-0.211132
P02545	S404	0.752242
P02671	S215	-0.118744
P02730	S356	0.0893463
P02765	S138	-1.05356
P02765	S330	0.215655
P04049	S259	-0.0878734
P04049	S289	0.174723
P04637	S315	-0.563976
P04792	S82	-0.160437
P05023	S653	0.305934
P05023	T366	-0.272487
P05412	S63	0.130234
P05412	T239	0.769807
P05783	S18	-0.279753
P05783	S34	-0.318195
P05783	T65	-0.295674
P06239	Y394	0.159149
P06400	T356	-0.239883
P06400	T373	0.540211
P06454	S2	0.0488884
P07900	S231	0.514332
P08575	S975	0.0572788
P08621	S226	-0.0746458
P08670	S420	0.585089
P08670	S430	0.0273137
P08670	S56	-0.879273
P08727	S35	0.602667
P09651	S6	0.162766
P0C1Z6	S180	0.669321
P10412	S2	-0.103606
P10412	T18	-0.147568
P10412	T4	0.294094
P10644	S83	-0.24691
P11388	S1393	-0.626927
P12236	S42	-0.209324
P12931	S17	-0.0994906
P12931	Y419	0.44333
P13498	T147	-0.425376
P13569	S660	-0.677154
P13612	S1021	0.110369
P13639	T57	0.1582
P14317	S275	-0.155904
P14923	S182	0.502687
P15056	T458	0.444642
P15408	S200	-0.106203
P15924	S22	-0.284687
P15924	S2209	-0.478084
P15924	S2825	0.105535
P16070	S706	-0.37843
P16144	S1457	-0.224527
P16144	S1474	-0.108393
P16144	T1530	0.121073
P16150	T341	-0.124505
P16401	S18	0.0968503
P16401	S2	0.305385
P16401	T11	0.121518
P16401	T4	-0.0621985
P16402	S37	0.10636
P16402	T18	-0.286896
P16403	S2	0.222606
P16403	S36	0.339611
P16403	T31	0.402356
P16403	T4	0.222606
P16949	S16	-0.357623
P16949	S38	-1.07405
P17029	S208	0.508246
P17096	S36	0.433
P17096	S44	-1.22256
P17612	Y205	-0.923871
P18206	S346	0.39824
P18206	S721	-0.524927
P18583	S1697	-0.407579
P18583	S1769	0.148995
P18887	S241	0.156059
P19338	S563	-0.358559
P19338	S67	-0.225648
P19338	T121	-1.83927
P19634	S599	-0.167137
P19634	S602	0.584304
P19634	S693	0.668619
P20020	S1139	-0.147375
P21127	S65	0.486786
P21333	S1084	-0.538822
P21333	S1459	-0.924975
P21333	S2152	0.186325
P21730	S327	-0.0261495
P21796	S104	0.664268
P22314	S4	-0.472812
P22670	S159	-0.149206
P23193	S100	-0.302956
P23443	T444	-0.180239
P23528	S3	-0.954922
P23528	S8	-1.10362
P23588	S422	-0.580027
P23588	S459	0.433817
P24821	S72	0.0726258
P25440	S298	-0.0996625
P26358	S143	-0.54247
P26368	S79	0.116042
P27708	S1859	-0.405616
P27816	S1073	-0.314905
P27816	S358	-0.955123
P27816	S928	-0.741273
P27824	S583	0.0119723
P28290	S739	0.274285
P29474	S1177	0.317801
P29590	S403	0.293018
P29590	S505	0.398602
P29590	S518	-0.157662
P29692	S133	-0.449311
P29966	S101	0.384267
P29966	S170	-0.571951
P29966	T150	-0.337951
P31943	S104	-0.608615
P32519	S187	0.0372021
P33176	S933	-0.486943
P33241	S252	-0.23199
P35222	S191	0.147753
P35222	S552	0.174569
P35222	S675	0.0781969
P35251	S156	-0.481127
P35269	T389	-0.22008
P35568	S636	0.00404977
P35579	S1943	0.0902958
P35606	S859	-0.877046
P35606	T861	0.369252
P35611	S358	0.102826
P35658	S678	-0.352271
P35659	T13	0.00947954
P36507	T394	-0.0852498
P36871	S117	-0.344687
P37802	S163	0.226733
P40763	Y705	0.145379
P41208	S20	0.289235
P41227	S186	-0.45559
P41235	S436	0.0585022
P42166	T160	-0.067383
P42166	T74	-1.15329
P42224	S727	0.231047
P42345	S1261	0.0943791
P42345	S2448	0.0926768
P42345	T1162	0.220866
P42566	S814	-0.0191721
P42568	S483	-0.108788
P42679	S94	0.32462
P42679	T93	0.327873
P45985	S257	0.227747
P45985	T261	0.397268
P46013	S357	-0.167488
P46019	S729	-0.261603
P46379	S113	-0.182068
P46821	S1265	0.459979
P46940	S330	0.15644
P47914	S142	-0.332638
P48634	S1219	-0.184085
P48764	S555	0.54648
P49006	S104	-0.832811
P49006	S22	-0.589234
P49023	S322	-0.160314
P49590	S67	0.261664
P49736	S13	-0.700872
P49736	S27	-1.05765
P49756	S677	-0.235536
P49768	S43	-1.05301
P49792	S1509	-0.358149
P49792	S2804	0.0951416
P49815	S1254	0.127015
P49815	S1411	-0.180049
P49815	S939	0.0795581
P49815	T1462	-0.33839
P49840	S21	-0.26467
P49841	S9	-0.151083
P50402	S49	0.0420851
P50613	T170	0.0639138
P50750	S347	-0.185822
P50851	S10	0.14542
P51003	T544	0.0985024
P51149	S72	-0.47976
P51531	S1377	0.0383699
P51608	S80	0.347945
P51812	S369	0.134806
P51825	S588	-0.358945
P51858	S165	-0.266663
P51991	S358	0.170085
P52943	S115	0.590544
P53396	S455	-0.053518
P53396	S481	-0.374348
P53602	S96	0.523369
P53985	S461	-0.303995
P54259	S34	0.417398
P54727	S160	0.33105
P55011	S23	-0.468304
P55011	S77	-0.0938081
P55196	S1083	0.0452705
P55196	S1182	0.236229
P55196	S1448	-0.301543
P55198	S258	-0.463375
P55265	T601	0.372998
P56192	S825	-0.232635
P56524	S632	-0.0382261
P57081	S391	-0.132278
P58107	S2718	0.421689
P60174	S21	0.181725
P60468	S17	-0.132028
P62136	T320	-0.156089
P62328	S2	0.211106
P62995	T201	0.034744
P63165	S2	-0.330466
P67809	S174	-0.266684
P78344	T508	-0.637846
P78527	S893	0.148266
P78527	T2075	-0.38679
P84103	S5	0.23713
P85037	S213	0.227859
P85037	S416	-0.587573
P85037	S420	-0.240569
P85037	S445	-0.281252
P98082	S401	-0.67437
P98175	S723	-0.242332
Q00610	T394	0.00941183
Q00613	S363	-0.720625
Q00839	S2	0.0146554
Q00839	S3	0.0146554
Q00839	S4	0.0533687
Q01082	S2102	0.049957
Q01082	S2138	0.0522117
Q01082	S2165	-0.181136
Q01082	S2341	-1.52546
Q01105	S7	0.227429
Q01130	S2	-0.775661
Q01130	S26	0.161601
Q01167	S381	0.109376
Q01167	S398	-0.172944
Q01518	S308	-0.747834
Q01581	S495	-0.355696
Q01813	S386	-0.336464
Q02040	S537	0.0335601
Q02078	S408	0.179749
Q03112	S1039	0.326605
Q03164	S2098	0.0555086
Q03252	S405	-0.164106
Q04637	S1209	-0.337886
Q04637	S1231	-0.207579
Q05397	Y576	0.00664651
Q05519	S209	-0.467252
Q05682	S202	1.92626
Q05682	S759	0.0245132
Q05707	S1543	0.384132
Q05707	S1549	0.436749
Q06210	S261	-0.0743815
Q07065	S26	0.443396
Q07955	S199	-1.56054
Q07960	S51	0.188242
Q08170	S431	0.00859857
Q09472	S2328	-0.0877011
Q09666	S210	0.417854
Q09666	S5110	-0.162407
Q09666	S5448	-0.196967
Q09666	S93	0.332908
Q09666	T5824	-0.957013
Q0ZGT2	S365	-0.0823377
Q12830	S216	-0.0738713
Q12830	Y1882	-0.0309225
Q12888	S1317	-0.252674
Q12888	T1056	-0.177438
Q12906	S382	-0.849147
Q12929	T317	-0.15922
Q12982	S114	0.092987
Q13085	S80	-0.116889
Q13131	S496	0.808332
Q13177	S141	-0.0724101
Q13200	S16	0.0763245
Q13242	S211	-0.0581276
Q13247	S303	-0.0243923
Q13247	S314	0.0208176
Q13247	S316	0.0208176
Q13263	S473	0.556451
Q13263	T541	0.677663
Q13283	S232	-0.295396
Q13362	S497	-0.0367755
Q13425	S110	-0.00807457
Q13425	S95	-0.146876
Q13428	S1111	0.0677017
Q13428	S1228	-0.227157
Q13428	S1257	-0.528158
Q13428	S1350	-0.0143033
Q13428	S1378	-0.142136
Q13428	S156	-0.533707
Q13428	S233	0.0571842
Q13428	S381	-0.379726
Q13428	S503	-0.645736
Q13428	S583	-0.437906
Q13428	S906	-0.445374
Q13443	S758	-0.197373
Q13459	S1290	-0.298728
Q13469	S236	-0.331489
Q13480	Y627	0.0246647
Q13501	T269	0.0663712
Q13523	S277	0.125017
Q13523	S292	0.0583169
Q13523	S294	0.324256
Q13573	S224	0.259938
Q13586	S257	-0.014307
Q13595	S260	0.548982
Q13595	S262	0.447314
Q13595	T202	-0.114224
Q13613	S653	-0.752754
Q13627	Y321	0.0929152
Q13769	T328	0.0851871
Q13813	S1029	0.367757
Q13813	S1217	0.151868
Q13884	S389	0.114481
Q14004	T871	-0.293018
Q14126	S680	0.276339
Q14126	T922	-0.120054
Q14157	S454	0.0475522
Q14244	S242	-0.476412
Q14244	S335	-0.732585
Q14244	S365	0.685522
Q14247	S418	-0.522592
Q14247	T401	0.0710022
Q14289	S375	-0.0621548
Q14315	S2233	-0.0943741
Q14498	S117	-0.692248
Q14498	S136	0.0698536
Q14498	S97	-0.150121
Q14573	S1832	-0.209329
Q14573	S1843	-0.114044
Q14573	S2670	0.18489
Q14573	S934	-0.428047
Q14643	S1598	0.0275756
Q14669	S310	0.079844
Q14669	S312	-0.200067
Q14689	T279	-0.247722
Q14699	S220	0.213497
Q14739	S99	-0.222156
Q14764	S445	-0.0154413
Q14802	T76	0.644931
Q14839	S1535	-0.528186
Q14847	S146	0.327856
Q14978	S538	0.145861
Q14978	S698	0.175699
Q14980	S1757	-0.253978
Q15052	S488	-0.0410951
Q15059	S263	0.0845208
Q15061	S77	-0.0199483
Q15149	S125	-0.189044
Q15149	S1435	0.405097
Q15149	S4386	-0.785366
Q15149	S4396	-0.224164
Q15149	S4613	-0.616403
Q15149	S4642	0.0919185
Q15149	T4030	-0.778991
Q15233	T450	-0.708023
Q15287	S251	0.134592
Q15418	S363	-0.554967
Q15418	T359	-0.0192854
Q15477	S256	-0.301669
Q15648	S1156	-0.215801
Q15648	S1223	-0.504481
Q15648	T1051	-0.295352
Q15811	S904	0.0220068
Q15836	S11	-0.248801
Q15942	S281	-1.38738
Q15942	S344	-0.101107
Q16629	S192	0.558586
Q16643	S142	0.292977
Q16666	S153	0.327969
Q16875	S461	-1.02971
Q1HG44	S296	1.69639
Q1L6U9	S26	-0.0675725
Q1L6U9	S36	-0.299705
Q27J81	S359	0.241289
Q29RF7	S1305	-0.192109
Q32P44	S176	-0.387184
Q32P51	S4	0.358947
Q32P51	S6	0.331491
Q4G0F5	S304	-0.160799
Q4G0J3	S298	-0.562944
Q4KMP7	S678	-0.187608
Q4KMP7	S687	-0.586681
Q4KMP7	T148	-0.269243
Q4L180	S791	0.412607
Q53ET0	S613	0.147556
Q53EU6	S68	-0.000563399
Q53GA4	S141	0.751517
Q53RY4	S5	0.231433
Q5JSH3	S262	-0.429564
Q5SNT2	S454	-0.443711
Q5SSJ5	T51	0.0185561
Q5T0N5	S295	-0.454279
Q5T1M5	S956	-0.0249731
Q5T200	S198	0.0575908
Q5T200	S207	0.0842708
Q5T200	S242	1.04891
Q5T200	S643	0.602052
Q5T200	S77	0.404041
Q5T200	S877	0.0122534
Q5T200	S993	-0.13021
Q5T200	T1033	0.069668
Q5T5C0	S759	-0.431685
Q5T8P6	S127	-0.0662592
Q5UIP0	S782	-0.520231
Q5VSL9	S335	-0.0157202
Q5VT52	T723	-0.217799
Q5VTL8	S527	0.1018
Q5VTL8	S529	-0.183274
Q5VUA4	S2101	-0.364236
Q5VUA4	S40	1.04084
Q5VWG9	S755	-0.0933311
Q5VWN6	S444	0.40927
Q5VWQ8	S978	0.275018
Q5VZ89	S1325	-0.732642
Q5VZ89	S1346	-0.336642
Q5VZ89	S1623	0.0208384
Q5VZ89	S989	-0.242669
Q5VZK9	S968	0.0510186
Q63ZY3	S375	0.00444654
Q66K14	S411	-0.227993
Q66K74	S759	0.144868
Q66PJ3	S55	0.163555
Q68CZ2	S660	0.251112
Q68CZ2	S776	-0.0462391
Q68EM7	S575	-0.128579
Q68EM7	S625	-0.755012
Q68EM7	T682	0.625192
Q6KC79	S2658	-0.245443
Q6KC79	T713	0.103047
Q6KC79	T757	0.218226
Q6NUQ4	T97	0.0380296
Q6NWY9	S832	0.523643
Q6NZI2	S167	0.775148
Q6P0Q8	S74	-0.252417
Q6PCE3	S175	-0.462217
Q6PJT7	S515	-0.0359226
Q6PKG0	S521	0.507578
Q6PRD1	Y145	0.0561013
Q6UX71	S506	0.132963
Q6UXY1	S231	-0.224033
Q6VMQ6	S559	-0.100889
Q6ZNJ1	Y1292	0.0609262
Q6ZRS2	S3016	-0.79587
Q6ZRV2	S523	-0.0494813
Q6ZRV2	S870	0.325611
Q6ZRV2	S881	0.193911
Q6ZRV2	S914	-0.451037
Q6ZWT7	T474	-0.159958
Q7KZF4	S426	-0.658919
Q7L4I2	S222	0.686431
Q7L4I2	S32	-0.105581
Q7L4I2	S4	-0.0765992
Q7Z3C6	Y471	-0.292079
Q7Z3K3	S425	0.10032
Q7Z3U7	T1187	0.0711932
Q7Z404	S109	0.0256722
Q7Z422	S39	-0.157457
Q7Z460	S600	-0.190695
Q7Z4V5	S652	0.114465
Q7Z5L9	S175	-0.228492
Q7Z5L9	S240	-0.367448
Q7Z5L9	S360	0.0457554
Q7Z5L9	S460	-0.044774
Q7Z5L9	T404	0.285748
Q7Z6E9	S1179	-0.0876362
Q7Z6E9	S1277	-0.0517959
Q7Z6Z7	S1395	-0.105922
Q86T03	S162	-1.20242
Q86TB9	S179	-0.75904
Q86TI0	S237	-0.445285
Q86U06	S149	-0.124017
Q86U90	S37	-0.012993
Q86UE4	S298	-0.163736
Q86UE4	S426	-0.601492
Q86VE9	Y345	0.456602
Q86VF7	Y652	0.32005
Q86VM9	S487	0.210012
Q86VM9	S534	-0.537598
Q86VM9	S868	0.169343
Q86VM9	T796	-0.71541
Q86VP1	T520	0.384115
Q86WB0	S321	0.077821
Q86WB0	S395	0.0124154
Q86X29	S493	-0.349977
Q86X29	S643	-0.175087
Q86X29	Y323	-0.686556
Q86YS7	S852	-0.640896
Q8IU81	S384	0.375892
Q8IU81	S436	-0.109428
Q8IU81	S453	-0.164092
Q8IV36	S593	1.06499
Q8IVT2	S394	0.00558105
Q8IVT2	S543	-0.392493
Q8IXM2	S96	-0.976024
Q8IXQ4	S105	0.0897316
Q8IY67	S14	-0.140848
Q8IY67	S6	0.216566
Q8IY67	T463	-0.161027
Q8IYB3	S227	0.62791
Q8IYB3	S260	0.130998
Q8IYB3	S389	0.92203
Q8IYB3	S402	0.137659
Q8IYB3	S429	-0.183771
Q8IYB3	S431	-0.110917
Q8IYB3	S560	-0.10153
Q8IYB3	S562	0.0139023
Q8IYB3	S583	0.371559
Q8IYB3	S597	0.109429
Q8IYB3	S616	0.0454289
Q8IYB3	S696	-0.923013
Q8IYB3	S713	0.451991
Q8IYB3	S738	0.0849798
Q8IYB3	S740	0.716621
Q8IYB3	S769	0.446288
Q8IYB3	S775	0.36446
Q8IYB3	T220	0.0792978
Q8IYB3	T406	0.137659
Q8IYB3	T572	-0.081541
Q8IYB3	T574	-0.126521
Q8IYB3	T581	0.410196
Q8IYB3	T614	0.143429
Q8IYP9	S206	-0.476662
Q8IZL8	S481	-0.0828219
Q8IZP0	S183	0.0253764
Q8N108	S377	0.182588
Q8N122	S722	-0.850899
Q8N1F7	S767	-0.104476
Q8N1F8	S761	-0.116653
Q8N201	S1327	0.14241
Q8N2F6	S45	-0.154119
Q8N2M8	S285	-0.0539758
Q8N2M8	S547	0.0600633
Q8N3D4	S310	-0.879375
Q8N4C8	S763	-0.133942
Q8N556	S668	-0.685329
Q8N5F7	S149	0.0913544
Q8N5F7	S9	-0.205411
Q8N5U6	S128	0.22804
Q8N7R7	S344	-0.166877
Q8N8A6	S83	-0.0709278
Q8NBX0	S217	0.342372
Q8ND56	S183	0.16787
Q8ND56	S192	-0.315393
Q8ND56	S216	0.0619336
Q8ND76	S326	-0.101007
Q8ND76	S83	-0.535972
Q8NDT2	T532	-0.382504
Q8NE01	S700	-0.271883
Q8NEF9	S203	-0.155659
Q8NEN9	S538	-0.09493
Q8NEY8	S205	0.143144
Q8NF91	T8360	0.0806776
Q8NFJ5	S345	-0.889531
Q8NHG8	S135	-0.29105
Q8NI27	S1417	-0.351748
Q8TAD8	S35	-0.201596
Q8TAQ2	S302	0.0515452
Q8TAQ2	S304	0.168056
Q8TB61	S427	-0.00677597
Q8TB72	S136	-0.355994
Q8TBZ3	S434	0.0128557
Q8TC07	S675	-0.36343
Q8TD55	T364	-0.36309
Q8TDB6	S9	-0.109453
Q8TDZ2	S617	0.106963
Q8TE67	S205	-0.904241
Q8TE77	S37	-0.588718
Q8TE77	S9	-0.0313023
Q8TEH3	T707	0.088878
Q8TF01	S211	0.0620119
Q8WUA7	S167	-0.471822
Q8WUZ0	S126	-0.0142234
Q8WVM8	S303	-0.0676824
Q8WVQ1	S21	-0.102136
Q8WVV4	S123	-0.224564
Q8WWI1	S1423	-0.356031
Q8WWI1	S1493	-0.555407
Q8WWI1	S1586	0.0493111
Q8WWI1	S1593	-1.21184
Q8WX92	S557	0.0966766
Q8WX93	S893	-0.281606
Q92466	S24	0.00183641
Q92466	S26	-0.231651
Q92538	S1784	-0.604828
Q92597	S330	0.243715
Q92598	S809	-0.273315
Q92609	S522	-0.219429
Q92610	S680	0.12054
Q92667	S444	-0.031766
Q92667	S592	-0.622185
Q92685	S13	0.212295
Q92766	S161	-0.611292
Q92797	S1168	-0.394708
Q92804	S375	0.0642238
Q92835	S243	0.00356372
Q92835	S971	-0.401354
Q92841	S64	-0.281488
Q92859	T472	0.653626
Q92922	S310	-0.045952
Q92994	S553	0.15053
Q96A49	T248	0.107727
Q96AD5	S404	0.0530904
Q96B36	S183	-0.92838
Q96BY6	T1440	-0.458299
Q96CC6	S390	0.131293
Q96CP6	S267	-0.0160914
Q96CW1	T156	0.42716
Q96E09	S76	-0.440401
Q96EB6	S47	0.756446
Q96EP0	S466	0.141705
Q96EV2	S765	-0.0584764
Q96FF7	S91	0.370165
Q96G03	S165	-0.542676
Q96G74	S64	-0.340423
Q96GP6	S687	-0.0678112
Q96IG2	T417	0.516237
Q96JC9	S165	-0.0409433
Q96JM3	S204	0.231004
Q96JM3	S416	-0.0249531
Q96JM3	S542	-0.533247
Q96JP2	S1025	-0.414641
Q96JP5	S83	-0.0672954
Q96LT9	S108	0.0770836
Q96MU7	S308	0.0892852
Q96MU7	S424	0.39195
Q96N67	S1432	-1.05682
Q96PK6	T206	-0.479771
Q96RR4	S511	-0.134641
Q96RU3	S296	-0.124789
Q96S94	S348	0.412652
Q96S94	S369	0.299451
Q96T23	S604	0.0247574
Q96T37	S294	-0.381511
Q96T37	S656	-0.0474994
Q96T37	S700	-0.145853
Q96T37	S741	-0.387591
Q96T37	T568	-0.743025
Q96T58	S1918	-1.20793
Q96T58	S727	-0.000230026
Q96T58	S736	-0.0553724
Q96TA1	S665	-0.239453
Q96TA1	S691	-0.507928
Q96TA1	S692	-0.494321
Q96TC7	S46	0.0143269
Q99460	T273	0.00512288
Q99569	S337	-0.127698
Q99590	S776	-0.815164
Q99590	S796	-0.340538
Q99698	S2105	0.626871
Q99795	S313	0.362069
Q99959	S151	0.40707
Q99959	S251	0.329259
Q99959	S329	0.258828
Q9BQA1	T5	-0.0420408
Q9BQG0	S1166	-0.745999
Q9BQG0	S1267	-0.410432
Q9BR39	S469	0.0182419
Q9BR39	T490	0.376035
Q9BRD0	S271	-0.264544
Q9BTC0	S1456	-0.482492
Q9BTC0	T1733	-0.324667
Q9BTE3	S154	-0.919618
Q9BTU6	S47	-0.621226
Q9BU76	S220	-0.361762
Q9BUH6	S152	0.0717111
Q9BVG9	S16	-0.236279
Q9BVN2	S838	0.0121233
Q9BW71	T84	-0.428753
Q9BWE0	S329	-0.475247
Q9BWE0	T344	-0.148372
Q9BX66	S350	0.107736
Q9BX95	S112	0.323835
Q9BXB4	S189	0.222485
Q9BXP5	S67	0.255857
Q9BXP5	S74	-0.181643
Q9BXP5	T544	0.331103
Q9BY44	S506	-0.0223452
Q9BZZ5	S464	0.113005
Q9C0B5	S380	-0.152614
Q9C0B5	S554	-0.105268
Q9C0C2	S1545	-0.0885468
Q9C0C2	S672	0.126305
Q9C0C9	S896	0.435239
Q9GZP8	S29	0.217644
Q9H019	S103	0.123217
Q9H0B6	S582	-0.450873
Q9H0C8	S13	-0.77607
Q9H0D6	S448	0.251734
Q9H0X4	S21	0.159981
Q9H1B7	S547	-0.79901
Q9H1E3	S181	-0.231021
Q9H1E3	S214	-0.599517
Q9H1E3	S223	0.596249
Q9H2H9	S52	0.365029
Q9H307	S347	-0.280593
Q9H307	S66	0.158803
Q9H330	S332	-0.0992878
Q9H3R2	S482	-0.0494421
Q9H3Z4	S10	-0.139908
Q9H400	S61	-0.393814
Q9H400	T56	-0.416879
Q9H4A4	S7	0.0102643
Q9H4L4	S169	0.0579877
Q9H4L5	S251	-0.232874
Q9H4Z3	S30	-0.0366271
Q9H501	S153	-0.0723104
Q9H501	S198	-0.284573
Q9H6F5	S18	-0.607124
Q9H6F5	S58	-0.215029
Q9H6F5	S91	-0.00973086
Q9H6H4	S152	-0.177637
Q9H792	T1151	0.18111
Q9H7N4	S612	-0.456711
Q9H7N4	S614	-0.585663
Q9H7N4	S874	0.0126025
Q9H7N4	T989	-0.106982
Q9H9C1	S121	-0.0840554
Q9HBL0	S1177	0.0669342
Q9HBL0	Y766	0.376146
Q9HC35	S144	-0.317873
Q9HC35	S146	-0.935973
Q9HCD5	S9	-0.149589
Q9HCG8	S829	0.222066
Q9HCU0	S746	-0.100804
Q9HD20	S899	-0.399701
Q9NPI6	S525	-0.315293
Q9NQC3	S15	0.172632
Q9NQC3	S7	-0.539381
Q9NQC7	S418	0.0543798
Q9NQG5	S134	-0.160124
Q9NQG6	S94	-0.627563
Q9NR19	S267	-0.25976
Q9NR19	S30	0.130447
Q9NR30	S89	0.0309832
Q9NRL2	S1413	-0.697418
Q9NS69	S15	0.16983
Q9NSK0	S460	0.406956
Q9NSK0	S590	0.334423
Q9NSK0	Y593	0.845505
Q9NTI5	S1166	-0.0307934
Q9NTI5	S1358	0.0767165
Q9NVD7	S19	0.630638
Q9NWB6	S77	-0.188659
Q9NWH9	S289	0.258811
Q9NWH9	S553	-0.000240151
Q9NWW5	S31	-0.219765
Q9NY27	S226	0.521525
Q9NYF8	S177	0.0593056
Q9NYF8	S264	-0.200801
Q9NYF8	S268	0.0550991
Q9NYF8	S285	0.399401
Q9NYF8	S290	-0.112028
Q9NYF8	S496	0.516717
Q9NYF8	S512	-0.450816
Q9NYF8	S531	-0.123607
Q9NYF8	S658	-0.00768216
Q9NYF8	Y284	0.888352
Q9NYL2	S727	-0.627996
Q9NYV4	S1083	-0.556895
Q9NYV4	S423	-0.197946
Q9NYV4	T692	-0.34131
Q9NYV4	T893	-0.0536957
Q9NZT2	S378	-0.2943
Q9P1Y6	S1202	0.202456
Q9P1Y6	S1360	-0.0645409
Q9P275	S742	-0.0210646
Q9P2M7	S137	-0.133261
Q9P2M7	S338	0.340388
Q9UBF8	S428	0.00145044
Q9UBM7	S14	0.135692
Q9UBS9	S1226	-0.766245
Q9UDT6	S923	-0.0598645
Q9UDY2	S244	-0.297833
Q9UDY2	S961	0.168075
Q9UDY2	S986	0.32182
Q9UFC0	S212	-0.149504
Q9UG01	S762	0.166133
Q9UG01	Y773	0.0676381
Q9UGP8	T537	-0.581348
Q9UHB6	S132	-0.364046
Q9UHB7	S180	0.11831
Q9UHB7	S487	0.679467
Q9UHR4	S331	-0.106519
Q9UHR4	T257	-0.34445
Q9UIK4	S299	0.0174939
Q9UJU6	S269	-0.501891
Q9UJU6	S283	-0.00594083
Q9UJZ1	T327	-0.381298
Q9UK58	S352	0.037819
Q9UK76	S87	0.218798
Q9UKA4	S1242	-0.0856945
Q9UKJ3	S1035	0.0503842
Q9UKJ3	S1107	-0.135721
Q9UKJ3	S738	-0.151649
Q9UKJ3	S740	-0.0339279
Q9UKK3	S1335	-0.317009
Q9UKM9	S135	-0.182112
Q9UKV3	S1004	-0.134654
Q9UKV3	S400	0.344431
Q9UKV3	S478	-1.08403
Q9UKV3	S710	-0.0333566
Q9UKV3	S729	0.346412
Q9UKV3	S825	-0.93579
Q9UKY1	T668	0.128648
Q9ULE6	S406	-0.102842
Q9ULU4	S490	0.29205
Q9UMD9	S85	0.00423433
Q9UMS6	S604	-0.105787
Q9UN86	T227	-0.199896
Q9UNE7	S19	0.280761
Q9UNZ2	S114	0.560903
Q9UPS6	T381	0.0291416
Q9UPT8	S1269	0.15464
Q9UPT8	S1275	0.186642
Q9UPT8	S1286	0.270915
Q9UPT8	S159	0.0942668
Q9UPU5	S2047	-0.0167749
Q9UQ35	S1012	-0.594054
Q9UQ35	S1083	-0.00582528
Q9UQ35	S1103	0.0160169
Q9UQ35	S1112	-0.371101
Q9UQ35	S1124	-0.226757
Q9UQ35	S1132	-0.140618
Q9UQ35	S1179	-0.376412
Q9UQ35	S1188	-0.0836248
Q9UQ35	S1320	-0.12148
Q9UQ35	S1387	-0.0507512
Q9UQ35	S1404	0.075894
Q9UQ35	S1541	-0.390656
Q9UQ35	S1552	-0.0214286
Q9UQ35	S1925	-0.106189
Q9UQ35	S2032	-0.0472013
Q9UQ35	S2046	0.443614
Q9UQ35	S2123	-0.102339
Q9UQ35	S2132	-0.0754284
Q9UQ35	S2272	0.0559436
Q9UQ35	S2382	-0.657518
Q9UQ35	S2398	0.0071373
Q9UQ35	S2407	0.249339
Q9UQ35	S2449	0.0117695
Q9UQ35	S2581	0.565217
Q9UQ35	S2692	-0.616141
Q9UQ35	S2694	0.0480061
Q9UQ35	S2702	0.0802323
Q9UQ35	S2706	-0.099977
Q9UQ35	S295	0.0672776
Q9UQ35	S297	0.0672776
Q9UQ35	S323	-0.0747004
Q9UQ35	S351	0.0182647
Q9UQ35	S353	0.102549
Q9UQ35	S424	0.185787
Q9UQ35	S440	-0.0745924
Q9UQ35	S778	0.135867
Q9UQ35	S780	0.103486
Q9UQ35	S854	0.124116
Q9UQ35	S908	0.106262
Q9UQ35	S954	0.291535
Q9UQ35	T1003	-0.0806013
Q9UQ35	T1043	-0.0656783
Q9UQ35	T1205	-0.0950335
Q9UQ35	T1413	0.0232996
Q9UQ35	T1434	-0.129177
Q9UQ35	T1472	-0.456605
Q9UQ35	T1492	-0.208586
Q9UQ35	T1531	-0.598827
Q9UQ35	T1927	-0.0780986
Q9UQ35	T2034	-0.0152295
Q9UQ35	T2104	-0.33654
Q9UQ35	T2316	-0.434337
Q9UQ35	T2409	-0.0432805
Q9UQ35	T2599	-0.475935
Q9UQ35	T289	0.173867
Q9UQ35	T367	-0.133872
Q9UQ35	T866	-0.00534851
Q9UQ35	T903	0.106262
Q9UQ35	T983	-0.0185095
Q9Y2D5	S152	-0.271463
Q9Y2H6	S203	0.472767
Q9Y2V2	S52	-0.546888
Q9Y2V2	T45	0.321704
Q9Y2W1	S243	0.00980673
Q9Y2W1	S248	0.0721095
Q9Y2W1	S253	-0.0238743
Q9Y2W1	S310	-0.0224967
Q9Y2W1	S312	0.0524183
Q9Y2W1	S315	0.0539432
Q9Y2W1	S320	0.00693591
Q9Y2W1	S379	0.182416
Q9Y2W1	S682	-0.0453881
Q9Y2W1	S698	0.0102723
Q9Y2W1	Y293	-0.599524
Q9Y385	S266	-0.233375
Q9Y388	S188	0.449611
Q9Y3L3	S544	0.321766
Q9Y3T9	S49	-0.00890336
Q9Y3T9	S56	-0.181342
Q9Y3Z3	T592	-1.14586
Q9Y478	S182	0.454446
Q9Y490	S2040	0.524486
Q9Y490	S981	0.247632
Q9Y4A5	S2077	-0.554572
Q9Y4A5	T1622	0.203472
Q9Y4E8	S229	-0.114865
Q9Y4F1	S23	0.252664
Q9Y4F1	S427	-0.238959
Q9Y520	S2105	0.149269
Q9Y5S2	S1690	0.0898526
Q9Y618	S2258	-0.574291
Q9Y6D5	S218	0.297881
Q9Y6D5	S227	-0.270602
Q9Y6D5	S277	-0.331365
Q9Y6D6	S52	-0.0422874
Q9Y6R9	T285	0.67324
Q9Y6X9	S615	-0.292341
