# Supplementary material for: Proteomics of colorectal tumors identifies the role of CAVIN1 in tumor relapse
Source: Mol Syst Biol. 2025 Apr 23;21(7):776–806. doi: 10.1038/s44320-025-00102-8 (PMC12222889; doi:10.1038/s44320-025-00102-8)
Supplement: Supplementary file 7 — Dataset EV5 [file 44320_2025_102_MOESM7_ESM.xlsx]

## Sheet: legend
Dataset EV5	Proteomics (EV5A) and phosphoproteomics (EV5B) results of HT29 cells treated with Torkinib for 6 hours. Phosphoproteomics. Tables show the protein intensity (EV5A) or phosphorylation site intensity (EV5B), after log2 transformation, normalization and imputation of missing values.

## Sheet: EV5A. prot Ctrl vs Torkinib
Gene.name	HT29_Sph_6h_R1	HT29_Sph_6h_R2	HT29_Sph_6h_R3	HT29_Sph_Ctrl_R1	HT29_Sph_Ctrl_R2	HT29_Sph_Ctrl_R3
H2AC20	27.0984	27.0281	26.8129	26.5781	27.2782	27.5095
H4-16	26.7175	26.8232	26.5511	27.1288	27.0098	29.1712
H3C12	26.6361	26.5782	26.5343	26.0887	26.2404	26.1827
H1-3	26.4873	26.3355	26.0941	25.9276	26.235	26.9989
ACTB	26.4703	26.4917	26.4071	26.6464	26.5949	26.573
EEF1A1	26.109	26.0212	26.3172	26.2877	26.1092	26.0039
GAPDH	26.0467	26.0863	26.1643	26.191	26.2678	26.1396
PKM	25.9234	25.9455	26.3842	26.036	25.8853	25.8424
S100A6	25.9223	26.0906	26.2999	26.7037	25.9503	25.8065
H2BC21	25.8127	25.8233	25.9483	25.8983	26.0692	25.8583
LDHA	25.745	25.8802	26.1188	26.2751	26.0326	25.6041
NUP205	25.6931	25.7605	25.8083	25.5599	25.6098	25.0985
HSP90AB1	25.6803	25.6056	25.6216	25.6298	25.6837	25.682
ALDOA	25.6221	25.6348	25.6483	25.6861	25.6457	25.5338
HSPA6	25.4498	25.4792	25.0934	19.8092	24.9517	24.5367
ENO1	25.4326	25.578	25.4737	25.6439	25.6909	25.599
PPIA	25.4142	25.6315	25.3029	25.3962	25.8758	25.8603
TUBA1B	25.2345	25.3556	25.3683	25.0881	25.4031	25.0786
COQ6	25.2105	25.4194	25.4466	25.5214	25.7129	25.1671
RPS27A	25.129	24.8334	25.0599	25.3453	25.185	25.2836
PRDX1	25.0538	25.1175	25.099	25.4325	25.1835	24.9773
TRAP1	24.8255	24.9172	24.8293	24.7211	24.8853	24.6051
HNRNPC	24.7428	24.6939	24.7034	24.5262	24.5707	24.6184
ANXA2	24.5765	24.5924	24.5672	24.5696	24.603	24.3766
EEF2	24.5736	24.4675	24.5352	24.4797	24.5793	24.4157
HSPA1A	24.5358	24.4959	24.5434	24.778	24.5608	24.6419
KRT1	24.4933	24.8271	23.2115	25.3654	23.3179	24.4046
HSPA8	24.4712	24.4342	24.4871	24.7795	24.6204	24.7444
LMNA	24.4329	24.3728	24.3962	24.3965	24.2908	24.3422
YWHAZ	24.4311	24.3175	24.2481	24.2426	24.2246	24.686
TPI1	24.4208	24.4954	24.4552	24.6045	24.5241	24.583
NCL	24.3914	24.3527	24.3706	24.2537	24.1934	24.3808
YWHAB	24.3819	24.4464	24.3116	24.6093	24.4103	24.2761
CFL1	24.3813	24.479	24.5784	24.3579	24.2758	24.4176
TUBB4B	24.3137	24.5794	24.5016	24.5388	24.6817	24.4157
PFN1	24.2626	24.3254	24.0181	24.2709	24.2273	24.1875
TUBB	24.2299	24.8581	24.5681	24.4916	24.8443	24.4416
NME2	24.21	24.4089	24.3028	24.4674	24.4896	24.0436
KRT18	24.1996	24.1453	24.285	24.2733	24.3768	24.2437
HSPD1	24.1731	24.2793	24.0937	24.1771	24.4117	24.1999
RAN	24.1727	24.2984	24.3688	24.2171	24.3977	23.9541
S100A4	24.1687	24.4283	24.5282	24.9053	24.6213	24.2915
LDHB	24.1683	24.2481	24.2184	24.3164	24.3159	23.9339
HSP90AA1	24.1636	24.1546	24.1626	24.0634	24.177	24.2088
HSPE1	24.1498	24.2557	24.1673	24.6197	24.5387	24.7112
H2BC18	24.1097	24.0653	24.0767	24.1319	24.1033	24.2387
HMGA1	24.0869	24.0006	23.97	23.9324	23.992	24.2052
RPS18	24.0041	23.9517	23.8756	23.8839	23.9134	23.8362
POTEI	23.9811	23.1195	23.9702	23.8702	23.5119	24.2616
NPM1	23.9652	23.5188	23.9044	23.0633	22.669	23.8826
ATP5F1B	23.9562	24.1297	23.9473	24.1594	24.2727	24.0296
RDX	23.8615	23.8167	23.7434	23.6824	23.9378	23.8628
HNRNPU	23.8546	23.6399	23.902	23.6231	23.5349	23.8324
HSPA5	23.8513	23.8281	23.8094	23.9473	23.8765	24.0618
HSPA2	23.8439	23.8779	23.8945	24.068	23.9211	23.8464
RPL27A	23.8375	23.1676	23.7988	23.3478	23.2514	23.787
ANXA1	23.8362	23.8175	23.725	23.8548	23.8443	23.9227
PGK1	23.8285	23.8381	23.9162	24.0234	23.8178	23.6222
AHCY	23.7828	23.7125	23.7701	23.7224	23.7281	23.6058
PGAM1	23.777	23.8269	23.8156	23.9464	23.9926	23.9775
HSP90B1	23.7718	23.7527	23.7927	23.7544	23.7731	23.7506
RPS25	23.7594	23.6956	23.7115	23.6059	23.5778	23.645
ENO3	23.698	23.5528	23.9392	23.8957	23.2928	23.5797
CPOX	23.6821	23.4356	23.841	23.5957	23.494	23.4526
ACTG1	23.6618	22.5656	23.1516	20.8192	21.7339	24.0355
TKT	23.658	23.6675	23.6163	23.5011	23.7142	23.7835
TXN	23.6368	23.5914	23.7364	23.9212	23.6043	23.7194
EZR	23.6262	23.5724	23.461	23.4314	23.6087	23.733
RPL35	23.5957	23.4825	23.4113	23.2962	23.2543	23.5587
SLC25A5	23.5344	23.4326	23.5818	23.2131	23.2248	23.1688
PPIAL4C	23.5258	23.094	23.3584	23.2259	22.8441	23.4363
RPL7A	23.521	23.414	23.4502	23.3894	23.3232	23.5837
RPL13A	23.4896	23.3509	23.4303	23.3162	23.2107	23.4593
RACK1	23.4616	23.2994	23.3077	23.2013	23.3375	23.1014
RPL13	23.4484	23.3891	23.3181	23.3917	23.3807	23.5864
RPS3	23.4267	23.4153	23.4001	23.4137	23.3964	23.1383
RPSA	23.4132	23.8535	23.7102	23.8406	24.0473	23.6272
HNRNPA1	23.4098	23.4832	23.67	23.4982	23.6454	23.6851
HNRNPA2B1	23.4066	23.4514	23.5395	23.4288	23.5895	23.7234
RPS16	23.3946	23.5125	23.5256	23.4397	23.3533	23.2093
ALDOC	23.3858	23.3661	23.4293	23.7529	23.4638	23.502
ATP5F1A	23.3832	23.3927	23.2741	23.3837	23.4733	23.2066
RPS14	23.367	23.1287	23.1092	23.3356	23.1789	23.1978
HNRNPK	23.3617	23.3216	23.2756	23.4128	23.2623	23.3821
BAZ1A	23.3529	23.2702	23.2488	23.1124	23.5134	23.4263
H1-2	23.31	23.1051	23.0213	22.5632	22.891	23.2476
GPI	23.3072	23.4814	23.3462	23.2564	23.7407	23.2973
RPL7	23.2815	23.1908	23.2659	23.1818	23.3	23.5361
TUBB2A	23.2714	22.9641	23.2532	23.3048	22.8563	23.6255
CALR	23.2498	23.263	23.3023	23.0906	23.1137	23.3019
GSTP1	23.2487	23.4378	23.1223	23.6562	23.3165	22.943
ACTA2	23.2409	23.5235	23.0764	23.1038	23.7682	23.5344
MDH1	23.2309	23.2941	23.2794	23.1506	23.2431	23.133
RPS19	23.2233	23.2799	23.1335	23.332	23.2944	23.5288
RPL27	23.196	23.3046	23.3443	23.3792	23.2614	23.3868
RPL18	23.1715	23.084	23.1056	22.9904	22.7746	23.056
TUFM	23.1709	23.0566	22.9869	23.0017	23.1074	22.7801
ANXA5	23.1472	23.3992	23.4133	23.5186	23.6094	23.0537
RPLP2	23.1428	23.3332	23.0897	23.4548	23.3693	23.6613
H1-4	23.0959	22.8113	22.7027	22.7849	22.6761	22.8154
HSPA9	23.0789	23.0772	22.9705	23.0844	23.0868	23.1863
RPL6	23.0482	22.949	23.0494	22.8774	22.9982	23.0901
PRDX3	23.0332	23.3324	23.1204	23.1964	23.382	22.9736
RPL19	23.0302	22.9413	22.9851	22.8609	22.7998	23.0131
PDIA3	23.0254	23.1216	23.1035	23.1175	23.1906	23.2296
HNRNPD	23.0232	23.0505	23.173	23.0546	22.9669	23.2359
EIF5A	23.0178	22.8658	22.875	22.7518	23.1357	23.1465
SFN	22.9903	22.9905	22.801	23.1782	23.1675	23.3534
CCT8	22.9728	22.8914	22.8482	22.9276	22.8545	22.7515
RPL14	22.9618	22.9735	22.9542	22.8508	22.552	22.8591
P4HB	22.9618	23.0509	23.0891	23.3154	23.1006	23.1803
RPL26	22.9569	22.9453	22.9785	22.9811	22.9157	23.0682
RPS8	22.945	22.7188	22.8918	22.6314	22.6198	22.8494
YWHAE	22.9441	22.8972	22.7899	23.2051	22.9028	22.7894
FABP5	22.9361	22.4935	22.9027	22.3114	22.4685	22.8933
RPS13	22.9314	22.8872	22.9302	22.8254	22.9043	23.0434
RPS4X	22.9292	22.9513	22.9068	22.8286	22.9709	22.8974
EIF4A2	22.9256	22.9936	23.0743	23.2139	23.1016	22.785
VDAC2	22.9237	22.7958	22.8918	22.7642	22.4028	22.614
C1QBP	22.9223	23.1306	22.8191	23.1945	22.9065	23.5823
RPL11	22.914	22.9421	22.8924	22.5635	22.7687	22.7817
RPL12	22.9097	22.642	22.9262	22.17	22.4931	23.0281
H2AZ1	22.9057	23.0763	23.0752	22.8562	23.1492	23.2861
DDX5	22.8999	22.8548	22.9103	23.1666	23.106	23.0984
GOT1	22.8961	22.9451	22.8803	23.0462	23.001	22.8631
RPL4	22.8894	22.8336	22.9456	22.7606	22.8349	23.0568
PPIB	22.8793	22.9186	22.9074	22.9933	23.0071	22.6977
PA2G4	22.8728	22.699	22.7196	22.7107	22.6729	22.7159
HNRNPH1	22.8726	22.8119	22.7872	22.998	22.7841	22.8286
TAF15	22.8724	22.764	22.7105	22.8795	22.8218	23.058
CLIC1	22.8675	22.8637	22.7824	22.4496	22.5227	22.7678
RPL29	22.8516	22.7827	22.7469	22.7586	22.7526	23.0711
PHB2	22.8504	22.8298	22.8178	22.7229	22.5929	22.4633
RPL17	22.8284	22.6637	22.8729	22.5787	22.5634	22.8921
RPS15A	22.8187	23.015	23.0331	23.099	23.1326	22.61
PTMA	22.8137	22.6789	22.7891	23.7156	22.879	22.9716
RPS6	22.7964	22.5812	22.8151	22.5471	21.9806	22.8003
RPL31	22.796	22.7527	22.6949	22.673	22.7193	22.9801
EFTUD2	22.7887	22.8441	22.7838	22.6333	22.8726	22.7426
SETSIP	22.7866	22.8663	22.8445	23.0138	22.5715	22.8146
PHB1	22.775	22.8636	22.7014	22.7691	22.7293	22.6313
PRDX2	22.7749	22.9173	22.8125	22.7963	22.969	22.8057
RPL8	22.7727	22.8216	22.8338	22.7202	22.8296	22.947
RPL38	22.7573	22.8632	22.8612	22.2645	22.5357	22.5357
GSTO1	22.7539	22.8272	22.8391	22.5985	22.5353	22.3706
PRDX6	22.7474	23.0408	23.0125	22.9881	23.1817	22.5571
H3-7	22.7454	22.5137	22.7894	22.4316	22.4046	22.4201
PRDX5	22.7345	22.8535	22.7784	23.0215	22.8054	22.8057
H1-0	22.7343	22.6532	22.6996	22.445	22.6419	22.9585
RPL9P9	22.7232	22.6878	22.8217	22.5463	22.8703	22.753
MDH2	22.7198	22.8353	22.6493	22.8339	22.9497	22.7328
NME1	22.7182	23.1054	23.0265	22.9677	23.2364	22.6131
ANXA3	22.7089	22.8566	22.7972	22.8342	22.9105	22.7407
EEF1G	22.7079	22.8764	22.8519	22.654	22.932	22.7206
SYNCRIP	22.7076	22.6468	22.6192	22.4786	22.5699	22.6271
RPL28	22.6909	22.5546	22.6376	22.4934	22.499	22.7063
CALM1	22.6867	22.7093	22.5275	23.2963	22.6636	23.0433
RPL23A	22.6827	22.6426	22.7811	22.6363	22.6529	22.7944
RPL24	22.682	22.2623	22.577	22.349	21.658	22.7203
XRCC5	22.6791	22.7628	22.7961	22.6332	22.7059	22.4308
KRT9	22.6591	23.0608	22.0473	24.4008	21.2254	22.7719
STMN1	22.6159	22.675	22.5081	23.1628	22.7971	23.2473
HMGB1	22.6151	22.4799	22.6289	22.564	22.3504	22.8896
RPL10A	22.6092	22.6292	22.7282	22.7205	22.7693	22.8955
RPS3A	22.6086	22.5323	22.5738	22.4074	22.4494	22.5976
CANX	22.6082	22.5892	22.7224	22.5829	22.4728	22.3657
AHNAK	22.5939	22.4234	22.2623	21.8396	22.4857	22.7173
EEF1D	22.5864	22.5692	22.5317	22.7709	22.7436	22.8152
SUMO2	22.5814	22.6835	22.5065	23.0185	22.6212	22.7362
TCP1	22.5791	22.4117	22.3816	22.356	22.4152	22.457
HMGB2	22.5706	22.3667	22.3869	22.311	22.269	22.7096
CYB5B	22.5683	22.6241	22.7819	22.8439	22.4223	22.2569
CLTC	22.5682	22.737	22.8957	22.6739	22.8037	22.3141
STIP1	22.5674	22.5031	22.4942	22.5056	22.5768	22.7325
YWHAG	22.5574	22.4556	22.5319	22.5005	22.376	22.4952
PABPC1	22.5522	22.6014	22.5433	22.703	22.7638	22.7866
RPS9	22.5476	22.6708	22.6363	22.5	22.6409	22.4976
SRSF7	22.5439	22.5131	22.6188	22.5999	22.5036	22.467
SLC25A3	22.5226	22.3099	22.4875	22.0879	21.8158	21.9408
TMSB10	22.5173	21.7938	22.8077	23.6543	22.5782	23.2859
RPL15	22.5111	22.4817	22.47	22.2087	22.54	22.7103
VDAC1	22.5073	22.4351	22.2934	22.3931	22.2173	22.2986
HNRNPA3	22.4971	22.4718	22.5385	22.42	22.4662	22.6496
RPL22	22.496	22.2416	22.3994	22.2865	22.1805	23.1747
MIF	22.4859	23.3126	22.9497	23.8175	24.2512	23.9766
LRRC59	22.4691	22.3188	22.5235	22.037	22.2757	22.5276
PCBP2	22.4533	22.603	22.4106	22.5174	22.6527	22.3512
CALML3	22.4462	22.6084	22.4344	23.1689	22.7406	22.8577
LMNB2	22.4459	22.4137	22.4044	22.3512	22.3098	22.3307
RPL5	22.4289	22.2055	22.3576	22.2571	22.2218	22.6486
EEF1B2	22.4275	22.2918	22.3271	22.2184	22.3776	22.5376
HSPB1	22.4258	22.6484	22.3773	22.7649	22.9971	22.8226
RPS2	22.4236	22.3476	22.4298	22.1791	22.2695	22.3328
RPS11	22.4205	22.3151	22.4151	22.2014	22.1766	22.4262
PSME1	22.4203	22.6188	22.3414	22.4379	22.668	22.2761
RPL3	22.4151	22.3599	22.454	22.2837	22.3289	22.544
UHRF1BP1	22.3997	22.3325	22.3459	21.9502	22.5248	22.3283
DDX39B	22.3987	22.4294	22.4897	22.3337	22.3301	22.2013
XRCC6	22.3966	22.5741	22.6449	22.5279	22.4985	22.4181
HSPA1L	22.3766	22.1379	21.9702	22.0434	22.0487	22.2563
RPL23	22.3603	22.2278	22.2643	22.1611	22.2489	22.2478
RPS7	22.3526	22.5797	22.4831	22.3421	22.6192	22.5374
SOD1	22.3489	22.2415	22.5044	22.4715	22.0139	22.5818
ARHGDIA	22.3404	22.3516	22.1895	22.0305	22.3907	22.3091
BSG	22.3372	22.0581	22.3139	22.1099	21.8157	21.9829
RPS20	22.321	22.1611	22.365	22.3331	22.0184	22.2143
PLEC	22.31	22.2843	22.2331	22.0881	22.282	22.2873
CCT4	22.2908	22.2071	22.214	22.1856	22.2493	22.2985
UBA1	22.2759	22.2508	22.2579	22.2468	22.1947	22.1484
SNRPD3	22.2718	22.0259	22.225	21.9986	21.6619	21.9823
RPL34	22.2656	22.1852	22.3563	21.8079	21.7692	22.1955
NONO	22.2627	22.1572	22.1708	22.4113	22.1788	22.2301
NDRG1	22.2611	22.358	22.1109	21.8821	22.3724	22.1039
UBE2N	22.2572	22.3519	22.2163	21.9635	22.2783	22.0738
SRSF1	22.2565	22.1721	22.1858	22.2847	22.1403	22.2479
RPL39	22.2403	22.3667	22.4189	21.8313	22.4674	22.5168
RPLP0	22.1906	22.2765	22.1611	22.1238	22.2502	21.9864
FASN	22.1841	22.2542	22.3203	22.3246	22.409	22.126
RPL21	22.1841	22.2529	22.2305	22.2608	22.3278	22.2989
RUVBL2	22.1829	22.2077	22.1165	22.1913	22.1975	22.097
CS	22.1818	22.3991	22.183	22.1138	22.495	22.0553
LMNB1	22.1784	22.1006	22.0205	21.9366	21.9158	22.0561
SRSF3	22.1763	22.1322	22.2569	22.3019	22.1881	22.5889
CCT2	22.1722	22.2524	22.1135	22.2402	22.4483	22.3825
GLO1	22.1602	22.1878	22.1071	21.9028	22.3107	22.21
PPA1	22.1529	22.3021	22.1873	22.1621	22.4341	22.1719
NUDC	22.1434	22.1348	22.0216	22.2721	22.1794	22.3463
HNRNPM	22.1406	22.1247	22.0656	22.2509	22.1679	22.3268
PRKDC	22.1193	22.1216	22.2769	22.0231	22.028	21.7144
PARK7	22.1181	22.1446	22.0603	22.3438	22.226	22.2659
ATP1A1	22.1158	21.9631	22.3624	22.4236	21.8906	21.8863
DHX9	22.1141	22.1294	22.3008	22.2609	22.1007	21.9363
SMG5	22.1125	21.413	21.4975	21.7931	22.3309	21.3927
ARF3	22.1098	22.2695	22.3299	22.2823	22.2483	21.7617
RPS26	22.1078	21.9977	21.7883	21.6783	21.5825	21.634
CKB	22.1062	22.3033	22.3013	22.4068	22.4412	22.3665
ILF3	22.1041	22.0477	22.013	21.9749	21.9666	22.0709
RPS12	22.0993	21.2631	22.0007	20.8852	21.7941	22.0592
FLNA	22.0958	21.945	21.9926	21.9919	22.0484	22.1455
S100A11	22.0938	22.2288	22.3443	22.4374	21.8486	22.0685
RPS23	22.0784	22.0081	22.0595	21.8792	21.5249	21.8403
S100A10	22.0755	22.6849	22.6542	23.1537	22.9635	22.5767
KHSRP	22.0692	22.1414	21.9943	22.3238	22.162	22.337
FAU	22.0505	21.8638	21.898	21.8986	21.8726	22.1897
PEBP1	22.0378	22.1579	22.2436	22.3825	22.2838	21.9678
CAPZA1	22.0319	21.9031	21.9989	22.3107	21.9857	22.0123
PGD	22.031	22.1068	22.1896	22.1973	22.0808	21.9367
CCT6A	22.0304	22.0684	21.989	22.0697	22.2329	22.1655
TPM4	22.0162	22.0273	21.8959	22.1228	22.2039	22.4264
IMPDH2	22.0095	21.9028	21.8515	21.0609	22.1457	22.0935
RPL10	22.0091	21.6747	21.9452	21.6672	21.7263	21.9398
PRMT1	22.0047	22.0162	22.1881	21.8538	21.7003	21.638
LRPPRC	21.9867	22.0326	21.965	21.9013	22.1114	21.5859
RAB11A	21.985	22.0895	22.1299	22.1288	22.202	21.9186
PARP1	21.9823	21.9394	22.0092	21.7743	21.8356	21.8251
SUB1	21.9787	21.8764	21.9959	21.7297	21.7801	22.0606
ST13	21.9698	21.9408	21.9506	21.9818	21.9443	21.9616
MTAP	21.9672	21.808	22.0518	22.0596	21.8643	21.8614
ILF2	21.9628	22.0703	22.034	22.1246	21.9942	21.7235
RANBP1	21.9416	21.8374	21.8173	21.8672	21.7119	22.065
RBMX	21.9306	21.8583	21.9216	21.9004	21.8813	22.0598
OLA1	21.9284	21.9045	21.9794	21.8559	21.9912	21.7115
APEX1	21.9248	21.8825	22.0407	21.8235	21.7888	21.9004
CCT3	21.9236	21.9346	21.9081	21.8953	22.0444	21.9448
TOP1	21.9199	21.8006	21.8855	21.404	21.7145	21.8206
LGALS1	21.9148	21.685	21.8831	21.1145	21.5502	22.0355
ATP5F1C	21.9146	21.8497	21.8693	21.6416	21.6841	21.5324
PCBP1	21.9137	22.0287	21.9048	22.2226	22.0491	22.064
VCP	21.9021	21.9082	21.9859	22.0509	21.9361	21.9001
PAICS	21.8918	21.8679	21.8238	21.7027	21.8791	21.8252
RPLP1	21.8854	22.3783	21.8916	22.1181	22.411	22.2383
YBX1	21.8814	21.7376	21.5312	21.7717	21.7842	22.1172
ETFB	21.8807	21.9119	21.6501	21.7006	21.9323	21.8909
PDIA6	21.8788	21.9546	21.8741	22.0321	22.0588	21.9289
ANP32A	21.8734	21.7725	21.8816	21.9033	21.9125	22.0768
FSCN1	21.8702	21.7485	21.8362	21.5503	21.7152	21.6989
ERH	21.8556	21.8672	21.8941	22.1897	22.0167	21.8329
RPL35A	21.8502	21.7815	21.7655	21.7681	21.7309	21.5029
RPS28	21.849	21.8004	21.7914	22.3215	22.0397	22.2028
GANAB	21.8456	22.0983	22.0322	21.8798	22.2263	21.924
PLP2	21.8386	21.6601	21.469	21.5179	21.6088	21.8809
ACTN1	21.8203	21.971	22.0193	21.8935	21.9634	21.8844
OAT	21.8099	22.0202	21.9828	21.9674	22.1399	21.7517
CCT7	21.8046	21.6716	21.6658	21.4803	21.7038	21.6938
NAMPT	21.7856	21.8376	21.8473	21.8527	21.8677	21.7137
COX7A2	21.7815	22.0405	21.916	21.713	21.5428	21.4374
SNRPD2	21.7767	21.6467	21.7742	21.5628	21.4463	21.7485
DHX15	21.7702	21.82	22.0159	21.9023	21.807	21.6162
ACTN4	21.7663	21.8164	21.8328	21.8952	21.9015	21.9583
MACROH2A1	21.7661	21.6604	21.8854	21.6526	21.5238	21.6354
MRPL12	21.7596	21.7497	21.4286	21.9752	21.8971	22.0512
SLC2A1	21.7586	21.8896	22.1516	22.0479	22.0274	21.8663
PDIA4	21.7578	21.6954	21.7563	21.8243	21.7462	21.8783
DDX3Y	21.7549	21.7699	21.8881	21.9446	21.8703	21.8108
MAP4	21.7542	21.5609	21.5011	21.377	21.6156	22.003
YWHAQ	21.7456	21.6452	21.7051	21.4359	21.522	21.6138
KHDRBS1	21.7419	21.7071	21.6399	21.9228	21.7185	21.9631
WDR1	21.7412	21.7545	21.8267	21.8628	21.8072	21.598
KPNB1	21.7394	21.8692	21.8237	21.7025	21.8536	21.3703
RAB1B	21.7319	21.8373	21.6878	21.7561	21.7778	21.9029
APRT	21.7212	21.9063	21.6859	21.7624	21.977	21.669
SERBP1	21.6946	21.5683	21.5645	21.5753	21.5761	21.8002
SHMT2	21.676	21.7348	21.6238	21.4853	21.8463	21.602
TMPO	21.6753	21.6047	21.5422	21.5271	21.6449	21.7123
NACA	21.6655	21.6565	21.477	21.7871	21.7215	21.7199
ARF4	21.664	21.6567	21.6479	21.2404	21.1183	20.6265
MTHFD1	21.6632	21.6596	21.4955	21.5333	21.7555	21.6481
TALDO1	21.6625	21.715	21.6059	21.6826	21.7367	21.7214
NPEPPS	21.6624	21.6928	21.7191	21.6919	21.7136	21.5357
HLA-A	21.66	21.4609	21.4522	21.1412	21.3451	21.5148
EIF4A1	21.6569	21.5652	21.4956	21.8333	21.6901	21.5783
MYOF	21.6501	21.6363	21.6405	21.4762	21.6741	21.5371
PTBP1	21.6443	21.8344	21.6815	21.6544	22.1188	21.891
UBE2V1	21.6429	21.7812	21.5921	21.7994	21.7111	21.5448
NPM3	21.633	21.5181	21.3465	21.4603	21.5061	21.6108
CSTB	21.6312	21.6116	21.6917	22.0182	21.7222	21.6607
ERP29	21.6301	21.6977	21.6729	21.9087	21.779	21.8635
DCD	21.6243	20.9789	21.3619	21.9545	20.3042	21.2939
H2AC21	21.6235	21.792	21.6043	20.9369	21.7833	21.8528
AK2	21.6011	21.5863	21.3045	21.5609	21.7356	21.6864
CAPG	21.5993	21.6877	21.4579	21.8728	21.6419	21.9406
COX5B	21.5892	21.5464	21.3702	21.5583	21.9026	21.9187
DDOST	21.5892	21.7896	21.9143	21.7292	21.8311	21.5777
ATP5PO	21.5826	21.6573	21.5333	21.7079	21.6885	21.4619
TRIM28	21.5765	21.5375	21.445	21.5241	21.4755	21.4116
CACYBP	21.5723	21.5116	21.3765	21.5005	21.61	21.5539
DSTN	21.5713	20.9701	21.6077	20.9031	20.9624	21.189
RAB7A	21.5668	21.453	21.5101	21.5015	21.3964	21.3317
GART	21.5503	21.5249	21.4216	21.3688	21.5911	21.55
PLIN3	21.5443	21.5939	21.3981	21.5826	21.6546	21.7943
CAP1	21.542	21.5016	21.5052	21.6119	21.4506	21.4772
PSMA7	21.5374	21.6534	21.632	21.6365	21.6632	21.4974
DLG1	21.5252	21.5424	21.5551	21.7525	21.7103	21.6724
EIF6	21.5117	21.5026	21.4447	21.6517	21.5834	21.4104
CCT5	21.5065	21.449	21.341	21.3612	21.5091	21.5398
HADHB	21.4969	21.5511	21.4952	21.6131	21.5458	21.1878
STT3B	21.4948	21.5036	21.4881	21.329	21.4439	21.3526
COX5A	21.4935	21.717	21.6847	21.2611	21.8603	21.7677
RPL18A	21.4932	21.5226	21.8172	21.3262	21.4598	21.4581
DARS1	21.4811	21.5179	21.5297	21.5426	21.5184	21.2237
HNRNPDL	21.4808	21.5176	21.7804	21.9231	21.6374	22.1466
EIF2S1	21.4721	21.448	21.5586	21.5549	21.3875	21.3876
RUVBL1	21.4606	21.5246	21.4544	21.3598	21.4767	21.4151
TMSB4X	21.4576	21.1125	21.7489	23.6833	22.3301	23.1041
PTGES3	21.4575	21.3075	21.4563	20.9423	21.0934	21.32
CSE1L	21.4561	21.52	21.4591	21.2032	21.4844	21.187
RPN1	21.4558	21.5918	21.6984	21.4219	21.5113	21.388
PFKP	21.4482	21.417	21.4347	21.2716	21.393	21.3716
RTN4	21.4477	21.2308	21.6204	21.4899	20.7536	21.3111
PCNA	21.4447	21.3483	21.2976	21.1354	21.1798	21.3289
ATP5MG	21.4403	21.4529	21.2884	21.5056	21.4675	21.0894
GNB2	21.4364	21.4244	21.4014	21.155	21.2638	21.0549
SFPQ	21.4307	21.4213	21.3965	21.4313	21.4435	21.5632
FUBP1	21.4304	21.4426	21.3465	21.6037	21.5684	21.6292
MYL6B	21.4303	21.4739	21.5938	21.7229	21.4601	21.6025
GNA13	21.4275	21.5645	21.5697	21.3603	21.5824	21.4575
PSMA6	21.4275	21.2706	21.3596	21.314	21.2975	21.0976
GOT2	21.4217	21.5418	21.5229	21.5968	21.5942	21.0686
FBL	21.4203	21.4654	21.4842	21.2164	21.3077	21.298
PSMB6	21.4151	21.3156	21.2423	21.3598	21.4055	21.3268
FEN1	21.4101	21.437	21.4878	21.383	21.3149	21.5762
RPS17	21.4004	21.1168	21.347	20.9423	20.9196	21.5354
LASP1	21.3974	21.3542	21.2706	21.6476	21.4655	21.7057
YWHAH	21.3941	21.3483	21.2493	21.3549	21.1691	21.3977
SLC25A6	21.3877	20.9511	21.3328	20.6525	20.3701	21.0947
VDAC3	21.3873	21.2593	21.4425	21.3006	20.8671	20.9991
EEF1A2	21.3853	21.5548	21.8286	21.3744	21.5926	21.698
ACADVL	21.3812	21.4087	21.448	21.5937	21.4889	21.2164
NQO1	21.3776	21.561	21.4303	21.7002	21.5782	21.4659
PTMS	21.3549	21.2677	21.2925	22.6764	22.3423	21.9324
MSN	21.3543	21.2898	21.4246	21.4763	21.4078	21.5756
VAT1	21.345	21.5135	21.4029	21.5822	21.528	21.3001
VAPA	21.3395	21.2866	21.1643	21.1477	21.3127	21.3485
UBE2I	21.3382	21.3561	21.3153	21.3612	21.1849	21.2862
PRKCSH	21.3328	21.3031	21.2723	21.1538	21.1869	21.2982
EWSR1	21.3268	21.3977	21.4049	21.5846	21.3124	21.5809
FKBP4	21.3262	21.2912	21.2756	21.1469	21.299	21.2028
MYL6	21.3235	21.6215	21.3942	21.7042	21.7685	21.5205
TXNL1	21.3189	21.3356	21.3738	21.5356	21.2723	21.2318
HNRNPF	21.3153	21.228	21.0876	21.2049	21.3287	21.3115
SF3B1	21.3104	21.3606	21.3665	21.2463	21.3575	21.3323
HP1BP3	21.3092	21.2394	21.3156	21.2252	21.1527	21.3357
ALYREF	21.3055	21.257	21.2372	21.3813	21.2475	21.6694
DIABLO	21.3001	21.3657	21.2017	21.3101	21.2758	21.1022
COPA	21.2954	21.3453	21.4205	21.3205	21.3156	21.1523
U2AF2	21.295	21.2395	21.3467	21.3575	21.1377	21.3535
TBCA	21.2938	21.2291	21.2327	21.7388	21.3969	21.5573
EIF4H	21.2781	21.2278	21.1032	21.5026	21.3393	21.4755
PSMB5	21.2761	21.2041	21.1184	21.2366	21.1096	20.8561
SNU13	21.2713	20.9203	21.1166	21.2591	21.2266	21.1967
ATP5PB	21.2693	21.4032	21.3458	21.3392	21.3504	21.0191
COX4I1	21.2675	21.2759	21.1253	21.4433	21.3912	21.4933
DDB1	21.2596	21.2945	21.3875	21.2807	21.2495	21.0113
THRAP3	21.2501	21.1427	21.3305	21.2754	21.0596	21.2417
G3BP1	21.2459	21.4129	21.4187	21.6342	21.5792	21.6721
CYCS	21.2455	22.3085	21.5143	22.3902	22.5908	21.5398
CAPN1	21.2414	21.276	21.2661	21.1738	21.2342	20.8589
PTBP2	21.2401	21.3668	21.2062	21.8147	21.3256	21.34
SFXN1	21.2265	21.1793	21.0984	21.2153	21.1336	20.997
EIF3C	21.2221	21.1576	21.1847	21.1114	21.172	21.2091
SYCP1	21.2102	20.9384	21.1141	21.1504	20.9963	21.1225
CDC37	21.2065	21.1316	21.1052	21.1398	21.0582	21.383
ANP32B	21.1994	21.1322	21.2127	21.0827	21.0966	21.2423
LAMP1	21.1959	21.149	21.6352	20.9683	20.2067	20.8377
PAFAH1B3	21.1914	21.589	21.5237	21.7049	21.7416	21.4922
CAD	21.1895	21.2837	21.3	21.27	21.3647	21.1387
HDGF	21.1853	21.1073	21.1558	21.2032	21.0289	21.1816
SSRP1	21.1849	21.1956	21.2965	21.0809	21.144	21.0048
GDI2	21.1795	21.2203	21.1682	21.1559	21.2774	20.9994
EIF4A3	21.1789	21.1905	21.2658	21.3877	21.162	20.9696
ELAVL1	21.1786	21.203	21.1519	21.2339	21.3257	21.3451
SND1	21.177	21.1484	21.2203	21.3098	21.1686	21.0547
RPS5	21.1654	21.1848	21.0143	21.1223	21.205	21.366
DDX21	21.1573	21.0402	20.9889	20.8328	20.9531	21.1434
CAPZB	21.15	20.9517	21.0761	21.1102	21.0533	20.9898
TPM3	21.1421	21.3757	21.2486	21.673	21.5479	21.5773
SERPINB1	21.142	21.1523	21.2826	21.4544	21.2638	21.0049
ALDH18A1	21.1363	21.1667	21.262	21.1743	21.2396	20.9212
ATP5PD	21.1318	21.2847	21.0065	21.1881	21.321	21.3715
RPS24	21.1232	21.1116	21.1685	20.9321	21.0618	21.169
RBBP4	21.1232	21.267	21.3774	21.2783	21.2723	21.3987
NOP58	21.1197	21.0619	21.144	20.8737	20.9029	20.9989
PYGL	21.1145	21.2459	21.2254	21.2182	21.2456	20.9518
CALU	21.1117	21.1732	21.1385	21.416	21.1634	21.3071
ACOT7	21.1068	21.1015	21.0847	20.9176	20.918	20.9266
IARS1	21.1043	21.1007	21.1451	20.9929	21.137	20.8697
RPS10	21.1031	21.641	21.3908	20.8693	21.4949	21.4939
GSR	21.0983	20.9946	20.9748	20.5756	20.9143	20.8907
GCN1	21.0969	21.1372	21.1322	20.9518	21.1764	20.8537
GLOD4	21.0927	21.1411	21.0672	21.1332	21.1312	21.0818
SRSF9	21.0892	21.1516	21.1433	21.193	21.2413	21.4113
MYH10	21.0798	21.086	21.1979	21.1527	20.9817	21.1121
HNRNPL	21.0735	21.067	21.0263	21.1375	21.0962	21.0447
SNRPA1	21.0714	21.0516	20.9929	20.9074	21.0066	21.191
CTSD	21.0706	21.1832	21.1327	21.5318	21.0464	20.973
ACLY	21.0703	21.1508	21.1958	21.2198	21.1575	21.0388
LRIF1	21.0643	20.8949	21.106	21.4704	21.3818	21.1927
HBA2	21.0609	21.195	21.2191	21.6384	20.576	20.8339
CRABP2	21.0558	20.913	21.0652	21.0672	20.6694	20.8624
RPL30	21.0514	20.6376	20.955	20.6865	20.5001	20.8563
EIF3B	21.049	21.0881	21.0961	20.9142	21.0277	20.9589
RCC2	21.0456	20.971	21.0895	20.6832	20.8828	20.9082
RPL36	21.0411	20.9961	21.2083	21.068	21.3037	21.3895
HSPH1	21.0361	21.0177	21.7134	21.8852	21.0601	21.1647
PSMA4	21.035	20.9652	21.0983	20.8826	20.9042	20.7008
SARNP	21.0327	20.9361	20.9555	20.9255	20.8674	21.219
SF3B3	21.03	21.0722	21.0615	21.0106	21.0087	20.7959
SNRPD1	21.0281	21.1909	21.1431	21.0623	20.8935	20.8723
GTF2I	21.0275	20.9914	21.0049	21.0806	20.9135	20.8662
SRRM2	21.0213	20.8514	20.926	20.9165	20.8617	21.24
CAND1	21.0186	21.0322	21.1698	21.0107	20.9493	20.7749
SEPTIN7	21.0156	20.9832	21.0195	21.0235	20.9205	21.0286
ACAT1	21.0111	21.1071	20.8941	21.0521	21.193	21.1326
RCC1	21.0106	20.8877	20.9875	20.8683	20.8573	20.9038
G6PD	21.0053	21.1016	21.2637	21.2766	21.1505	20.7983
MYH9	21.0041	20.9167	20.9669	20.847	20.9398	21.0963
GARS1	20.9991	21.1144	21.1413	21.0116	21.222	20.9304
SRSF6	20.982	20.9327	21.0479	21.0372	20.9187	21.1175
IGF2BP2	20.9795	20.9361	20.888	20.8899	20.8976	20.8239
AHSA1	20.9746	21.0206	20.9602	20.942	21.0149	20.8108
IDH1	20.9745	21.1047	21.1916	21.5514	21.2614	21.0668
TMX1	20.972	20.8104	20.9998	21.1058	20.6608	20.8641
PSMA3	20.9564	20.9522	20.9466	20.9913	21.0134	20.7659
PSMA5	20.9519	21.0481	20.9579	21.1131	21.1449	20.8076
SF3B2	20.9504	20.8809	20.9046	20.8438	20.9681	21.1567
HNRNPUL2	20.9489	20.6789	20.9113	20.5633	20.6657	20.7319
SUPT16H	20.9448	20.914	21.019	20.8625	20.8332	20.7914
COX6C	20.9394	21.0003	20.9481	21.1067	21.2124	21.1538
MCM3	20.9347	20.8713	20.6435	20.5771	20.8596	20.8169
RAB5A	20.9305	20.8774	20.9235	20.9299	20.8037	20.8771
FTH1	20.9291	19.2505	21.0052	16.8845	16.768	20.6336
MT-CO2	20.9263	20.9128	20.771	20.7577	20.6345	20.4073
S100A13	20.9261	21.0051	20.8795	21.2892	21.0845	21.1842
SNRNP200	20.922	20.9793	21.0417	20.7572	20.962	20.6944
PSMA1	20.9207	21.0583	20.9358	20.9814	21.2023	21.2122
DSP	20.9172	20.9007	20.8087	20.9464	20.8228	20.9806
SSR1	20.9145	21.0002	20.881	21.1176	20.8102	20.8663
APMAP	20.9141	20.8737	21.0524	20.943	20.8142	20.7637
CTNNA1	20.9129	20.8347	20.8869	20.77	20.8483	20.9359
ETFA	20.9099	21.0032	20.7353	20.8326	20.9669	20.8174
BUB3	20.9094	20.8438	20.8723	21.0835	20.8204	20.6458
ADH5	20.9075	20.8242	20.924	20.7124	20.7013	20.6541
UQCRC1	20.8934	20.9571	20.8309	20.8663	21.0509	20.8958
RPS27	20.8887	20.7346	20.2788	20.9143	20.8805	21.2821
SEPTIN9	20.8815	20.8178	20.881	21.0049	20.8976	21.0134
CD44	20.8792	20.777	20.9142	20.9819	20.7005	21.0693
HNRNPR	20.87	20.9522	20.9986	20.8924	20.7759	20.8818
SUGT1	20.8695	20.826	20.8566	21.0319	20.8656	20.904
RPS21	20.8628	20.6854	20.4426	20.919	20.8602	21.0051
SRSF2	20.8587	20.7379	20.8859	21.0173	20.766	20.8391
CNDP2	20.8577	20.9493	20.9371	20.8799	20.9634	20.8427
VCL	20.853	20.7361	20.7068	20.6681	20.7904	20.6887
VPS35	20.8528	20.8486	20.9171	20.7311	20.8852	20.6156
PSMC3	20.8509	20.9385	20.7465	20.895	21.016	21.0976
SNRPA	20.8436	20.9313	20.8323	20.9569	20.8029	20.8401
IMMT	20.8433	20.8477	20.8159	20.8709	20.8526	20.8445
SNRPB	20.8432	20.8583	20.8824	20.9622	20.7956	20.5392
MTDH	20.8403	20.7091	20.8006	20.8164	20.6269	20.9537
ANXA6	20.8403	20.8795	20.9308	21.0025	20.949	20.6856
VARS1	20.8371	20.8148	20.8422	20.722	20.8079	20.7186
PYCR1	20.8263	20.8789	20.7827	20.8766	20.883	20.6545
HMGB3	20.8208	20.9035	21.0041	20.5902	20.7412	21.0388
SAFB	20.8195	20.654	20.7722	20.5899	20.6414	20.9638
TAGLN2	20.8174	20.9167	20.7917	21.4264	20.9676	20.9481
EIF3A	20.8153	20.7732	20.7513	20.8109	20.8426	20.9669
HSPA4	20.8142	20.761	20.9074	20.9298	20.7573	20.8397
DDX17	20.8056	20.7431	20.8102	20.7614	20.782	20.8572
BZW1	20.7947	20.7781	20.7152	20.6907	20.8456	20.641
IDE	20.792	20.8845	20.9423	20.9694	20.9871	20.7315
AKR1A1	20.7915	20.896	20.9293	20.9591	20.9617	20.7093
KRT19	20.7911	19.1883	19.6987	20.5816	19.7345	20.8549
RPL32	20.7905	20.5912	20.8109	20.5904	20.4357	20.6632
RPL22L1	20.7905	20.6866	20.6188	20.4753	20.5704	20.5841
GLUD1	20.7903	20.7665	20.7765	20.7863	20.7875	20.6792
TXNDC5	20.7837	20.8059	20.8183	20.8386	21.018	20.9119
SLC16A3	20.7819	20.7938	20.9057	20.465	20.4922	20.5366
USP5	20.7733	20.8206	20.8042	20.6995	20.798	20.7455
SSB	20.7724	20.8811	20.8826	20.8065	20.736	20.898
PSMD4	20.7721	20.482	20.6066	20.642	20.3907	20.9131
CPNE3	20.7714	20.6258	20.6116	20.4407	20.6278	20.5677
PSIP1	20.7701	20.781	20.7556	20.3409	20.6259	20.7983
DNM2	20.7695	20.8144	20.8481	20.738	20.878	20.7493
ATP2A2	20.7686	20.6158	20.7885	20.5431	20.3011	20.4024
PSMD3	20.7675	20.7965	20.8301	20.8623	20.8278	20.6797
EIF3H	20.7613	20.8197	20.7454	20.5982	21.0134	20.8659
SH3BGRL3	20.7591	21.1476	21.1966	21.4419	21.1688	21.238
P4HA1	20.7522	20.7792	21.0003	20.9147	20.8486	20.926
PDHA1	20.7496	20.7287	20.6913	20.866	20.8542	20.4591
RPN2	20.7496	20.7758	20.7929	20.6114	20.6912	20.3275
ITGA3	20.7455	20.9203	21.0333	20.9606	20.7924	20.6806
SNRNP70	20.7433	20.6631	20.7863	20.6457	20.6349	20.7622
TOMM22	20.7326	20.8992	20.5538	20.9135	20.8388	20.7006
NAP1L1	20.7324	20.931	20.7863	21.0662	21.1011	21.1713
MATR3	20.7301	20.7042	20.8222	20.8665	20.6901	20.7527
SEC61B	20.7263	20.5021	20.6596	20.8293	20.4172	20.5934
RPS15	20.7259	20.7047	20.6409	20.3661	20.9307	21.3534
FARSB	20.7224	20.7336	20.5614	20.4314	20.7028	20.5496
ATIC	20.7193	20.8106	20.7451	20.8308	20.8659	20.8136
ATP5ME	20.6999	21.0511	20.945	21.2908	20.7912	20.7732
DDT	20.6988	20.6867	21.1263	21.4553	21.3077	20.9002
UBE2M	20.6987	20.7212	20.6505	21.0055	20.5658	20.6022
NOLC1	20.697	20.5847	20.3783	20.1465	20.6592	21.1239
CLTA	20.6786	20.7858	20.7614	21.2099	20.9834	21.0953
PABPC4	20.6769	20.6471	20.5992	20.6771	20.6469	20.7398
IQGAP1	20.6759	20.6423	20.7122	20.6637	20.6562	20.4653
TPD52L2	20.6757	20.7229	20.4937	20.7277	20.735	20.9082
FUS	20.6714	20.5025	20.5488	20.8191	20.4471	20.8095
EIF4B	20.6693	20.477	20.5054	20.8642	20.7333	21.0278
EMG1	20.6626	20.7561	20.7643	20.7751	20.6845	20.4514
AARS1	20.6608	20.6387	20.6211	20.5375	20.6824	20.6555
BTF3	20.6599	20.7474	20.6026	20.7034	20.8867	21.195
TMED9	20.6544	20.8839	20.8946	20.951	20.8188	20.782
DBI	20.6541	20.657	21.0296	21.5505	20.9407	21.1935
H1-10	20.6529	20.607	20.3601	19.8195	20.1677	20.5776
CIRBP	20.6453	20.5482	20.43	20.6369	20.4724	20.8384
MARS1	20.6441	20.6915	20.676	20.6531	20.7494	20.5009
RAC1	20.6387	20.4418	20.5405	20.372	20.3076	20.7899
LSM3	20.6327	20.6546	20.4189	20.9446	20.672	21.027
RAD23B	20.6312	20.689	20.5134	20.642	20.7146	20.5757
RSL1D1	20.6308	20.5305	20.649	20.4349	20.4989	20.6974
PGAM5	20.6196	20.5611	20.4821	20.5998	20.466	20.1131
SKP1	20.6182	20.657	20.7407	21.006	20.3448	20.5047
FAM162A	20.617	20.662	20.7012	20.6947	20.576	20.6181
PKP3	20.617	20.6392	20.5085	20.3158	20.6906	20.671
STOML2	20.6165	20.6211	20.3706	20.678	20.6892	20.7035
EIF3F	20.6108	20.8419	20.638	20.9295	21.127	20.7808
PRPF19	20.6054	20.641	20.563	20.4788	20.542	20.4952
ACADM	20.6017	20.6316	20.516	20.754	20.6935	20.5839
RAB6A	20.6	20.5481	20.6169	20.851	20.4217	20.4222
MRTO4	20.5971	20.5284	20.6504	20.4127	20.3319	20.4554
EPRS1	20.596	20.5136	20.5866	20.3989	20.4863	20.5933
PSMD13	20.594	20.7686	20.6692	20.905	20.9383	20.4851
PTK2	20.5936	20.7325	20.5539	20.5304	20.7833	20.7176
ISG15	20.5904	20.703	20.2197	20.2876	20.2948	19.9082
TARS1	20.5857	20.5532	20.6386	20.4455	20.4073	20.4709
SDHA	20.5851	20.5064	20.5632	20.4479	20.5298	20.2925
DLAT	20.5836	20.6176	20.4661	20.5693	20.6617	20.6836
PUF60	20.5828	20.606	20.4255	20.6415	20.5833	20.5324
MAT2A	20.5818	20.5898	20.6776	20.8923	20.7161	21.0092
CYB5R3	20.5775	20.6911	20.7167	20.7772	20.7527	20.3829
FDXR	20.5738	20.5376	20.4625	20.4231	20.5736	20.5829
KRR1	20.5721	20.4814	20.5351	20.2984	20.1562	20.4306
ADRM1	20.5635	20.674	20.68	20.7056	20.7775	20.6191
CLDN4	20.5631	20.4828	20.5756	20.2341	20.0155	20.3156
PPP2R1A	20.557	20.6513	20.6166	20.7406	20.7354	20.4318
CD9	20.5553	20.0063	20.9909	19.9906	19.6451	20.0137
BANF1	20.5542	20.9371	20.9118	20.6341	20.9998	20.9714
NAP1L4	20.5534	20.5157	20.4057	20.7517	20.6458	20.8731
LAP3	20.5478	20.5829	20.3856	20.3725	20.5824	20.6759
COTL1	20.5468	20.5436	20.4761	20.6353	20.4548	20.3059
USP14	20.5453	20.4346	20.532	20.3266	20.5143	20.4061
RARS1	20.5449	20.6275	20.7498	20.7156	20.6353	20.519
ATP1B3	20.5329	20.6158	20.7565	20.6778	20.5299	20.2504
ARPC5	20.5319	20.4246	20.5023	20.8519	20.2358	20.2087
LTA4H	20.5255	20.5409	20.5585	20.6166	20.5847	20.4416
NARS1	20.525	20.433	20.4645	20.3301	20.3371	20.2976
CAPRIN1	20.5201	20.4458	20.4032	20.8405	20.6691	20.8287
TUBB6	20.5176	20.724	20.5769	20.6001	20.786	20.5347
CAPNS1	20.5176	20.8108	20.5191	20.7308	20.9193	20.6062
RALY	20.5148	20.522	20.4695	20.3416	20.4112	20.309
EMD	20.5139	20.3982	20.465	20.584	20.3757	20.5051
SLC3A2	20.5082	20.4922	20.3168	20.26	20.6219	20.5453
HARS1	20.5082	20.3352	20.3935	20.3789	20.3782	20.3619
STT3A	20.506	20.4253	20.6464	19.8873	19.9214	20.0997
ITGB1	20.5046	20.3077	20.5419	20.3675	20.2628	20.41
IMPA1	20.5019	20.4841	20.5168	20.6829	20.4534	20.3399
PSMC2	20.4979	20.4397	20.4411	20.6088	20.4761	20.5112
SNRPGP15	20.4969	20.7528	20.5128	20.3912	20.511	20.7941
PSMC1	20.4766	20.4624	20.4795	20.4492	20.5326	20.4892
SNRNP40	20.476	20.5632	20.4976	20.2961	20.2677	20.3403
PSMD11	20.4725	20.6723	20.6562	20.7933	20.7908	20.4546
KIF5B	20.4699	20.3586	20.4037	20.4932	20.4498	20.5201
UGDH	20.4682	20.5422	20.6694	20.8778	20.6579	20.3957
SNRPE	20.4617	20.675	20.7174	20.5769	20.7165	20.3381
NDUFB11	20.461	20.5019	20.1859	20.5315	20.607	20.6483
F5	20.4605	19.7928	20.2924	18.7078	20.4231	19.4369
TMED10	20.4556	20.6017	20.5145	20.643	20.5516	20.4445
MAGEB2	20.4536	20.4536	20.6075	20.3957	20.4604	20.3162
ENO2	20.4535	20.4847	20.4497	20.3521	20.6042	20.4679
CYC1	20.4494	20.7584	20.5076	20.8373	20.7171	20.3782
ETF1	20.4427	20.4258	20.4712	20.5772	20.3893	20.3352
SRI	20.4426	20.7159	20.4856	20.6614	20.7818	20.0619
SERPINH1	20.4417	20.6846	20.7851	20.696	20.8389	20.6152
ITGB4	20.4405	20.414	20.3929	20.1355	20.5316	20.6444
BLVRB	20.4396	20.7	20.4321	20.8402	20.8002	20.4507
SRP9	20.4359	20.4377	20.1771	20.3374	20.5222	20.4963
EIF4G1	20.4334	20.342	20.2965	20.3849	20.4664	20.573
ASPH	20.4331	20.4946	20.5035	20.2974	20.4469	20.6003
PGM1	20.4322	20.4371	20.5854	20.7935	20.505	20.3566
ABCE1	20.4307	20.408	20.3295	20.1729	20.4319	20.3612
EIF2S2	20.4283	20.2057	20.3024	20.3639	20.0794	20.3108
SRM	20.4273	20.5474	20.3606	20.4636	20.5316	20.2925
ESD	20.425	20.2913	20.1902	20.0018	20.3334	20.3794
CDC42	20.4243	20.4354	20.5543	20.0948	20.5567	20.504
RAP1B	20.4204	20.2139	20.39	20.1894	20.0632	20.0534
TTLL12	20.42	20.6246	20.6255	20.5713	20.661	20.5289
RAB5C	20.4172	20.4344	20.3714	20.4432	20.3099	20.6177
EIF3G	20.4151	20.3519	20.3373	20.2566	20.4537	20.5112
PDCD6IP	20.413	20.4516	20.2803	20.5577	20.5259	20.4993
RCN1	20.4096	20.5717	20.599	20.7196	20.6264	20.5492
DLST	20.4085	20.2918	20.2614	20.3651	20.3545	20.4908
SLIRP	20.404	20.3108	20.3171	20.3143	20.6805	20.5903
CTTN	20.4022	20.2878	20.3705	20.5216	20.3374	20.6624
MAGOHB	20.3993	20.6171	20.6048	20.2565	20.5947	20.4096
HYOU1	20.399	20.365	20.5341	20.485	20.4069	20.5174
HDAC1	20.3982	20.2885	20.3766	19.9849	20.27	20.2026
CTNNB1	20.3923	20.4061	20.466	20.5379	20.476	20.3346
SSBP1	20.3915	20.0211	20.3413	18.4618	20.2621	20.3435
EDF1	20.3892	20.3362	20.297	20.7574	20.4903	20.5592
EIF3I	20.3867	20.3017	20.2264	20.3226	20.3761	20.4478
HNRNPAB	20.385	20.7698	20.7165	20.5405	21.0846	21.0234
EPCAM	20.3765	19.8685	20.2369	19.2548	19.1415	20.4054
SDHB	20.376	20.4869	20.4003	20.4599	20.4116	20.146
FARSA	20.3756	20.5168	20.3628	20.2238	20.6476	20.4586
TOMM34	20.3718	20.3281	20.2256	20.5048	20.3262	20.59
VIM	20.3668	20.2268	20.5064	20.4203	20.1402	20.8362
DOCK4	20.3651	19.7258	20.1983	22.8914	19.5737	20.4043
EIF3E	20.3555	20.4776	20.3474	20.5316	20.5478	20.1713
NDUFS1	20.3537	20.3721	20.294	20.3631	20.425	20.2098
RNPS1	20.3524	20.2784	20.4528	20.0978	20.3266	20.6228
MVP	20.3494	20.3357	20.1402	20.3289	20.4451	20.4264
QARS1	20.3492	20.4477	20.4041	20.3968	20.6105	20.3224
DDX46	20.3435	20.2478	20.3573	20.3025	20.2805	20.3002
NUDT21	20.3432	20.6406	20.3724	20.5311	20.6044	20.1864
ATP6V1B2	20.3405	20.3142	20.2016	20.1264	20.303	20.3352
DYNC1H1	20.3391	20.3771	20.3806	20.3123	20.4556	20.2242
HK1	20.3374	20.289	20.5865	20.6287	20.3521	20.1611
ACTR2	20.3342	20.4016	20.4634	20.6331	20.462	20.3181
GMPS	20.3341	20.3553	20.2602	20.1939	20.485	20.3876
PDHB	20.3329	20.4538	20.3308	20.5897	20.5193	20.2684
VPS26A	20.3264	20.2598	20.3763	20.266	20.1952	20.0985
GFPT1	20.3197	20.3237	20.4591	20.5507	20.2512	20.1789
PSMC6	20.3185	20.5723	20.4993	20.5141	20.637	20.4318
PAXBP1	20.3172	20.3579	20.4521	20.3566	20.2835	20.0893
ABHD10	20.3161	20.5427	20.364	20.3963	20.6788	20.2588
NSF	20.3147	20.2988	20.3244	20.352	20.3054	20.1833
ABHD11	20.3139	20.7524	20.5872	20.8648	20.9722	20.3644
LARS1	20.3125	20.4012	20.4047	20.2408	20.387	20.301
SRSF11	20.3112	20.476	20.565	20.1707	20.2417	20.3801
GET3	20.3097	20.5945	20.4912	20.5167	20.6032	20.4698
LETM1	20.3081	20.2372	20.3021	20.2198	20.1179	20.104
ALDH7A1	20.3065	20.4732	20.4414	20.6354	20.4698	20.3288
ATAD3A	20.3057	20.2478	20.3054	20.146	20.1795	20.1466
GSN	20.3019	20.2686	20.4199	20.743	20.2936	20.4726
MCM7	20.2979	20.3507	20.1474	19.9437	20.4841	20.3852
ATP5F1E	20.2958	19.3986	20.2651	18.0836	18.5385	20.1324
RBP1	20.2951	20.448	20.3831	20.4192	20.4131	20.1531
VPS4B	20.2924	20.2591	20.3443	20.5678	20.427	20.5911
ATP1B1	20.2912	20.1263	20.7864	20.8688	19.9875	20.2933
CBX1	20.291	20.1379	20.4367	19.9732	19.9752	20.154
UBE2D3	20.2908	20.3794	20.3125	20.5061	20.6604	20.1605
MCM2	20.2872	20.2156	20.0087	19.8428	20.245	20.3761
RPS10P5	20.286	20.1116	20.0674	20.4887	20.1531	20.4702
PSMB1	20.2835	20.2746	20.2286	20.3241	20.3307	20.1395
PSMC5	20.2823	20.3818	20.3731	20.4923	20.4104	20.2938
VSNL1	20.2754	20.3908	20.3336	20.3638	20.3852	20.2259
TOMM40	20.2732	20.2091	20.232	20.2635	20.2734	20.1106
NOP2	20.2731	20.1862	20.328	20.4473	20.2186	20.5067
RPL36AL	20.2648	20.2962	20.2135	20.1225	20.1931	20.4357
ATP5F1D	20.2639	20.3699	20.0691	19.9583	20.3881	20.0924
ITGA6	20.263	20.2992	20.3424	20.1938	20.2788	20.2599
CBX3	20.2617	20.1259	20.0991	20.3768	20.0729	20.3778
RBM39	20.26	20.2911	20.3254	20.0953	20.2368	20.3616
UQCRC2	20.2546	20.3989	20.1975	20.3173	20.5373	20.2603
EIF3D	20.2545	20.2326	20.1554	20.0521	20.1764	20.3869
PSMC4	20.2521	20.2513	20.1498	20.2921	20.3917	20.2968
SEC61A1	20.25	19.9312	20.2115	20.1048	19.2278	19.6585
SEPTIN2	20.2461	20.289	20.3173	20.4755	20.3151	20.4071
YBX3	20.2446	20.0963	20.0112	20.2718	20.3101	20.479
GTPBP4	20.2414	20.1998	20.2492	20.0399	20.0817	20.1277
PGRMC1	20.2411	20.4255	20.2122	20.1749	20.3925	20.5076
H1-5	20.2397	26.1634	23.6716	26.016	25.8201	24.3212
PSMD7	20.2353	20.4559	20.6076	20.5264	20.5979	20.45
PSMD2	20.2338	20.3046	20.3149	20.3762	20.4355	20.3018
BCAP31	20.2336	20.1356	20.2131	20.162	20.0466	20.4053
SERPINB9	20.2335	20.0645	20.0122	20.0062	20.0398	19.8233
BCLAF1	20.2332	20.0418	20.3642	20.367	19.9375	20.3303
TFG	20.2316	20.218	20.2966	20.7022	20.4849	20.6731
COPB2	20.2296	20.2278	20.3594	20.2556	20.1889	20.1581
PLS3	20.2295	20.2104	20.1903	20.2699	20.2491	20.1052
RNH1	20.2255	19.7863	20.2987	19.5027	19.3387	20.1341
ARHGAP18	20.2243	20.0657	20.1509	20.1903	20.0915	20.2153
NUP93	20.2205	20.2298	20.1627	20.1584	20.1629	19.9929
EIF4E	20.2202	20.2991	20.2386	20.1515	20.2058	20.0622
EIF3L	20.2198	20.3042	20.2799	20.3244	20.4409	20.09
RPL36A	20.2149	20.1915	20.2634	19.7691	20.2051	20.4997
CDCP1	20.2116	20.202	20.4375	20.0682	20.1104	19.9918
CDC27	20.2068	20.3525	20.1212	20.2806	20.4204	20.1901
RBM14	20.202	20.2244	20.1895	20.3578	20.2957	20.3426
HDGFL2	20.2009	20.1055	20.2851	20.0409	20.0314	20.2042
FLNC	20.1996	20.1123	19.9277	19.8661	20.2378	20.2932
HADHA	20.1992	20.2674	20.2514	20.2211	20.2864	20.0966
RASD1	20.1987	18.4157	20	16.2467	16.7766	18.7853
EIF2S3	20.1964	20.0808	20.1136	20.1434	19.9418	20.026
NUDT5	20.1939	20.004	20.0375	19.8381	19.9545	20.1921
TARDBP	20.1889	20.2458	20.0324	20.1076	20.1965	20.1821
GLRX3	20.1792	20.3157	19.9893	20.1781	20.3831	20.163
TXNDC17	20.1766	20.3264	20.1877	20.5076	20.3885	20.3786
SRP68	20.174	20.1713	20.1233	20.0122	20.1252	19.9926
CTBP1	20.173	20.3019	20.2396	20.2637	20.2976	20.0974
IDH3A	20.1728	20.2403	20.1702	20.3777	20.3633	20.2239
TPD52	20.1723	20.2053	19.9257	20.2157	20.1686	20.2327
SRP14	20.1675	20.1977	20.1192	19.8735	20.0689	20.2633
PPAT	20.1661	20.162	19.9917	19.8651	20.2833	20.1678
ERO1A	20.1654	20.3539	20.2851	19.6863	20.4988	20.0639
SORD	20.1643	20.1369	20.0048	19.9913	20.104	20.0448
NDUFA9	20.1643	20.4768	20.3277	20.3198	20.4718	20.0809
hCG_2014768	20.1571	19.7638	19.4151	20.1489	19.9338	20.4143
ITPRID2	20.1569	20.0538	19.951	19.8028	19.9784	20.2011
PRPF6	20.1516	20.118	20.1444	19.8575	20.0005	20.0387
GFUS	20.1492	20.2175	20.1547	20.3378	20.2186	20.0342
FDPS	20.146	20.2312	20.1314	20.2632	20.248	20.0762
COPB1	20.1452	20.1645	20.3157	20.1751	20.1482	19.923
SLC25A1	20.1436	20.1951	20.385	19.9874	19.9845	19.8827
GGA1	20.1422	20.5945	20.1236	19.9059	19.9788	20.5966
TCEA1	20.1384	20.0097	20.1157	20.0881	19.9327	20.2079
PRMT5	20.1355	20.1971	20.2197	20.1893	20.3021	20.0127
AP2M1	20.1354	20.1179	20.1356	20.0502	19.9875	19.9169
AK1	20.1344	20.1175	20.1635	20.5043	20.1619	20.3487
TFRC	20.1335	20.2454	20.3494	20.4115	20.2973	20.099
RANGAP1	20.1309	20.0168	20.1522	20.0549	20.1141	20.1471
MYO1C	20.1288	20.0989	20.253	20.0862	20.1054	19.9569
PFKM	20.1284	20.0541	20.0827	20.1403	20.0905	19.9915
RRP9	20.128	19.9626	20.1012	19.8097	19.7576	19.9034
JPT1	20.1229	19.9789	19.8719	20.3262	20.2186	20.5462
ZYX	20.1177	19.9786	19.9533	20.162	20.2088	20.3705
MYL12B	20.1139	20.4887	20.3893	20.3416	20.4142	20.0908
SAR1A	20.1088	20.5234	20.3607	20.6084	20.5827	20.3026
HNRNPA0	20.1034	20.207	20.429	20.2707	20.201	20.4497
GNL3	20.1031	20.0895	20.1148	19.8134	19.8678	19.9254
XPO1	20.0984	20.3061	20.2871	20.1243	20.1941	19.7224
PAK2	20.0973	20.2446	20.207	20.3055	20.3111	20.4898
SNRPB2	20.0941	20.1233	20.144	20.1289	20.2018	20.2146
LGALS3BP	20.0938	20.2027	20.082	20.1464	20.0857	19.9878
ARF6	20.0938	19.9657	19.9879	20.0013	19.8164	19.5365
JUP	20.0937	20.1187	19.9042	20.0395	20.086	20.044
NEDD8	20.0887	20.2019	20.2741	20.4899	20.5647	20.512
SRRT	20.0873	19.9369	20.1184	19.9656	19.867	20.0071
FLNB	20.0865	19.9912	20.0255	20.061	20.0268	20.1564
PSMB4	20.0862	20.0608	20.0553	20.1078	20.1539	19.9067
TPT1	20.0853	20.334	20.1146	20.4551	20.2462	20.0373
TES	20.0827	19.782	19.8852	19.921	19.881	20.0104
SAMM50	20.0827	20.009	20.1196	20.0474	19.6877	19.8011
MYG1	20.0777	20.071	20.0191	20.0479	20.192	20.1525
SF3A1	20.0754	19.9839	19.9112	20.0562	19.9828	20.0886
DCXR	20.0703	20.0905	20.095	20.2973	20.1042	19.8708
ANAPC1	20.0693	20.1943	20.041	19.8618	20.2352	19.9227
AK3	20.0683	20.1025	19.8594	19.9543	20.1692	19.8677
HSP90AB4P	20.0656	19.8353	19.6252	18.4714	18.1773	19.8201
PPID	20.0642	20.004	19.8469	19.806	20.1006	20.1212
PYCR2	20.0637	20.1069	20.0257	19.8782	20.0809	19.8965
HSD17B4	20.0608	20.009	20.0802	20.2086	20.0485	19.692
TSN	20.0603	20.1323	20.2499	19.7931	19.9076	19.789
KARS1	20.0564	19.9971	20.0256	20.0496	20.1189	20.0825
PSME2	20.0515	20.0891	19.7262	19.7214	20.0915	19.7222
PFN2	20.0487	20.1786	19.9896	20.1743	20.2054	20.1976
NAT10	20.0483	20.0093	19.9991	19.6688	19.9569	19.7273
RPS29	20.0455	19.8979	19.951	19.7293	19.8301	20.3734
PDLIM7	20.0444	19.9612	19.9603	20.3075	19.994	20.4725
XRN2	20.0441	20.0292	20.0713	20.185	20.2095	20.3486
NUCKS1	20.042	19.8592	20.0111	20.6568	19.3654	19.6582
PRPF40A	20.0415	19.9885	20.0061	19.83	19.8452	19.9951
UBE2L3	20.0404	20.1728	20.1444	19.959	20.2079	20.0667
NASP	20.0393	19.7209	19.8057	19.961	19.8542	20.0338
TNPO1	20.0386	20.1822	20.3304	20.1047	20.1509	19.9676
DNAJB1	20.0368	19.9384	19.8956	19.8403	19.9346	20.134
LRRC47	20.0363	20.0542	20.0412	20.0938	20.0643	20.2329
F11R	20.0359	19.8801	20.0565	19.8389	19.8332	20.1472
WDR43	20.0342	20.0591	20.0576	19.7022	20.0379	19.9423
CHD4	20.0337	20.0047	20.0598	19.7851	20.0298	19.98
MAPRE1	20.033	20.0896	19.9782	20.2887	20.1498	20.1954
POR	20.0294	20.0683	20.2537	20.3127	20.0381	19.9168
LRBA	20.0294	19.9992	20.0882	19.9787	19.9625	19.853
MYDGF	20.0272	20.0118	19.8448	19.9316	19.9217	19.6293
AP3B1	20.0231	19.9853	20.1195	19.9802	19.9574	19.7754
CPSF6	20.0172	19.7565	19.9371	19.9687	19.7566	20.2249
CRKL	20.0146	20.1761	20.0465	20.2786	20.2896	20.2743
DDX39A	20.0119	19.9103	20.0406	19.7209	19.897	20.057
ABHD14B	20.0041	20.1632	20.0236	20.3688	20.2001	19.9087
SYPL1	20.0021	19.2655	19.6726	19.8556	18.5399	18.9718
EIF5B	19.9999	19.9637	20.0881	19.9255	19.965	20.0745
SMARCA5	19.9997	19.9952	20.0264	19.9727	20.0402	19.8891
SUMO1	19.9979	19.8431	19.7814	19.9829	19.6886	19.7552
DDX19A	19.9972	19.8993	19.7911	19.7969	19.927	19.9191
PHGDH	19.9954	19.913	19.8746	20.1323	20.025	20.0192
OGDH	19.9946	19.9843	20.1096	19.9645	19.94	19.6985
PSMD6	19.9915	20.0742	20.172	20.1319	20.2309	20.0409
STAT1	19.989	19.8882	19.7197	19.9603	19.9564	19.6608
RBM8A	19.9885	19.8629	20.1061	19.9174	19.6774	19.9786
IARS2	19.9796	20.011	20.0795	19.995	19.9988	19.8238
NUTF2	19.9795	20.1813	20.1965	20.292	20.3056	20.1772
GRSF1	19.9765	20.0481	19.8728	20.0232	20.0696	20.1734
CHCHD3	19.971	19.856	19.7968	19.8721	19.957	20.3041
MTHFD1L	19.9705	20.0169	19.8683	19.918	20.0741	19.8949
DDX1	19.9687	19.9326	20.0532	19.969	19.9678	19.9068
PSMA2	19.9682	20.078	19.9652	20.0602	20.0772	20.1357
ACSL5	19.9612	19.9812	19.9455	19.6176	19.9523	19.8529
HM13	19.9564	19.476	20.0176	19.0593	18.6936	19.3891
BRIX1	19.9546	20.0961	20.1972	19.8602	20.0444	19.7666
PYGB	19.9533	19.9961	20.263	20.2359	19.966	19.7536
MTPN	19.9527	20.1398	19.9502	20.2842	20.1028	20.1893
DSG2	19.9515	19.9555	19.8192	19.8692	19.993	20.2623
SNRPF	19.9478	19.9978	19.8726	20.1681	19.7226	19.6648
DDX23	19.946	19.777	19.9201	19.864	19.7345	19.8943
BOLA2B	19.9424	20.0734	20.0062	20.2049	19.9598	20.1902
UQCRFS1	19.9415	20.0404	19.8545	20.1397	20.1608	19.9178
EIF4G2	19.9412	20.0633	19.9178	19.8772	20.0816	20.0478
ATP5MF	19.9396	20.5623	20.6909	19.8958	20.9251	20.3007
MAT2B	19.9369	20.016	20.044	20.0736	19.9069	19.9225
HSP90AB3P	19.9364	19.7948	20.6311	18.5014	19.3289	20.5478
MRPS23	19.9272	20.0878	19.9161	20.1598	20.1811	20.0332
MYH11	19.9218	19.8759	20.0313	19.7471	19.7509	19.9555
GRPEL1	19.9188	19.9865	19.882	19.9501	19.966	19.8221
ALDH9A1	19.9188	19.8201	19.6672	19.7329	19.795	19.926
CAPN2	19.9188	19.7261	19.9985	19.6395	19.6923	19.6963
SCP2	19.9182	19.919	19.7953	20.1339	20.033	19.7618
PSMD12	19.9175	19.981	19.9966	20.0427	19.9855	19.853
SARS1	19.9169	19.9603	20.017	19.8838	20.029	19.9075
FKBP3	19.9138	19.8795	19.907	20.0241	19.9189	20.08
PFDN2	19.9137	20.0887	19.7808	20.035	20.1246	20.5036
PES1	19.9124	19.951	20.067	19.8387	19.9604	20.0053
PPA2	19.9116	20.0702	19.9064	19.8543	20.2037	19.8826
BZW2	19.9108	19.8515	19.9083	19.8206	19.9602	19.8013
ZNF512	19.91	19.7396	20.2028	20.0668	19.3534	19.9952
RTCB	19.91	19.8753	19.9494	20.1201	19.7982	19.9571
DAD1	19.9097	19.8011	20.0482	20.2379	19.5079	19.4555
IPO7	19.9093	20.0882	20.142	19.8156	20.2113	19.8031
ADSS2	19.9046	19.9647	19.9434	20.1837	20.0537	20.0639
SMARCD2	19.9031	19.9325	20.0055	20.0213	20.0157	19.9012
WDR77	19.8996	19.6668	19.9383	19.8436	19.227	19.5886
GNAI3	19.8993	19.6089	19.7934	18.7877	19.5044	19.4166
SGTA	19.8987	19.9276	19.8737	20.2613	20.0041	19.944
PSMB3	19.8912	20.0297	19.9638	19.7475	20.0535	19.692
UBE2V2	19.8898	19.8524	19.7211	20.0964	20.0093	19.7973
ARPC3	19.8885	19.9543	19.6717	20.0585	19.8613	19.9017
PPM1G	19.8875	19.7937	19.841	19.8865	19.811	20.0052
LONP1	19.8862	19.9596	19.9008	19.8284	19.9242	19.7401
USO1	19.8845	19.8531	19.9348	19.9702	19.8831	19.9019
GPD2	19.8834	19.9356	19.849	19.6287	19.9237	19.7061
ACTR3	19.8812	19.8268	19.9546	19.9507	19.8953	19.8529
HABP2	19.8809	19.7963	19.6396	19.4739	19.5824	19.0881
NAXE	19.8799	20.0014	19.8262	19.8977	20.0001	19.8872
DECR1	19.8795	19.9479	19.8614	20.0126	20.0068	19.9372
LBR	19.8793	19.7552	19.8445	19.6114	19.7257	19.7062
RHOA	19.8778	19.5853	19.6922	19.3682	19.7115	19.9635
HNRNPH3	19.8759	20.0507	20.0066	20.3438	20.2317	20.4702
VBP1	19.8713	20.0863	20.0172	19.5784	20.1955	20.2593
APOC3	19.8678	19.9194	20.2052	20.3151	19.0122	18.7537
PAFAH1B1	19.8674	19.8262	19.8284	19.6181	19.623	19.6348
TCOF1	19.8662	19.7411	19.7944	19.6743	19.6745	20.0036
ACSL3	19.8647	19.808	19.9959	19.8263	19.7501	19.6986
DLD	19.8635	19.7913	19.8969	19.5133	19.943	19.9867
API5	19.8632	19.7839	19.8828	19.8484	19.867	19.7503
GDI1	19.8625	19.9224	19.9225	20.0941	19.8317	19.8026
PABPN1	19.8618	19.8591	19.7731	19.6101	19.6782	20.0056
CPNE1	19.8615	20.0039	20.0153	19.8549	20.0558	19.9058
DNAJA1	19.8561	19.7175	20	20.1393	20.0303	20.2298
ARCN1	19.8537	19.8528	19.8984	19.9476	19.8743	19.777
HCFC1	19.8521	19.8172	19.7127	19.6631	19.7859	19.9348
DYNLL2	19.8452	19.6189	19.581	19.7085	19.8138	19.5571
UPF1	19.8432	19.8254	19.7876	19.7801	19.8131	19.7446
DDX3X	19.8417	19.8967	20.0235	20.0547	20.0047	20.1263
YARS1	19.8411	19.7389	19.6461	19.6554	19.846	19.8832
RPS27L	19.84	19.648	19.7288	19.8525	19.624	20.0591
SF3B6	19.837	19.5528	20.0197	19.7321	20.0353	20.149
AP1M1	19.8366	19.8215	19.8899	19.8247	19.81	19.5828
ACAT2	19.832	19.944	19.8635	20.155	19.9809	19.981
NDUFV2	19.8317	19.8894	19.731	19.9405	19.9259	19.7564
PSMD14	19.8316	20.1308	19.9163	20.0743	19.9882	19.7457
TECR	19.8287	19.6345	19.9493	19.4804	19.306	19.4684
USP10	19.8286	19.8276	19.6552	19.5716	19.896	20.0021
MAP2K2	19.8271	19.7162	19.7538	20.0304	19.8612	19.9177
PSAT1	19.8249	19.8724	19.8276	19.9769	19.9402	19.7246
EFHD2	19.8245	19.8057	19.52	19.5347	19.9534	20.0405
SEC11A	19.824	19.819	19.9767	19.9191	19.7691	19.6639
GLS	19.8228	19.8356	20.563	20.9765	19.8926	19.735
UQCRQ	19.8225	19.7475	19.7394	19.7966	19.8901	19.8095
UBA2	19.822	19.7818	19.7371	19.6946	19.7493	19.6702
RFC4	19.8212	19.7928	19.603	19.5809	19.678	19.7718
MAVS	19.8199	19.7693	19.7169	19.9265	19.7853	19.7036
BTF3L4	19.8194	19.7603	19.646	19.7821	19.8143	19.7896
PSPC1	19.8191	19.8614	19.8613	19.9789	19.7694	19.7731
NOP56	19.8171	19.6996	19.8533	19.593	19.6592	19.6811
ANXA11	19.8154	19.9664	19.8777	19.9928	19.9927	19.845
SART3	19.8144	19.7798	19.8748	19.7496	19.6507	19.723
PSMD8	19.8121	19.994	19.8938	20.1315	20.1293	19.8166
PRDX4	19.8119	19.7026	19.8391	17.6762	19.9638	20.1047
UQCR10	19.8075	20.217	20.0161	20.3325	19.9976	19.5997
CEPT1	19.805	19.8176	20.0585	19.739	19.47	19.8023
PSME3	19.8047	20.0387	19.8334	19.7301	20.0732	20.0335
HDLBP	19.8039	19.8178	19.8012	19.9364	19.9183	19.9185
IPO5	19.7997	19.8938	19.9208	19.7665	20.0019	19.7573
GALE	19.7961	19.9047	19.6145	19.3688	20.0626	19.7744
TCERG1	19.7953	19.7518	19.772	19.7386	19.7816	19.9246
DKC1	19.7921	19.7581	19.8858	19.5219	19.6352	19.8687
SERPINB8	19.7898	19.9631	20.0211	20.1048	19.7902	19.8392
ACTR3B	19.7867	19.7109	19.6425	20.1173	19.8048	19.7572
AIMP1	19.786	19.7713	19.6232	19.6786	19.7278	19.8316
CCAR2	19.785	19.7598	19.7288	19.7198	19.6805	19.8056
FUBP3	19.7839	19.863	19.644	19.9443	19.8565	20.0583
ARL3	19.7839	20.0098	19.9642	19.83	19.8019	19.8369
NRAS	19.7835	19.8538	19.8829	19.6832	19.7915	19.8155
FAM3C	19.7829	19.6949	19.6133	19.3035	19.5913	19.9124
APEH	19.7815	19.7717	19.6194	19.4845	19.8086	19.7664
MYBBP1A	19.7736	19.826	19.8328	19.4571	19.8569	19.5481
FYTTD1	19.7731	19.333	19.105	18.7989	19.0523	19.3035
PPP1CB	19.7729	19.7128	19.7697	19.581	19.5058	19.569
PSMB7	19.771	19.8935	19.6666	19.7906	19.8352	19.7421
RFC2	19.7703	19.7064	19.5849	19.6762	19.6493	19.5701
PMPCB	19.7681	19.6723	19.6916	19.6469	19.757	19.6607
AP1B1	19.7668	19.8149	19.8253	19.6581	19.6888	19.4413
UCHL5	19.7597	19.8848	19.7924	19.8581	19.9681	19.7216
JPT2	19.7585	19.5067	19.4387	19.9411	19.731	20.2103
PPP3CB	19.7582	19.7917	19.7189	19.7713	19.8864	19.749
AP2B1	19.7537	19.8149	19.842	19.6843	19.8288	19.4925
ATXN2L	19.752	19.7367	19.6613	19.9742	19.9456	20.0336
SLC1A5	19.7515	19.7633	19.6922	19.8556	19.9807	19.9808
PSMD1	19.7483	19.7818	19.7759	19.7286	19.7877	19.7635
DDX18	19.7459	19.7749	19.8122	19.4782	19.8747	19.7267
EBNA1BP2	19.7377	19.6258	19.7057	19.3997	19.437	19.7109
PPP1CA	19.7365	19.8775	19.9935	19.559	19.6058	19.8174
ARPC2	19.7349	19.8211	19.8921	19.8527	19.6727	19.4386
AP3S1	19.7347	19.6551	19.5459	19.8342	19.8181	19.8784
LYPLA1	19.7333	19.869	19.5932	19.267	19.8769	19.6793
ARL1	19.7307	20.0105	20.2457	20.0499	19.9354	19.5959
FH	19.7277	19.7394	19.5462	19.7542	19.8441	19.6982
VMA21	19.7251	19.6234	18.8806	19.9785	19.7141	19.6324
DPP3	19.725	19.7858	19.7234	19.7348	19.8763	19.7422
MKI67	19.7233	19.5362	19.2108	18.8626	19.5199	19.932
ZNF207	19.7229	19.6634	19.7422	19.6728	19.9417	19.8936
SNX3	19.7216	19.796	19.6359	20.0587	19.8166	19.9234
CTNNA2	19.7206	19.7525	19.4134	19.6623	19.9187	20.2171
RRBP1	19.7203	19.5141	19.7052	19.5821	19.4406	19.8545
TRA2B	19.7198	19.9232	19.8305	19.9564	19.7873	19.968
ACTR1A	19.7195	19.8145	19.6424	19.5481	19.9984	19.9292
CDK1	19.7192	19.8169	19.6328	19.6824	19.9683	19.654
MCM4	19.7185	19.6407	19.387	19.2119	19.6835	19.7354
GRHPR	19.7177	19.9726	19.9525	20.0168	20.0248	19.8137
NLN	19.7164	19.8104	19.8716	19.7145	19.8098	19.5279
SLC25A24	19.7116	19.7931	19.7189	19.6806	19.7486	19.495
LSM5	19.7116	19.5817	19.1752	19.4489	19.6275	19.7168
ALDH1A3	19.7111	19.7477	19.7834	19.6766	19.7183	19.6497
NUP107	19.7078	19.7601	19.807	19.7294	19.7292	19.425
AP2S1	19.7076	19.8414	19.7102	19.9067	19.7775	19.491
CORO1B	19.7047	19.6465	19.7493	19.7587	19.659	19.7912
LUC7L	19.704	19.602	19.8039	19.8934	19.4959	19.7403
ARF5	19.7035	19.7516	19.8766	19.9357	19.7218	19.6064
MT-ND1	19.7026	20.0266	19.9553	18.8165	19.0739	19.7073
NDUFA10	19.7015	19.7574	19.7499	19.5	19.897	19.592
RPA1	19.7012	19.643	19.5904	19.5857	19.5025	19.5224
TFAM	19.6991	19.6114	19.6719	19.6893	19.5023	19.618
CCAR1	19.6965	19.5975	19.7308	19.602	19.5645	19.8017
NCLN	19.6948	19.8348	19.9027	19.8344	19.8578	19.7194
SPCS3	19.6941	19.5924	19.4809	19.6516	19.3023	19.4057
IDH2	19.6928	19.9199	19.7469	19.752	20.0332	19.4945
MRPS27	19.6924	19.9349	19.763	19.7389	19.8881	19.4569
SF3A3	19.6912	19.7967	19.6895	19.627	19.6959	19.6592
ELOB	19.6894	19.7529	19.5672	19.8312	19.75	19.7575
DDX42	19.6875	19.5961	19.6673	19.6283	19.5974	19.7463
MTA2	19.6861	19.6153	19.6026	19.5973	19.5831	19.6766
HEXB	19.6842	19.7704	19.6923	19.8733	19.795	19.3764
PCBD1	19.6798	19.099	19.6443	20.2959	18.2253	19.516
MRPS34	19.6776	19.7507	19.7879	19.6022	19.6792	19.8443
HLA-C	19.6702	19.3897	19.6049	19.7639	19.4101	19.7866
UQCRB	19.6693	19.848	19.6311	19.7147	19.6556	20.0544
ANXA4	19.6676	19.7233	19.6929	19.6864	19.6899	19.4542
DEK	19.6656	19.6762	19.7743	19.5867	19.4527	19.515
ASNS	19.6656	19.8149	19.4177	19.4034	19.9464	19.757
STRAP	19.665	19.6448	19.5153	19.5795	19.7465	19.7785
AIFM1	19.6623	19.599	19.6873	19.736	19.4948	19.5852
PSMB2	19.6602	19.9004	19.8393	19.6152	20.1363	20.0657
CAV1	19.6581	19.5311	19.9274	19.4102	19.0138	19.8452
NOMO3	19.6579	19.7234	19.7878	19.7055	19.6811	19.5814
SSR4	19.6574	19.7893	19.8127	20.111	19.6761	19.7598
GNPDA1	19.657	19.8431	19.9137	19.8526	19.9469	19.7105
MLEC	19.6567	19.5997	19.715	19.522	19.3265	19.2388
LGALS3	19.6565	19.8619	19.8656	20.1853	20.368	20.2672
MRRF	19.6546	19.595	19.519	19.677	19.581	19.5126
EEF1E1	19.6545	19.9901	19.6087	19.8909	19.9195	19.3778
ALDH1B1	19.6543	19.8276	19.6186	19.8556	19.8651	19.7312
AGL	19.6486	19.7219	19.8066	19.8605	19.7404	19.4404
PRPF8	19.6463	19.7419	19.7668	19.4991	19.6494	19.468
GNAI1	19.6457	19.4653	19.5989	18.9345	19.1223	19.242
SF1	19.6424	19.7027	19.5112	19.8002	19.8148	20.1881
RNPEP	19.6402	19.8612	19.8098	19.8225	19.7565	19.5599
LSM2	19.6393	19.4203	19.591	18.7651	19.3743	19.22
DGUOK	19.6378	19.563	19.619	19.3301	19.3233	19.5586
MAD2L1	19.6342	19.5117	19.3079	19.1313	19.421	19.352
PLOD1	19.6324	19.7877	19.7942	19.5656	19.8579	19.8171
CDC5L	19.6308	19.602	19.5503	19.4696	19.5447	19.8746
LSM8	19.6307	19.5858	19.5427	19.7296	19.8815	19.6997
TPR	19.6306	19.5099	19.5439	19.5018	19.3479	19.6631
HSD17B10	19.6278	19.734	19.4406	19.6988	19.6139	19.4662
NUDCD1	19.6265	19.7473	19.7904	19.7656	19.6487	19.3458
MCM6	19.6203	19.5405	19.3731	19.1747	19.5418	19.4396
ACO2	19.6201	19.7419	19.5908	19.5628	19.7542	19.592
MSI2	19.6177	19.9148	19.71	19.7999	19.7619	19.5705
SLIT1	19.6169	19.6739	19.5035	18.2807	19.6864	18.651
ISOC1	19.6168	19.7087	19.4822	19.5892	19.7609	19.3785
TUBA4A	19.6163	19.6294	19.3843	19.8581	19.6583	19.4815
WDR36	19.6104	19.6025	19.6009	19.4341	19.5287	19.4291
DNPEP	19.6104	19.5358	19.5194	19.2446	19.6185	19.5555
NDUFC2	19.6052	19.7091	19.4989	19.6861	19.6858	19.5351
TMED4	19.6019	19.5983	19.4172	19.5135	19.3699	19.3864
HSD17B12	19.5998	19.6618	19.8022	19.693	19.3776	19.1618
ACTL6A	19.595	19.6266	19.5226	19.489	19.5519	19.6636
NAPRT	19.5918	19.8049	19.6987	19.4548	19.8246	19.6247
SLC7A5P1	19.5905	19.7085	19.5527	19.7662	19.13	19.6798
EPHX1	19.5892	19.7477	20.278	20.459	19.663	19.3834
MTCH2	19.5881	19.2922	19.6932	19.331	19.3422	19.408
COX6B1	19.588	19.3623	20.0604	19.8287	20.0311	20.1788
UBR5	19.5866	19.5116	19.5735	19.3538	19.4836	19.6082
AP2A1	19.5862	19.617	19.6683	19.5843	19.5669	19.4127
NMT1	19.5829	19.6959	19.6637	19.5868	19.5603	19.5277
CMPK1	19.5826	19.8068	19.732	19.9411	20.0292	19.9175
RO60	19.5824	19.6581	19.7707	19.6572	19.6631	19.4391
MRPS28	19.5814	19.7533	19.5304	19.6813	19.779	19.5167
PRPH	19.5809	22.7101	19.5623	19.6401	19.758	19.6819
GBE1	19.58	19.6859	19.862	19.9025	19.8226	19.605
PREP	19.5775	19.5604	19.7	19.7442	19.5775	19.3158
DHX30	19.5766	19.6539	19.7629	19.6883	19.7545	19.6282
RBM4	19.5762	19.6325	19.6408	19.9281	19.7174	19.7938
HEATR1	19.575	19.7147	19.7359	19.3913	19.5606	19.2313
H2BC20P	19.5727	15.7049	18.5321	18.5674	18.0189	18.1627
ATP5MK	19.5704	19.5764	19.4301	19.8488	19.8806	19.7067
DCTN2	19.5702	19.7046	19.5024	19.8254	19.8054	19.8799
NDUFS2	19.5692	19.7864	19.7562	19.6549	19.8254	19.4593
MTHFD2	19.5678	19.5751	19.3432	19.3566	19.6706	19.5872
MRPS2	19.567	19.7069	19.4156	19.625	19.7881	19.4221
TWF2	19.5636	19.6073	19.7526	19.6418	19.6913	19.5169
RAB10	19.5615	19.5921	19.7105	19.6114	19.574	19.6143
DPM1	19.5613	19.6252	19.6028	19.3432	19.714	19.4578
SH3BGRL	19.5607	19.6888	19.517	20.0883	19.6569	19.7778
MARCKSL1	19.5589	19.5129	19.6161	19.4996	19.5503	19.6604
CHCHD2	19.5556	19.069	19.2964	19.3832	20.0033	20.2975
OXSR1	19.554	19.6385	19.4808	19.5496	19.4978	19.4224
PFDN1	19.5513	19.6442	19.3853	19.8608	19.5068	19.753
PDAP1	19.55	19.2736	19.3011	19.8558	19.317	19.9242
CARS1	19.5499	19.5675	19.6425	19.4853	19.5741	19.5167
ME1	19.5489	19.7222	19.9214	20.0704	19.8116	19.5457
PRPS1	19.5466	19.5764	19.5404	19.2473	19.5561	19.3665
EIF2AK2	19.5433	19.4137	19.2223	19.0711	19.3263	19.3076
SLC25A22	19.5395	19.4466	19.2056	19.3745	19.2138	19.0071
TRIM25	19.5358	19.4012	19.4453	19.349	19.4238	19.4371
SNX1	19.5351	19.5092	19.5492	19.7777	19.5871	19.5822
COLGALT1	19.5301	19.6169	19.5662	19.4766	19.7524	19.6806
TBC1D10C	19.5294	19.4331	19.4494	18.8302	19.1371	19.2074
ATP6V1A	19.5283	19.6383	19.6272	19.6673	19.6224	19.4093
CTNND1	19.5282	19.5483	19.5262	19.4756	19.5181	19.6821
TKFC	19.5257	19.6033	19.5483	19.5811	19.6081	19.503
DIS3	19.5244	19.4959	19.7451	19.7822	19.4174	19.425
OGFR	19.5242	19.4867	19.5887	19.6235	19.6367	19.8054
CSTF2T	19.5238	19.4984	19.302	19.4111	19.4756	19.7492
PSMD5	19.5236	19.6611	19.5706	19.5701	19.7761	19.4323
CNPY2	19.5233	19.6554	19.6089	19.9399	19.5758	19.6907
ADIRF	19.523	19.4881	19.7343	20.7937	20.6529	20.9479
ARPC4	19.518	19.623	19.5755	19.7665	19.7664	19.4857
LSM6	19.5177	19.3816	19.4998	19.5276	19.7493	19.6989
RNMT	19.5168	19.4133	19.6339	19.4687	19.4259	19.4388
CRIP1	19.5167	18.5198	19.7359	19.666	18.9841	20.0959
CARM1	19.5163	19.5069	19.4955	19.5571	19.4554	19.2479
AFG3L2	19.515	19.4062	19.4206	19.2781	19.3178	19.2314
CHERP	19.513	19.4579	19.4041	19.2549	19.4664	19.6571
AHI1	19.512	19.1682	19.3916	19.2238	19.0849	19.0892
ANXA7	19.5115	19.5725	19.524	19.6305	19.5952	19.6434
GATD3B	19.5113	19.6045	19.4908	19.5366	19.606	19.5078
ITGAE	19.5093	19.5509	19.6263	19.2142	19.383	19.2671
NUMA1	19.5081	19.418	19.3968	19.2658	19.3409	19.5856
NDUFB9	19.5076	19.6036	19.5892	19.6006	19.8027	19.8088
NIBAN2	19.5029	19.5898	19.4782	19.4838	19.6409	19.2814
MT-ATP6	19.4991	19.3748	19.422	19.3669	18.849	19.0542
LAD1	19.4989	19.3328	19.2992	19.224	19.3591	19.6517
TLN1	19.4986	19.4149	19.3964	19.4204	19.4363	19.5952
PDCD10	19.4967	19.4979	19.5609	19.6409	19.3463	19.1454
MRPL19	19.4943	19.7775	19.5582	19.4899	19.7213	19.3441
GEMIN8	19.4933	20.5728	20.3077	19.8254	20.6296	20.2998
DNM1L	19.4921	19.5183	19.5631	19.5393	19.6619	19.558
PTPN11	19.4912	19.594	19.7015	19.6496	19.6828	19.6061
NAA50	19.4911	19.5787	19.3756	19.5722	19.6285	19.6927
FBXO2	19.4878	19.3013	19.8038	19.6938	19.1013	19.1315
PWP2	19.4866	19.5447	19.4921	19.2554	19.2913	19.2945
CPSF7	19.4853	19.321	19.4117	19.6613	19.2787	19.5764
GNAS	19.4852	19.4584	19.5452	19.4244	19.4984	19.1386
KATNB1	19.4848	19.2895	19.0484	18.7126	19.3346	18.9741
CYRIB	19.4846	19.5102	19.5165	19.5489	19.5125	19.3347
CAST	19.4842	19.2682	19.3438	19.2909	19.2722	19.6645
DHCR24	19.483	19.4912	19.8643	19.5353	19.4075	19.3369
RRS1	19.4797	19.3685	19.408	19.1855	19.3229	19.637
LSR	19.4797	19.3557	19.2967	19.2375	19.3254	19.6035
DRG1	19.4793	19.3985	19.332	19.3588	19.5155	19.5766
KPNA2	19.4788	19.3892	19.1614	19.3852	19.7385	19.7314
EHD4	19.4769	19.5064	19.5676	19.6091	19.5353	19.4936
GTF2B	19.4765	19.2148	19.2914	19.4829	19.2828	19.1795
AK4	19.4753	19.8022	19.683	19.8466	19.9568	19.818
HNRNPH2	19.4707	19.337	19.2835	19.2576	19.3175	19.5031
CISD2	19.4707	19.2858	19.4491	19.2651	19.2453	19.3644
DERL1	19.4703	19.5743	19.7358	19.6634	19.3557	19.4214
DDX47	19.4698	19.4533	19.447	19.3183	19.346	19.4581
TMEM109	19.4691	19.4834	19.3674	19.3999	19.6021	19.5992
TXNRD1	19.4673	19.5964	19.4555	19.3716	19.59	19.3046
MYH14	19.4664	19.4195	19.4678	19.6129	19.5206	19.5904
GNA11	19.4651	19.4585	19.5153	19.207	19.3125	19.1492
CORO1C	19.4638	19.3883	19.4957	19.5179	19.2997	19.5842
CLINT1	19.4587	19.4157	19.4364	19.5248	19.402	19.6329
SNX9	19.4579	19.4008	19.3706	19.2032	19.3374	19.1206
CRYZ	19.4578	19.5782	19.3946	19.5145	19.5372	19.3205
SRP54	19.4564	19.5472	19.4743	19.3763	19.5609	19.5176
ME2	19.4558	19.5332	19.5279	19.5841	19.5174	19.3472
CKAP4	19.4556	19.4611	19.4651	19.5534	19.492	19.7132
PCMT1	19.4538	19.6548	19.4195	19.7222	19.675	19.7024
GSS	19.45	19.4255	19.2763	19.2405	19.5281	19.4562
DNAJC9	19.4488	19.2087	19.2629	19.3929	19.1889	19.3846
BLMH	19.4412	19.5016	19.38	19.265	19.3168	19.3298
U2SURP	19.441	19.3489	19.3568	19.2231	19.1992	19.4232
GRB2	19.4401	19.5744	19.5477	19.6275	19.6982	19.7704
NUP210	19.4393	19.4524	19.2981	19.0633	19.3808	19.265
USP7	19.4386	19.4865	19.6114	19.384	19.4378	19.3032
ISYNA1	19.4374	19.3679	20.2587	18.3993	19.4837	19.8189
EIF1B	19.4359	19.3352	19.0925	19.245	19.1549	19.184
C11orf98	19.431	19.3775	19.2728	19.2661	19.2482	19.5148
FLII	19.4296	19.4016	19.5334	19.3248	19.4209	19.3993
ACOT9	19.4267	19.4688	19.4207	19.3299	19.5141	19.1854
HPRT1	19.4262	18.786	19.3926	19.484	18.1787	19.2039
PMPCA	19.426	19.4727	19.5021	19.4615	19.6592	19.414
ARPC1B	19.4256	19.2861	19.5231	19.3737	19.0854	19.3405
CNP	19.4244	19.4219	19.4281	19.5929	19.3803	19.155
LMAN2	19.4241	19.3971	19.5295	19.3637	19.4623	19.3537
MAOB	19.4219	19.591	19.7179	19.8223	19.6179	19.3512
SMU1	19.4219	19.3262	19.5042	19.3346	19.3505	19.3797
DPYSL4	19.4204	19.3367	19.5444	20.0393	18.9427	19.2098
SIPA1	19.4198	19.4979	19.3614	19.4665	19.5483	19.7385
PDCD11	19.4157	19.4198	19.3982	19.0117	19.3171	19.2692
RRP12	19.4141	19.4527	19.5061	19.1652	19.1709	19.1767
CCDC124	19.4139	19.1898	19.1789	19.4391	19.3749	19.6913
OTUB1	19.4129	19.6373	19.7358	19.4952	19.8364	19.5134
BLVRA	19.4101	19.5241	19.6787	19.5413	19.7248	19.2827
PRPF31	19.4098	19.4789	19.4463	19.2295	19.4237	19.4654
TXNDC12	19.408	19.6348	19.4587	19.814	19.6916	20.0098
ACSF3	19.408	19.4622	19.4296	19.4509	19.4332	19.1369
SPTBN1	19.4067	19.4329	19.5628	19.6179	19.4742	19.4872
MTREX	19.4063	19.3672	19.4345	19.1078	19.4194	19.3821
MCM5	19.4044	19.4426	19.2534	18.9993	19.4037	19.3852
NDUFB10	19.4031	19.3299	19.2976	19.3678	19.2642	19.4896
LIN7C	19.403	19.3608	19.2203	19.5977	19.3259	19.52
POLR1C	19.3972	19.3738	19.19	19.4515	19.3278	19.5169
SRSF10	19.3943	19.5714	19.6299	19.458	19.6007	19.7247
EIF3K	19.3935	18.9339	19.1236	19.3204	19.1508	19.4424
ARPC5L	19.3908	19.4851	19.3102	19.6219	19.4143	19.2835
SLC7A5	19.3893	19.2789	19.0146	18.7828	19.239	19.314
WARS1	19.3886	19.4679	19.4483	19.4994	19.4993	19.4335
XPNPEP1	19.3883	19.3871	19.2641	19.2504	19.3342	19.235
TMEM43	19.3851	19.3894	19.6719	19.5834	19.1905	19.0676
BOP1	19.3845	19.2729	19.3306	19.0931	19.1907	19.3366
SNW1	19.3828	19.2843	19.1532	18.9846	19.239	19.6293
MVD	19.3818	19.4163	19.545	19.5752	19.5173	19.349
UGP2	19.3798	19.4039	19.4279	19.5954	19.4645	19.3683
PFKL	19.3785	19.4397	19.5046	19.2463	19.4398	19.3134
MCTS1	19.3779	19.4302	19.3912	19.0664	19.4873	19.3939
GNB1	19.3768	18.5248	19.1708	18.1994	18.3447	18.9838
EML4	19.3764	19.1476	19.3126	19.0664	19.1763	19.2371
ATP5PF	19.3756	19.281	19.8023	19.7339	19.8345	20.0729
PPP1CC	19.375	19.3734	19.5149	19.6954	19.6705	19.6279
NSFL1C	19.374	19.4095	19.3415	19.7322	19.4818	19.6521
SH3GL2	19.3706	19.3408	19.3407	19.5536	19.7404	19.7254
UBE2K	19.3692	19.5491	19.3188	19.5865	19.5374	19.4387
SULT1A1	19.3689	19.6281	19.5343	19.6312	19.5534	19.4503
PTPA	19.3671	19.5151	19.4398	19.2343	19.5429	19.2513
FXR1	19.3658	19.23	19.2453	19.4138	19.2371	19.3764
RAB2A	19.3657	19.3046	19.534	19.4189	19.2967	19.2538
FKBP5	19.3624	19.2544	19.1016	18.7781	19.1009	19.2069
HNRNPUL1	19.3622	19.2639	19.3738	19.3136	19.127	19.2749
OCIAD1	19.3607	19.4465	19.4141	19.5666	19.5683	19.8044
PRRC2C	19.3606	19.2025	19.1525	19.3322	19.3827	19.6556
TRIP11	19.3586	19.3391	19.2968	19.4595	19.353	19.4322
FXR2	19.3576	19.2906	19.3269	19.3081	19.3271	19.4907
RBM25	19.3559	19.2949	19.3491	19.1321	19.2636	19.3829
DHCR7	19.3548	18.9862	19.7527	19.3492	18.7411	18.9889
ANP32E	19.3546	19.2682	19.2649	18.9207	19.0755	19.3405
OGA	19.3509	19.3232	19.1108	18.8225	19.4436	19.479
SMARCC1	19.3486	19.362	19.4007	19.2931	19.3147	19.4509
MRPS22	19.3482	19.5532	19.4165	19.3626	19.5854	19.5304
SERPINB6	19.3479	19.2738	19.1839	19.1142	19.2585	19.1561
CCDC83	19.3474	19.3571	19.2951	19.5046	17.8388	19.3294
DDX27	19.3427	19.2083	19.3651	19.2219	19.0883	19.3117
RAB1A	19.3426	19.3794	19.4359	19.5247	19.3447	19.6132
EIF1AY	19.342	19.2872	19.162	19.0346	18.9874	19.5866
CNN2	19.3408	19.3385	19.0275	19.0308	19.5379	19.6484
CBX5	19.34	19.2534	19.5868	19.5205	18.9762	19.0788
UGGT1	19.3386	19.4733	19.4425	19.439	19.4606	19.5188
TMOD3	19.335	19.4308	19.2829	19.7378	19.529	19.7222
LMAN1	19.3325	19.3419	19.4655	19.6306	19.3951	19.4802
SLC9A3R1	19.3318	19.4598	19.3165	19.7425	19.5926	19.8623
SLC25A11	19.3312	19.4051	19.4423	19.1247	18.5919	18.9844
CSDE1	19.3309	19.1678	19.0953	19.3883	19.4886	19.5413
PPIF	19.3292	19.4323	19.3585	19.3502	19.3233	19.4834
CAPZA2	19.3279	19.2808	19.268	19.4496	19.0348	19.0622
PNPT1	19.3277	19.2512	19.1826	19.3217	19.2973	19.0578
LARP1	19.3269	19.28	19.1258	19.0697	19.2576	19.515
RPRD1A	19.3268	19.4366	19.492	19.3279	19.4097	19.469
ADSL	19.3264	19.5756	19.5272	19.342	19.6043	19.574
GALK1	19.3251	19.3095	19.233	19.3591	19.355	19.2124
GTF3C4	19.3247	19.2972	19.3203	19.4162	19.2544	19.2515
CAMK2D	19.3236	19.3186	19.2928	19.4222	19.326	19.3841
EIF5	19.323	19.1766	19.1902	19.2995	19.2967	19.4332
TMCO1	19.3219	19.2884	19.4316	19.3556	19.4692	19.2354
RAB14	19.3217	19.2495	19.1669	19.2174	19.272	19.2701
TOMM6	19.3214	19.3084	19.04	20.236	19.9878	19.3427
UBA6	19.3204	19.2862	19.3774	19.3454	19.2488	19.1492
ADAR	19.3167	19.3155	19.3254	19.151	19.0659	19.3295
MAPK1	19.3162	19.3203	19.2245	19.3739	19.4708	19.2189
CYP51A1	19.316	19.2295	19.4222	19.0557	19.3285	19.0095
ATP5IF1	19.3111	19.226	18.9169	19.5067	19.369	19.6459
NUP85	19.3106	19.3448	19.4784	19.1796	19.3773	18.9748
DNAJC8	19.3096	19.2289	19.404	19.4129	19.2052	19.4672
GFM1	19.3068	19.2858	19.3555	19.2507	19.3037	19.1387
IRF2BPL	19.3066	19.3262	19.0646	19.2016	19.3877	19.6033
CSNK2B	19.3064	19.2763	19.2711	19.2142	19.4423	19.5262
VAV2	19.3063	19.2986	19.3063	18.9959	19.3449	19.3043
MRPL22	19.305	19.3063	19.1997	19.2497	19.2262	18.9918
TIAL1	19.3026	19.4092	19.4515	19.4252	19.4569	19.4877
NDUFS7	19.3023	19.3595	19.3117	19.2453	19.3162	18.9485
PDIA5	19.3	19.2996	19.3504	19.1185	19.3391	19.294
GSPT1	19.2978	19.2442	19.4148	19.5537	19.4179	19.3196
USP39	19.2973	19.2064	19.2356	19.1554	19.0363	19.0781
PEPD	19.2963	19.5433	19.4988	19.72	19.6325	19.1783
EDC4	19.2951	19.3555	19.34	19.3065	19.3699	19.3551
ALDH2	19.2928	19.371	19.2619	19.5664	19.4666	19.1799
ABCF1	19.2921	19.2158	19.3361	19.2144	19.0714	19.2158
VTA1	19.291	19.6173	19.3111	19.7592	19.5948	19.1874
HARS2	19.2867	19.1169	19.2638	19.551	19.0959	19.1033
CDK11B	19.2864	19.3321	19.4225	19.2469	19.2655	19.1803
MRPL24	19.2856	19.3166	19.1971	19.1267	19.2621	19.2048
RAD23A	19.2849	19.1367	19.0413	19.2535	18.9904	19.209
GGCT	19.2848	19.1134	19.1715	19.2401	18.8979	19.2003
PGM2	19.2839	19.2704	19.3774	19.3268	19.2185	19.1884
TOMM20	19.2825	18.9634	19.3227	19.1693	19.0248	19.6358
TRMT10C	19.281	19.3228	19.2175	19.1055	19.31	19.0156
TSR1	19.2781	19.34	19.3568	19.0074	19.1653	19.2784
MBOAT7	19.278	19.2407	19.7614	19.1341	18.62	19.0399
SMC1A	19.2779	19.1476	19.2286	19.0989	19.0047	19.3576
PRPF4	19.2768	19.2357	19.2408	19.1928	19.235	19.4013
U2AF1	19.2754	18.8298	19.4065	18.8514	18.8302	19.1801
GORASP2	19.2747	19.3111	19.2317	19.5216	19.3082	19.1068
BRI3BP	19.2743	19.1819	19.2596	19.3589	19.0323	19.1145
PAPSS1	19.2733	19.184	19.3318	19.4708	19.2734	19.2145
OR13D1	19.2708	19.2094	19.0449	18.9013	19.2172	19.4629
SERPINB5	19.2696	19.3917	19.641	20.0939	19.3563	19.2163
AHNAK2	19.2684	19.0905	18.8094	18.5704	19.2439	19.4968
PRPF3	19.2629	19.2229	19.3174	19.1672	19.0988	19.4406
NUCB1	19.2619	19.3609	19.3471	19.6338	19.5591	19.6709
EIF4G3	19.261	19.2697	19.2974	19.263	19.195	19.1272
HINT1	19.2592	19.4779	19.6186	19.5736	19.7486	19.6138
SPTAN1	19.259	19.2643	19.3407	19.4062	19.3557	19.4287
AMPD2	19.259	19.2407	19.2996	19.3792	19.1946	19.1949
PRKACB	19.2589	19.4291	19.3584	19.1567	19.4331	19.2903
ECHS1	19.2563	19.2269	19.226	19.3845	19.3669	19.0342
SUCLG2	19.2513	19.2634	18.9966	19.1038	19.2715	19.084
GTF2F1	19.2506	19.1849	19.27	19.1669	19.204	19.5296
PHF5A	19.2492	19.0739	19.3056	18.9751	19.0219	19.1911
PPP3CA	19.2492	19.1039	19.0969	19.2695	19.1559	19.4266
EPB41L2	19.2484	19.1285	19.0923	19.1441	19.1615	19.4288
CUL1	19.2459	19.349	19.3733	19.2209	19.2762	19.1212
SLC25A10	19.2457	19.1277	19.2914	19.2102	18.8547	19.0076
GAR1	19.2429	19.328	19.2448	18.5927	18.8373	19.1577
ADPRS	19.2429	19.2854	19.2052	19.2813	19.3057	19.1633
RPL3L	19.2366	19.312	19.222	19.2167	19.2315	19.8268
NUDCD2	19.2347	19.2578	18.9181	19.3481	19.1383	19.4555
IPO9	19.2338	19.2777	19.3323	19.111	19.2406	19.1829
ARL2	19.2287	19.3328	19.0179	19.2671	19.1191	18.8364
PLOD3	19.2274	19.2534	19.1104	18.8671	19.3232	19.1815
CYFIP1	19.2243	19.2947	19.2912	19.0387	19.302	19.0367
LAMP2	19.2236	19.9291	20.0218	19.2457	19.5077	19.3536
TRA2A	19.223	19.0885	19.1236	19.0605	18.9614	18.9937
RIN1	19.2222	19.064	18.8177	18.8166	19.0319	19.156
AKR7A2	19.2213	19.3758	19.1154	19.4445	19.4176	19.3457
CC2D1B	19.2213	19.7432	19.5287	19.4555	19.595	19.4517
PNN	19.2185	19.0489	19.177	19.1463	19.0293	19.279
GNE	19.2173	19.3899	20.042	20.3672	19.2945	19.0674
SEC23IP	19.2129	19.2115	19.1652	19.407	19.3598	19.3603
GTF2F2	19.2105	19.1977	19.238	19.2373	19.201	19.201
NOP16	19.2097	19.1143	19.0896	18.8617	19.0328	19.4478
RBM17	19.2079	19.0035	18.924	19.0967	18.9491	19.1575
SEC23A	19.206	19.2359	19.3272	19.3622	19.3715	19.1808
NOB1	19.205	19.2834	19.4182	19.6205	19.6325	19.9257
GNG12	19.2023	18.9518	18.8529	19.0702	18.7815	18.9166
UNC45A	19.2013	19.239	19.1121	19.1642	19.2676	19.1358
SCRIB	19.2011	19.2878	19.2614	19.284	19.3605	19.3461
SRP72	19.201	19.0979	19.1019	18.9553	19.0179	19.0188
PGLS	19.1991	19.4003	19.3611	19.7023	19.5091	19.4733
PMM2	19.1972	19.1828	19.029	19.1971	19.2537	19.1711
NDUFA4	19.1961	19.486	18.8667	20.0652	19.9556	19.5272
UFD1	19.1956	19.2167	19.1496	19.5359	19.3773	19.5383
DAZAP1	19.1946	18.7156	19.438	19.162	19.1881	19.7859
SLC25A4	19.1925	19.2241	19.1919	18.9245	18.9827	18.6342
ERP44	19.1923	19.1344	19.2363	19.3635	19.1785	19.256
GDF15	19.192	19.3952	19.8683	19.4706	19.008	18.9758
LIMA1	19.1883	19.0519	19.0683	19.2668	19.1343	19.2214
XPO7	19.1869	19.288	19.3313	19.1237	19.187	18.8707
TRMT112	19.1859	19.2836	19.1055	19.253	19.3483	19.5072
EHD1	19.1851	19.0469	19.0085	19.1266	19.0721	19.2292
ITGA2	19.1838	19.1606	19.2122	18.9352	19.0606	18.9884
ERLIN2	19.1797	19.0684	19.1613	19.2561	18.9119	19.134
ECPAS	19.1792	19.2474	19.2658	19.1966	19.2697	19.0888
NDUFV1	19.1781	19.2438	19.1661	19.0563	19.3178	19.1744
RANBP2	19.178	19.133	19.1369	19.1381	19.1012	19.2018
SCFD1	19.1748	19.4123	19.4657	19.5235	19.351	19.17
PLD3	19.1737	19.4174	19.5092	19.4684	19.3177	19.1202
TOR1AIP1	19.1737	19.1984	19.2528	19.294	19.0877	19.3191
ACADSB	19.1727	19.3345	19.2328	19.4495	19.4292	19.2043
NAA15	19.171	19.0725	19.1303	18.9348	19.0504	18.9965
ECI1	19.1701	19.268	19.0098	19.1487	19.2441	19.0764
HMGN1	19.1693	19.0012	19.0679	19.3844	18.7306	19.4572
STX7	19.1674	19.057	19.2566	19.2453	18.9894	19.4825
CMC1	19.1634	19.2362	19.0902	19.5165	18.7204	19.6509
HMGN2	19.1631	18.8453	18.9228	19.2499	18.8889	19.464
GNAI2	19.1615	19.0916	19.2508	18.8304	18.9434	18.8415
CHTOP	19.1602	19.0337	19.2069	19.1226	19.0582	19.5609
IK	19.1598	19.1137	19.1792	19.1085	19.0404	19.3079
DPYSL3	19.1568	19.2074	19.1106	19.2942	19.1025	19.3095
UBLCP1	19.1565	19.3899	19.4119	19.5493	19.4268	18.9113
DPYSL2	19.1563	19.1213	19.5361	19.7023	19.1201	19.25
SRPRB	19.156	19.0034	19.2	18.9839	18.8383	18.98
DCPS	19.1552	19.2185	18.985	19.1743	19.1943	19.2544
PNPO	19.1507	19.2427	19.051	19.0782	19.1902	19.0724
DYNLL1	19.1498	18.5632	19.0701	18.0794	17.9748	19.2806
RPL37A	19.1492	18.8395	19.144	18.6786	18.5049	19.0751
ESYT1	19.1443	19.2152	19.3045	19.1063	19.2326	19.1772
PFDN5	19.1439	19.1765	18.8946	19.3642	19.5011	19.3923
COPG1	19.1434	19.1106	19.3086	19.257	19.2088	18.984
CD2AP	19.1421	19.0822	19.0589	19.0621	19.1496	19.3929
EML2	19.1391	19.1296	19.1601	19.0497	19.1297	19.0787
SBDS	19.1375	18.9096	18.8885	18.9099	19.0183	18.9163
NUP133	19.1366	19.1869	19.1712	19.1077	19.2368	18.9539
HPCAL1	19.1363	19.4119	19.5756	19.8168	19.3716	19.053
SURF4	19.1335	18.8082	19.3243	18.8096	18.4067	19.0544
NHLRC2	19.133	19.2146	19.1268	19.2636	19.1798	19.0914
DNAJB11	19.1321	19.1033	19.1538	19.1833	19.0939	19.38
MESD	19.1317	19.0658	19.1596	18.9573	18.9131	18.8594
AKAP12	19.1304	18.8646	18.707	18.2833	18.8104	19.2165
USP11	19.1293	19.4825	19.555	19.3668	19.5597	19.3065
GPS1	19.1256	19.3115	19.3675	19.3608	19.3621	19.1305
NFKB2	19.1212	19.0993	19.221	19.1678	19.1758	19.1913
CNOT3	19.1164	19.1944	19.2905	19.3684	19.3043	19.2782
ILKAP	19.1161	19.1311	19.0693	18.9828	19.0664	19.2055
CSNK2A1	19.1155	19.2553	19.2518	19.256	19.3991	19.339
SEC24C	19.1148	19.1356	19.0484	19.1166	19.071	18.9875
MRPL11	19.1117	19.026	18.9068	19.036	19.0254	19.093
UMPS	19.1111	19.2166	19.1735	19.2563	19.3305	19.1863
BAG6	19.111	19.263	19.12	19.4601	19.3734	19.2815
PGM3	19.111	19.1324	19.1321	19.1846	19.1667	19.0739
PNP	19.111	19.2882	19.1528	19.0189	19.2135	19.021
RGPD8	19.109	19.033	19.0812	19.0449	19.0489	19.1067
PCYT2	19.108	19.0864	19.0426	19.1231	18.9671	18.7998
TUBA8	19.1075	18.5396	19.5681	18.0583	17.8591	19.2284
TBRG4	19.1054	19.3353	19.1928	19.1436	19.3623	18.8585
CPT1A	19.1046	19.1612	19.2556	19.0267	18.9438	18.7923
UBAP2L	19.1043	19.0605	18.9805	19.0296	19.1879	19.5903
RAB18	19.1036	19.0328	19.0916	19.3891	19.0495	19.1906
MARCKS	19.0958	18.9461	18.9351	19.2403	18.9626	19.2303
DDI2	19.0953	19.1444	18.8239	18.9912	19.0653	19.3303
ARL6IP5	19.0942	19.1247	19.1656	19.0375	18.8059	18.8921
WDR12	19.0938	18.9748	19.0085	18.8176	18.7536	18.9141
NPLOC4	19.0926	19.1449	19.0934	19.2439	19.102	19.0786
GLG1	19.092	18.8794	19.0848	18.7809	18.6404	18.8652
ACOT13	19.0911	19.0907	19.0295	19.0726	18.7975	18.6708
NOC2L	19.0891	19.0865	19.2308	18.9713	18.9417	18.9501
ERLIN1	19.0888	19.1054	19.146	19.086	19.0526	19.1629
HGS	19.0852	18.9152	19.0593	19.0359	19.0835	19.0712
PCYOX1	19.0844	19.2687	19.4371	19.3754	19.2713	19.0105
VPS29	19.0818	19.2922	19.3611	19.4234	19.4983	18.9674
KPNA6	19.0772	18.7669	18.8576	18.7694	18.7586	19.0204
UBTF	19.0764	19.0522	19.0321	18.631	19.0382	19.2214
NANS	19.075	19.1995	19.0502	18.8291	19.2362	19.0272
NCBP1	19.074	19.0579	19.4018	18.9349	19.1369	18.9511
LUC7L2	19.0729	18.8282	19.1688	19.0592	18.9524	19.2719
ZMPSTE24	19.0712	18.8822	19.304	18.9741	18.4528	18.7555
NOC3L	19.0711	19.0408	19.243	18.9842	19.0666	19.023
FAM98B	19.0707	19.0318	19.1219	19.2751	18.9588	19.1064
EIF3J	19.0699	18.7651	18.8771	19.073	18.8613	19.2365
STXBP2	19.0696	19.0409	18.99	18.8554	19.0711	19.0502
RMDN1	19.0692	19.1199	19.0533	19.3036	19.1344	18.862
ACAD9	19.0655	19.0211	19.0458	18.932	19.0582	18.7958
PGRMC2	19.0634	18.9658	19.1066	18.8949	18.6214	18.883
SEC23B	19.0604	19.1249	19.0216	18.9592	19.1831	19.0025
PITPNB	19.0603	18.9735	19.0296	18.9094	19.0075	18.7973
TWF1	19.0602	18.9886	19.1592	19.3585	19.1386	19.1376
MOB1B	19.0583	19.0793	18.9622	19.3449	19.2172	19.0744
NAE1	19.0564	19.1418	19.1048	19.2904	18.9155	18.8205
AGPS	19.0554	19.1655	19.2818	19.2032	19.2176	18.8618
CTU2	19.0536	19.0367	18.7411	18.7195	19.0563	18.8026
SUCLG1	19.052	19.0237	18.918	18.9772	19.132	19.0517
PPIL3	19.0499	19.0674	18.7213	19.3678	19.0645	19.1155
CCDC6	19.0483	19.0351	19.0186	19.0812	18.8699	18.9908
DDX41	19.0474	18.9573	18.9577	18.9307	18.8057	18.9169
DIAPH1	19.0382	18.9721	18.9736	18.8226	19.0383	18.9289
CMBL	19.037	19.149	19.1496	19.3354	19.2324	18.8023
PLCB3	19.0335	19.0626	18.8622	18.8111	19.1207	19.1478
PPP3R1	19.0329	19.061	18.8128	19.0425	19.1373	19.1684
NUP50	19.0285	18.9046	18.858	18.8796	18.9836	19.1276
SMN2	19.0279	18.9941	18.7073	19.0113	19.0009	19.8037
REXO2	19.0258	18.8909	18.9081	19.1038	18.7047	18.8703
CLPX	19.0256	18.9886	18.941	18.92	19.0095	18.9565
HMGA2	19.0219	18.7735	18.7965	18.1429	18.4687	18.9799
NUP37	19.0207	18.9165	18.8243	18.6847	19.0648	18.889
GCSH	19.0199	18.353	18.6253	17.3142	17.543	18.881
TSC22D1	19.0196	19.1899	19.5453	19.523	19.4558	19.3301
LRRK1	19.0189	19.459	19.7407	19.2459	19.3473	18.5365
ESRP1	19.0179	19.1027	18.8325	19.0579	18.9795	19.0018
ASS1	19.014	19.1323	19.2456	19.467	19.29	19.0962
SEC22B	19.0129	19.1819	19.385	19.3789	19.253	18.9725
H2AX	19.0125	18.8701	19.0252	18.6685	19.1591	19.5232
UFL1	19.0098	19.0249	18.9262	18.9501	18.9445	18.8782
GAA	19.0094	19.2478	19.1369	19.211	19.2426	19.1019
SEC61G	19.0084	19.2008	18.7478	18.5675	18.2685	19.28
FOXK1	19.0084	19.196	19.0326	18.969	19.2939	19.2705
GNAO1	19.0054	18.4614	18.6847	18.8547	18.857	18.4866
GCLC	19.0053	18.9933	19.0565	18.9013	18.9999	18.9052
MAL2	19.0032	18.5465	18.5829	18.4814	18.1043	18.8861
MRPS7	19.0029	19.0494	18.8657	19.2749	18.9859	18.9313
NDUFAF2	19.0023	18.8819	18.5364	18.6533	18.7088	19.0132
BAG2	19.0021	19.1488	19.3192	19.3137	19.2378	19.0645
PSMG1	19.0014	18.775	18.5776	18.5383	18.8299	18.7424
PACSIN2	18.9998	19.0177	19.0687	19.1311	19.0656	18.9133
CDV3	18.9995	18.9372	18.77	19.3597	18.9241	19.3696
AGK	18.9971	19.0741	19.16	18.972	18.9481	18.7371
CAT	18.997	19.0309	18.9463	19.1702	19.1055	19.0566
ACIN1	18.9966	18.8035	18.9544	18.9933	18.8872	19.1421
BYSL	18.9954	19.0231	18.9933	19.0219	18.9991	18.9455
SART1	18.9938	18.8056	18.9017	18.8123	18.7274	18.9621
ALCAM	18.993	18.9622	19.5704	19.6135	19.1352	19.2323
THOC2	18.9928	19.0276	19.1388	18.9005	18.855	18.8485
CHMP4B	18.9924	18.8988	18.7289	18.9314	18.9821	19.2637
SET	18.9924	19.322	19.2302	19.3404	19.6117	19.79
ITPR3	18.9922	19.0572	19.2236	18.9201	18.991	18.8854
MRPL38	18.9914	19.1341	19.0837	18.9474	19.1239	18.9296
HECTD1	18.9902	18.8664	18.9476	19.133	19.027	18.9387
MPST	18.9895	19.3038	19.1545	19.533	19.4354	19.365
SRPK1	18.9876	18.9447	18.9759	18.7581	19.059	19.0177
LSS	18.9876	19.0677	19.2758	19.2833	19.1125	18.7736
SRC	18.987	18.939	18.8981	18.7384	18.8866	18.7133
PGP	18.9863	19.0185	18.9896	19.2876	19.1462	19.1374
PPCS	18.9846	19.015	19.0822	19.1357	19.1039	18.9318
TMEM33	18.9829	19.0661	19.38	18.9892	18.6985	18.8641
MANF	18.9817	18.9024	18.953	18.6853	18.9733	19.1144
RTRAF	18.9811	19.1173	19.1189	19.2675	19.2766	18.8903
PLOD2	18.9771	19.1335	19.5409	19.3588	19.2165	19.1917
NDUFA2	18.9748	19.0496	18.7433	19.1392	19.3251	18.9385
GAPVD1	18.9744	18.9315	19.0559	19.0343	19.0315	18.9537
PAK1	18.9731	18.9045	18.7795	18.7269	18.989	19.1285
PQBP1	18.9721	18.5857	18.803	18.3833	18.8281	18.9866
TOMM70	18.9718	18.9365	18.9015	18.8125	18.8604	18.8395
PPP1R12A	18.9713	18.8805	19.0545	19.0895	18.9429	19.1345
IDI1	18.971	19.015	19.0487	19.0489	19.1933	19.0413
IWS1	18.971	18.8886	19.1121	18.8909	18.9206	19.2035
GNL1	18.9705	18.9835	19.0841	19.1237	19.0177	18.9612
SPR	18.9704	19.0565	18.9359	19.3891	19.1211	19.0936
NDUFS3	18.9704	19.2117	18.9627	19.1603	19.4066	19.2903
COPZ1	18.9699	19.1717	18.9604	19.0956	19.085	19.1722
YTHDF2	18.9699	18.8557	18.8054	18.8651	19.1648	19.2085
EXOSC6	18.9639	19.1123	18.872	18.8724	19.0217	19.2348
AAR2	18.9621	19.475	19.6258	19.3295	19.7595	19.3427
SLTM	18.9607	18.8409	19.0331	19.0857	18.7983	19.1615
CAVIN1	18.9606	18.794	19.0633	19.1645	18.5433	18.911
PDXK	18.9601	19.0998	18.9375	18.8781	19.0909	18.9229
MAN2C1	18.957	17.6643	18.7389	18.0096	17.0195	18.4723
PPP2CA	18.957	18.7784	18.918	18.5379	18.5942	18.9499
GMPPB	18.9561	18.802	18.9129	18.9455	18.8324	18.5919
NAA10	18.9538	18.895	18.9041	18.889	18.9796	18.9738
BROX	18.9533	18.8354	19.0192	19.0805	18.8738	18.6974
PPP1R7	18.9524	19.053	19.0074	19.0275	19.0207	18.9449
ATAD3B	18.9519	18.8915	19.0311	18.6806	19.0474	18.9281
RHEB	18.9513	18.8835	18.8489	18.8675	18.9523	18.7526
NIPSNAP1	18.9509	19.1163	19.0898	19.0451	19.3189	19.0464
SPINT2	18.9506	18.6682	19.2274	18.8576	18.7018	18.7653
DNAJA2	18.9403	18.7852	18.8354	18.8428	18.8783	18.9989
PSMG2	18.9395	19.0602	18.7813	18.579	18.9035	18.7637
SHTN1	18.9345	18.8507	18.6894	18.5881	18.8474	19.0922
UBFD1	18.9341	18.9526	18.9061	19.3255	18.7964	18.8811
UBR4	18.9324	18.9526	19.0726	18.8744	18.9564	18.7526
DCTPP1	18.9321	19.0839	19.0513	19.1359	19.2861	19.3705
CLUH	18.932	18.9508	18.8382	18.8942	19.0223	19.018
ARHGEF1	18.9316	18.964	19.1648	19.1019	19.0431	19.0789
SSR3	18.93	18.99	18.8127	19.0634	18.5429	18.9894
MRPS26	18.9282	18.9084	18.8338	18.9441	18.8461	18.8832
S100A16	18.9274	19.1137	18.8377	19.1275	18.9637	19.1323
MRPL23	18.9253	19.0818	18.941	18.9306	19.3225	19.0935
HDHD5	18.9243	19.2135	18.8906	19.1042	19.216	18.8971
MAP4K4	18.9232	18.9701	18.9941	18.824	18.7923	18.9115
TIMM44	18.9226	18.9338	18.9444	18.7303	18.9029	18.8538
PFDN6	18.9226	19.1024	18.9333	19.3794	19.3786	19.2874
DHX16	18.9223	18.9542	19.0833	18.9133	18.9483	18.8561
ACTBL2	18.9221	18.6639	18.7678	18.4505	18.7457	18.9348
REEP5	18.9219	18.7214	18.7191	18.4468	18.7135	19.063
FAM171A2	18.9216	18.6654	18.7663	18.8168	18.735	18.8077
CHMP5	18.9204	18.7218	18.647	19.0463	18.7287	18.9536
CSRP1	18.9194	18.2868	18.5947	18.1156	18.6556	18.7833
BTAF1	18.9184	18.8993	18.99	18.8694	18.9371	18.7488
AUH	18.9181	19.0279	19.0931	18.8558	18.8774	18.7888
HUWE1	18.9172	18.8562	18.9477	18.8786	18.9204	18.8909
MRPS5	18.9168	19.0464	19.027	18.7991	19.0448	18.933
HK2	18.9164	18.671	18.8366	18.7908	18.7798	18.6575
ECHDC1	18.915	19.0027	18.804	19.0299	18.9819	18.9437
CLNS1A	18.9147	18.9335	18.6449	19.0187	19.1837	18.9141
ESYT2	18.9142	18.8395	18.9889	18.9962	18.7718	18.8962
CTSB	18.9141	19.0456	19.2213	19.4078	19.0262	18.7283
THOP1	18.9141	18.9853	18.9989	19.1779	19.0463	18.9883
ELAC2	18.9133	19.0034	19.0082	18.8364	18.9708	18.9745
LAMTOR1	18.9133	19.0177	18.9906	19.0087	18.8737	18.9487
MRPS15	18.9129	18.9004	18.8309	18.7578	18.8231	18.8286
MOGS	18.9113	19.0946	19.243	18.9135	19.241	18.9908
PYM1	18.9103	18.7057	18.7225	18.983	18.6876	19.1415
ZC3H15	18.9071	18.818	18.7754	18.5982	18.692	18.9848
GFPT2	18.906	18.9581	19.2956	19.4656	18.9362	18.7242
MTHFR	18.9059	18.6379	18.8545	17.7957	18.3334	18.7429
SCD	18.9058	19.0231	19.4421	19.5022	18.908	18.7202
PDP1	18.8981	19.1473	18.8609	18.9138	19.3492	19.0084
VASP	18.8947	18.8852	19.0055	18.956	18.9161	18.9626
MACROH2A2	18.8939	18.6577	18.8271	18.9177	18.5724	18.6294
DCAF13	18.8925	18.7784	18.9271	18.4351	18.7174	18.8493
GEMIN5	18.8921	18.8541	18.8447	18.7155	18.8598	18.7941
TRIM11	18.8919	18.8204	18.9334	18.8996	18.363	18.1604
LLGL2	18.8878	18.907	18.7945	18.6266	18.964	18.7784
EIF2A	18.8865	18.7786	18.7215	18.8318	18.8427	18.9465
NFS1	18.8861	18.9312	18.8084	19.0212	18.9009	18.7367
NDUFB5	18.8842	18.7404	18.6638	18.3359	18.5287	18.5234
MRPL1	18.8835	18.8512	18.9109	18.8708	18.848	18.6885
CDK9	18.8815	18.904	18.9025	18.9002	18.9944	18.7657
H2BU1	18.8807	18.5542	18.8188	16.6924	16.2376	19.0886
LSM7	18.8788	18.3332	18.7352	18.5432	18.7841	18.9373
CIAO1	18.8764	18.4572	18.7868	18.5756	18.5004	18.5398
PTGES2	18.8757	19.012	18.9527	18.836	18.9671	18.6643
SUPT4H1	18.8748	19.0499	18.7635	18.8991	19.1615	19.1626
HACD3	18.8723	18.8527	19.0568	18.713	18.6693	18.6797
NDUFB4	18.8704	18.8114	18.8743	19.1284	18.8617	18.8487
NDUFA12	18.8704	19.0345	18.7667	18.8004	19.016	18.756
POLR2E	18.8689	18.7427	18.7805	18.8143	18.7634	18.8244
CMTM7	18.8688	18.4566	18.6621	18.818	18.9114	19.0803
ATP6V1C1	18.868	19.0144	19.0814	19.1478	19.1367	18.7901
SEPTIN11	18.8679	18.7993	18.7043	18.7846	18.7085	18.6147
BMS1	18.8675	18.8552	18.928	18.5826	18.8429	18.8316
CTBP2	18.8668	19.0789	19.0662	18.8143	19.1158	18.962
AIFM2	18.8656	18.8968	18.8501	18.6605	18.7881	18.398
MRPS10	18.8655	19.0154	18.6801	18.6687	19.0073	18.5119
SMCHD1	18.865	18.8515	18.8309	18.7928	18.7888	18.6912
S100A14	18.8645	18.9536	18.9468	19.0446	19.044	18.5649
ADAM10	18.8637	18.7278	18.9678	18.8631	18.6394	18.7705
EXOSC4	18.8627	18.7993	18.6677	18.5548	18.8054	18.8909
CIAPIN1	18.8617	18.8944	18.815	18.9603	19.075	18.9518
BPNT1	18.8594	18.84	18.8926	18.8373	18.5686	18.6857
MACROD1	18.8593	18.6647	18.8973	18.2486	18.1545	18.8
CPS1	18.858	18.8724	18.8978	18.8924	18.8609	18.8466
EXOSC9	18.857	18.8624	18.6876	18.5763	18.6776	18.6993
SCRN1	18.8554	18.7709	18.7413	18.6682	18.859	18.8422
SH3GL1	18.8496	18.6042	18.6079	18.6593	18.7378	19.1923
SAP18	18.8491	18.8693	18.8893	18.7061	18.9419	19.0458
ARL8B	18.8482	19.2915	19.3501	18.9216	18.9233	18.739
TST	18.8477	19.0228	19.018	19.3421	19.0794	18.8689
NDUFA8	18.8475	18.946	18.8192	18.9619	19.0731	18.9428
TUBA1C	18.8472	17.8728	18.8702	17.0652	16.7938	18.5819
CHPF	18.8464	19.0135	19.0612	19.322	19.3599	19.0802
CDC73	18.8456	18.8225	18.9021	19.0267	18.7487	18.6763
HMBS	18.8453	18.8703	18.671	18.5109	18.9169	18.8173
STK24	18.8434	18.7707	18.8011	19.004	18.7895	18.8912
SLC16A1	18.8432	18.7796	18.8755	18.8236	18.7968	18.9388
COPS8	18.8416	19.0655	18.7877	19.3489	19.0894	19.239
UBE2Z	18.8412	18.8911	18.8459	19.2889	18.9033	18.7718
MRPL41	18.8399	18.954	18.8167	18.7529	18.974	19.0538
ACP1	18.8391	18.992	18.6483	19.1308	19.188	19.1735
TBCB	18.8333	18.914	19.0139	18.8383	18.971	18.7739
DDX54	18.8332	18.7851	18.8779	18.7589	18.6036	18.7691
IMP3	18.833	18.8211	18.8051	18.613	18.9159	18.8572
CSTF3	18.8328	18.8256	18.8434	18.8369	18.7496	18.832
FIP1L1	18.832	18.8511	18.8337	18.7162	18.7721	19.1536
AP3M1	18.8316	18.8351	18.7821	19.0393	18.6996	18.6073
LUC7L3	18.8303	18.7106	19.0544	18.7595	18.6854	18.667
CHORDC1	18.8303	18.7249	18.8723	18.5181	18.6622	18.8494
TSG101	18.8297	18.8601	18.6587	18.6107	18.8911	18.5307
CUL3	18.8287	18.9351	18.97	18.7234	18.8232	18.5979
ACO1	18.8281	18.9541	18.9227	19.0131	18.9663	18.9224
NUP54	18.8275	18.9505	18.8351	19.0809	18.9448	18.7871
WDR82	18.8272	18.8193	18.7802	18.8888	18.6662	18.5364
NME3	18.8271	18.8309	18.8617	18.9029	18.7579	18.5716
HSDL1	18.8256	18.7681	18.9235	18.787	18.4756	18.3574
P4HA2	18.8254	18.8763	19.1699	19.2049	19.0059	19.1322
COX20	18.825	18.8524	19.0006	18.9453	18.7877	19.1383
PDCD6	18.8248	19.2173	18.9489	19.1634	19.3433	19.2807
PTK7	18.8215	18.7141	18.8815	18.7627	18.5877	18.7426
USP9X	18.8212	18.8475	19.1273	18.9759	18.8708	18.5323
GMPR2	18.82	18.6965	18.838	18.7332	18.7413	18.7026
NUP98	18.8193	18.8483	18.869	18.8405	18.8666	18.867
MYO1E	18.817	18.8068	18.8762	18.7161	18.7628	18.8701
SAE1	18.8167	18.8274	18.7787	18.9112	18.7975	18.6804
CPSF1	18.815	19.0204	18.9486	18.7533	19.0131	18.8499
MYO1B	18.8136	18.7648	18.9321	18.8993	18.6928	18.5536
MRPL50	18.8133	19.0527	19.2281	18.3181	19.1963	19.0654
DDX6	18.8116	18.7778	18.6944	18.681	18.7757	18.5723
TM9SF4	18.8113	18.8297	18.8333	18.7296	18.5436	18.4626
HIBADH	18.8107	18.9466	18.6319	18.7929	18.9	19.0204
RAMAC	18.8105	18.7813	18.9299	18.6026	18.8572	19.2541
GDA	18.8103	18.8603	18.972	19.11	18.8393	18.8196
NDUFB8	18.8097	19.0001	18.9414	19.0337	19.2829	19.3491
RALB	18.8072	18.5819	18.6193	18.4889	18.4533	18.6614
GHITM	18.8069	18.7236	18.8385	18.6803	17.8365	18.2377
OSBP	18.8056	18.8813	18.9828	18.6714	18.728	18.8106
RFC5	18.8015	18.78	18.8601	18.7494	19.036	18.679
DNMT1	18.8003	18.5653	18.6409	18.6187	18.8349	19.0235
PAF1	18.8002	18.771	18.7787	18.8463	18.5814	18.7637
RDH11	18.7999	18.74	18.7877	18.8761	18.5929	18.5272
CAB39	18.796	18.8844	18.7547	18.8193	18.9885	18.3682
RRM1	18.7924	18.7014	18.5153	18.1723	18.8565	18.7345
NUP153	18.7916	18.6051	18.5772	18.5535	18.5893	18.9385
RRP1B	18.7908	18.6708	18.8341	18.4526	18.6878	18.8268
SPCS2	18.7905	18.7172	18.8615	18.6872	18.2662	18.7259
EIF4EBP1	18.7878	18.3732	18.6427	18.3217	17.9918	18.7331
POGZ	18.7866	18.7273	18.7263	18.6566	18.6123	18.7798
SYMPK	18.7851	18.929	18.8726	18.7733	18.9778	18.6728
BAZ1B	18.7844	18.7309	18.7378	18.5262	18.4725	18.7042
PCNP	18.7832	18.6432	18.557	18.7721	18.4402	18.9587
MAPK7	18.7829	18.4664	15.7937	15.2652	18.1175	17.7425
PUS7	18.7812	18.8047	18.7727	18.7416	18.6629	18.6078
NIT2	18.7806	18.709	18.617	18.8025	18.7441	18.9713
HSPA4L	18.78	18.5741	18.4704	18.4535	18.7165	18.8893
DRG2	18.779	18.9168	18.6894	18.6399	18.7396	18.6179
RHOG	18.778	18.626	18.7134	18.765	18.5708	18.5736
UTP18	18.7768	18.7104	18.6944	18.415	18.6183	18.9052
COPS4	18.7762	18.9338	18.707	18.9703	19.0056	18.8077
C20orf27	18.7727	18.7971	18.5393	18.5775	18.7289	18.5158
TMEM258	18.772	18.6644	18.6748	18.4987	18.5378	18.8367
FTSJ3	18.7713	18.5995	18.7959	18.6829	18.4701	18.7113
NRDC	18.7703	18.841	18.8125	18.8903	18.8923	18.7792
RDH13	18.7686	19.041	18.7437	18.9862	19.0622	18.9768
PRPF38B	18.7685	18.5916	18.9167	18.7812	18.7197	18.5835
MAK16	18.7676	18.715	18.6208	18.5425	18.4254	18.7974
DNTTIP2	18.7635	18.6598	18.6767	18.524	18.5544	19.0574
PBDC1	18.7624	18.8609	18.7783	18.9107	18.799	18.7443
STN1	18.7623	18.5065	18.4197	18.1628	18.0561	18.194
CRK	18.7606	18.7947	18.7136	19.0372	18.7218	18.7813
SRSF5	18.7577	18.6387	18.7263	18.6334	18.6596	18.9237
TBC1D15	18.7534	18.7809	18.7238	18.5803	18.7652	18.7281
GSDMD	18.7524	18.5888	18.4022	18.3723	18.8262	18.496
TRIP10	18.7505	18.767	18.8823	19.1048	18.8037	18.82
SGPL1	18.7504	18.711	18.7879	18.4636	18.6419	18.4975
RBM10	18.7494	18.7282	18.6264	18.5536	18.7018	18.913
TSFM	18.7472	18.6899	18.7918	18.8387	18.7342	18.6046
PTCD3	18.745	18.9068	18.8745	18.9012	18.9322	18.7259
LSM4	18.7423	18.4671	18.7287	18.6452	18.7011	18.9268
UBA3	18.7388	18.7333	18.7142	18.9298	18.795	18.769
CRIP2	18.738	18.4815	18.7929	18.6958	18.5822	18.683
IL18	18.7367	18.7325	19.1165	18.8231	18.5844	18.779
UTP15	18.7365	18.6746	18.6469	18.4552	18.4681	18.4461
ARFIP1	18.7356	18.9053	18.745	19.0342	18.9402	18.9337
SON	18.7352	18.5899	18.6717	18.7067	18.5303	18.8857
VPS4A	18.7346	18.5329	18.4557	18.6088	18.6163	18.892
LOXL2	18.7342	18.4604	18.737	18.7094	18.4021	18.4144
MRPL43	18.7337	18.8236	18.7031	18.9872	19.032	18.8357
GPD1L	18.7329	18.7824	18.678	18.8512	19.0398	18.8613
MRPL45	18.7326	18.7343	18.6704	18.8105	18.8125	18.6262
SH3KBP1	18.7325	18.6103	18.9052	19.0405	18.6223	18.9035
COPG2	18.7305	18.7912	18.8504	18.8297	18.9325	18.6463
CUTA	18.7302	18.8015	18.8102	18.9168	18.3535	18.9172
LARP4	18.7285	18.5459	18.6204	19.0267	18.8515	19.2337
MRPL9	18.7222	18.5832	18.5046	18.3828	18.5916	18.3629
MRPS31	18.7211	18.8555	18.9313	18.7428	18.6904	18.9225
EIF3M	18.721	18.796	18.8625	18.8362	18.9625	18.6088
PTPN6	18.7206	18.7038	18.6867	18.6797	18.7309	18.8458
PPL	18.7183	18.6313	18.8316	18.989	18.5847	18.8389
MRPL37	18.7174	18.7652	18.5495	18.5443	18.76	18.4473
CD109	18.7171	18.8855	18.7456	18.9585	19.0707	18.7974
ZNF292	18.7158	18.424	18.3431	18.33	18.5487	18.4129
IGBP1	18.7154	18.851	18.696	19.0067	19.081	18.9518
CTSZ	18.7147	18.3995	18.5267	18.6376	18.2431	18.4536
HLA-B	18.7122	18.6458	18.6296	18.7961	18.7194	18.7836
G3BP2	18.7122	18.7775	18.7266	18.7236	18.9577	18.9398
PPIH	18.712	18.7491	18.5217	18.7441	18.9324	18.6398
TTC1	18.7104	18.7582	18.8108	19.1728	18.839	19.0361
FTL	18.7102	17.1869	18.9447	14.3274	15.3203	18.663
HEBP1	18.7101	18.8419	18.6791	19.1955	18.8873	18.7728
UBE2D2	18.7089	18.7206	18.8354	18.8708	18.7194	18.6405
RPA2	18.7088	18.8587	18.639	18.72	18.8297	18.7121
DPP7	18.7078	18.7458	18.7567	18.853	18.7201	18.2308
RPF2	18.7076	18.755	18.7508	18.4738	18.5217	18.7722
LARS2	18.7069	18.706	18.6724	18.7947	18.7515	18.2848
PALLD	18.7062	18.7702	18.6327	19.1163	18.9537	19.0511
CD59	18.7055	17.7961	18.6999	18.4234	18.1318	18.4376
RCN2	18.7049	18.7232	18.5635	18.9798	18.6315	18.8869
PTPRF	18.7046	18.7774	18.7726	18.727	18.7502	18.6455
ELP1	18.7033	18.7236	18.7829	18.8235	18.6543	18.6248
UBXN1	18.7033	18.777	18.9014	19.0273	19.0398	18.9694
TAX1BP3	18.7019	18.7979	18.5359	18.9693	18.6012	18.7048
SMC4	18.7015	18.614	18.4822	18.4761	18.6267	18.7049
ELOC	18.7011	18.6125	18.6398	18.8756	18.4861	18.5665
AP1G1	18.7009	18.7726	18.8348	18.5133	18.6755	18.2874
MRPL15	18.7007	18.6242	18.6915	18.4425	18.6267	18.6924
MRPS18A	18.7	18.5188	18.625	18.3753	18.7603	18.8564
PDXDC1	18.6992	18.7521	18.6566	18.8436	18.8529	18.7163
NIPSNAP2	18.6978	18.7089	18.7517	18.2942	18.8097	18.5734
MRPL58	18.6978	18.9746	18.7685	18.6962	18.7894	18.5766
ABR	18.6969	18.5926	18.0456	18.0747	18.4994	18.043
NENF	18.6961	18.841	18.401	19.0809	18.8901	19.1549
NUP155	18.6935	18.7213	18.7814	18.6888	18.6486	18.5299
PRKAR1A	18.6935	18.6507	18.6282	18.7092	18.6711	18.8262
THOC3	18.6928	18.5671	18.6183	18.7101	18.5945	18.6909
UROD	18.6919	18.9336	18.7412	18.7728	19.1113	19.1335
SRRM1	18.6877	18.6028	18.6593	18.8098	18.6217	19.0477
SP140L	18.6873	18.7803	18.5737	18.583	18.799	18.6334
DPY30	18.6859	19.0293	19.2205	18.4816	18.9051	18.5231
UBQLN4	18.6858	18.8461	18.511	18.7213	18.8839	18.9989
PDPR	18.6841	18.6037	18.6281	18.6468	18.5342	18.4525
CELF1	18.683	18.7058	18.4218	18.3916	18.5913	18.3904
NDUFS6	18.682	18.2363	18.5585	18.1576	18.7643	18.8442
C8orf82	18.6815	18.7142	18.784	18.5373	18.8187	18.9579
ATAD1	18.6804	18.6002	18.5637	18.4026	18.2768	18.3563
YARS2	18.6786	18.9275	18.9442	18.9844	19.0661	18.6532
CLPTM1	18.6785	18.5225	18.7412	19.0446	18.5444	18.676
ABCC11	18.6775	18.488	18.3032	17.3944	17.7996	18.5107
ARL6IP4	18.6771	18.5121	18.5475	18.297	18.2054	18.8007
MRPL17	18.6766	18.8991	18.6733	18.678	19.1411	19.0477
ARHGAP1	18.6758	18.9683	18.7777	18.4691	18.9982	18.6421
SEPTIN10	18.674	18.4088	18.6118	18.4488	18.2645	18.517
THYN1	18.6735	18.7859	18.9435	19.0109	18.5012	18.7153
EGFR	18.6727	18.6912	18.8129	18.5254	18.6095	18.7222
EHD2	18.6711	18.8844	19.0214	18.7362	18.8278	18.6367
ATP6V1G1	18.6697	18.7608	18.7769	18.6552	18.7348	18.8685
ATP6V0D1	18.6692	18.8325	18.8087	19.293	18.7399	18.6634
NIFK	18.6689	18.5835	18.6945	18.4801	18.4382	18.7115
ACBD3	18.6676	18.69	18.5873	18.7481	18.7361	18.596
POLDIP3	18.6673	18.5867	18.579	18.6525	18.5091	18.86
ECH1	18.6657	18.8393	18.7266	18.9012	18.7905	18.5382
RELA	18.6644	18.5655	18.4892	18.5969	18.6102	18.4211
VAMP4	18.6623	18.3455	18.7672	18.6359	18.6112	18.6445
OSTC	18.6617	18.2207	18.4824	18.1396	17.4498	18.2075
SEC24D	18.659	18.6059	18.6597	18.7547	18.5617	18.3408
NOL7	18.6573	18.541	18.5799	18.3885	18.5837	18.8304
CARHSP1	18.656	19.2946	19.3578	19.6926	19.2139	19.1403
RABGGTA	18.6549	18.6145	18.5952	18.6756	18.5466	18.352
ATP2B1	18.6541	18.5283	18.7716	18.8152	18.3244	18.5521
TYMS	18.6532	18.3479	18.1267	18.5108	18.7416	18.8372
SEC13	18.6519	18.6045	18.5248	18.6412	18.5698	18.6939
CNN3	18.6517	18.8636	18.6661	18.7044	18.9203	18.8981
RBX1	18.6492	18.4889	18.3567	18.8406	18.364	18.5417
NUDT3	18.649	18.6057	18.7302	18.5448	18.4905	18.4238
PFAS	18.6489	18.7134	18.5595	18.548	18.8188	18.8145
ACACA	18.6483	18.6497	18.5801	18.503	18.7586	18.6436
TUBG1	18.6443	19.0865	18.8478	18.7661	19.2489	19.0342
PDE12	18.6431	18.5586	18.6261	18.3275	18.8279	18.7353
TMED7	18.6427	18.574	19.0387	18.2593	18.1767	18.3813
LHPP	18.6422	18.6476	18.5633	18.2804	18.684	18.4543
PITRM1	18.6407	18.719	18.684	18.7152	18.7919	18.6443
NUP35	18.6369	18.8358	18.55	18.7579	19.0095	19.1242
TAF7	18.6369	19.319	18.752	19.2216	18.547	18.6445
QDPR	18.6363	18.6987	18.5907	18.9082	18.5881	18.5513
XRCC1	18.6358	18.4955	18.6325	18.6565	18.5252	18.7685
FAM169A	18.6354	18.5944	18.6828	18.8617	18.466	18.7334
LANCL1	18.6315	18.7738	18.7395	18.6099	18.844	18.2974
STAU1	18.6311	18.6756	18.7229	18.7924	18.8051	19.0006
KPNA3	18.6304	18.7188	18.5713	18.5219	18.7198	18.4986
SCAMP4	18.6298	18.4619	18.4533	18.08	18.1885	18.4985
BCCIP	18.6285	18.7194	18.7406	18.4818	18.719	18.6081
VAMP3	18.6285	18.4192	18.4431	18.6621	18.4547	18.7807
AURKAIP1	18.6284	18.1066	18.3894	18.2211	18.0324	18.4173
NDUFS5	18.6266	18.5842	18.5574	18.7952	18.4437	18.5133
B2M	18.6265	18.5925	18.1015	18.2648	18.4532	18.4927
FAM120A	18.626	18.5495	18.3826	18.3516	18.541	18.5735
FAF2	18.6259	18.5784	18.7668	18.6556	18.8137	18.6045
IFITM3	18.6234	18.3326	18.0296	17.7618	18.383	18.2258
PDHX	18.6214	18.6966	18.5911	18.7286	18.641	18.7796
EHD3	18.6187	18.9557	19.0214	18.7485	19.0952	18.5727
S100A8	18.6138	17.6248	18.4758	19.8033	17.7101	18.8563
TRIP13	18.6122	18.5786	18.4215	18.4336	18.6096	18.5436
MSH6	18.6115	18.445	18.5815	18.3626	18.465	18.3678
TRIM2	18.6108	18.6	18.9963	19.0012	18.4592	18.4479
RPRD1B	18.6098	18.6983	18.6909	18.8569	18.561	18.7868
DCTN1	18.6096	18.5763	18.5157	18.4147	18.6259	18.6392
DYNC1LI2	18.6077	18.527	18.5727	18.6167	18.7682	18.8735
RAB21	18.6076	18.7028	18.8197	18.7293	18.5314	18.7327
CCS	18.607	18.7716	18.5443	18.9036	18.7438	18.9099
VPS25	18.6067	18.7999	18.82	18.5417	19.0582	18.3928
DENR	18.6067	18.2847	18.3284	18.2629	18.5118	18.5323
ENDOD1	18.606	18.4881	18.7761	18.7208	18.5078	18.7572
CD2BP2	18.6049	18.681	18.6157	18.8305	18.6225	18.7529
TSNAX	18.6048	18.7344	18.6797	18.7846	18.5795	18.7022
SLC38A2	18.6037	18.618	19.1441	19.3603	17.8551	18.8242
SNCG	18.5989	18.5027	18.561	19.2461	18.5926	18.9409
RBM12	18.5984	18.6263	18.3311	18.5941	18.6641	18.4769
IST1	18.5965	18.5998	18.4525	18.8696	18.6534	18.5002
IGF2BP3	18.5961	18.5259	18.2089	17.9399	18.4655	18.6599
SNX5	18.595	18.6495	18.5943	18.7788	18.6712	18.7878
GMFB	18.5914	18.5543	18.4721	18.7966	18.5701	18.6471
PPP1R14B	18.5913	18.4094	18.4452	18.673	18.4229	19.0254
DHRS7	18.591	18.7048	18.6389	18.7527	18.4543	18.559
S100A9	18.5905	17.7085	18.3922	19.8494	17.6403	18.8474
CLIC4	18.5876	18.6866	18.7961	18.8693	18.8756	18.7661
CALML5	18.5875	18.2905	19.0448	20.0046	17.7456	18.1527
PPP1R13L	18.5859	18.6501	18.4471	18.4836	18.6191	19.0413
MBNL1	18.5752	18.6444	18.3795	18.4697	18.6544	18.9951
LARP4B	18.5752	18.4552	18.3396	18.3584	18.5888	18.6468
NT5C2	18.5744	18.6046	18.5746	18.419	18.6891	18.1906
GALM	18.5734	18.5727	18.6592	18.6471	18.4479	18.3539
HMGCL	18.5733	18.843	18.5219	18.7482	18.8961	18.4888
DDAH2	18.5732	18.609	18.6781	19.1318	18.6031	18.5209
PREB	18.573	18.436	18.4809	18.7026	18.3087	18.3557
ABCF3	18.5724	18.6197	18.6453	18.6314	18.6306	18.4819
AARSD1	18.5714	18.4691	18.4127	18.3628	18.5354	18.6107
SNX12	18.5709	18.7543	18.6183	19.0848	18.8692	18.9585
ITPA	18.5688	18.7389	18.6674	18.4406	18.5686	18.6035
PRPSAP1	18.568	18.703	18.6873	18.6086	18.8683	18.638
MRPL21	18.568	18.6978	18.5799	18.5015	18.522	18.0848
C11orf68	18.5669	18.671	18.3735	18.4557	18.7031	18.5645
DNAJC2	18.5626	18.4024	18.409	18.2414	18.4323	18.5232
ARFIP2	18.5623	18.6929	18.6478	18.8003	18.9211	18.5884
PISD	18.5619	18.5261	18.473	18.2926	18.5376	18.4351
PPIL4	18.5604	18.4409	18.4882	18.5212	18.4079	18.5931
LSG1	18.5588	18.458	18.6769	18.6356	18.4902	18.4301
UACA	18.5573	18.3718	18.487	18.5237	18.5415	18.6827
RABIF	18.5564	18.7368	18.7542	18.8182	18.559	18.7902
DBNL	18.5544	18.67	18.6576	18.9718	18.6692	18.8993
ARHGEF7	18.5532	18.5514	18.5141	18.4982	18.6483	18.4803
PSMB8	18.5522	18.5043	18.3813	17.7154	17.1478	18.4876
MTPAP	18.5511	18.4035	18.6158	18.5993	18.4794	18.5609
PICALM	18.5509	18.5936	18.4951	18.6557	18.6691	18.5651
ACADS	18.5483	18.7448	18.469	18.7078	18.7452	18.3055
RAB13	18.5477	18.5855	18.723	18.5686	18.537	18.5746
CPVL	18.5447	18.462	18.6905	18.8254	18.5011	17.9055
HMOX1	18.5434	18.6675	18.7036	19.2694	18.7542	18.7529
SFXN3	18.5428	18.3492	18.225	18.2843	18.0909	18.1669
NT5E	18.542	18.3899	18.1261	17.9129	18.4671	18.503
TP53BP1	18.5418	18.3627	18.5664	18.6286	18.2759	18.5512
CLPP	18.541	18.5861	18.2025	18.4782	18.6361	18.6793
DHFR	18.5409	18.4504	18.2242	18.3148	18.5362	18.5328
CSTF2	18.5388	18.6416	18.364	18.8381	18.763	19.0574
HSD17B11	18.5387	18.4984	18.669	18.3265	18.1699	18.0864
TRIM72	18.5383	18.7487	18.6201	18.5545	18.9734	18.5427
CAMK2G	18.5364	18.5104	18.4182	18.3452	18.2891	18.2962
PDF	18.5354	18.4471	18.4688	18.7406	18.3264	18.329
MRPL3	18.5351	18.6095	18.4622	18.3625	18.5063	18.3414
VRK1	18.5351	18.6047	18.6504	18.4059	18.6372	18.4725
HSPA14	18.5348	18.4748	18.4962	18.5092	18.467	18.5912
TMEM87A	18.5315	18.4908	18.7561	18.7237	18.4096	18.2289
TMEM70	18.5298	18.5957	18.5149	18.5767	18.2707	18.2132
POLR2B	18.5279	18.5399	18.6368	18.5198	18.5714	18.5258
CUL4B	18.5257	18.5501	18.6524	18.7072	18.518	18.4809
SUCLA2	18.5251	18.593	18.4373	18.7107	18.631	18.4046
RPP30	18.5237	18.6681	18.7618	18.5635	18.6236	18.5408
EXOSC8	18.5237	18.2197	18.3799	18.3938	18.08	18.1642
ZC3H14	18.5222	18.2843	18.3695	18.5949	18.4855	18.7279
TEX49	18.519	18.5094	18.0903	17.9363	18.4476	18.7003
ARPP19	18.5175	18.2041	18.3806	18.6173	18.5763	18.9064
NAA25	18.5164	18.6752	18.6927	18.5461	18.6136	18.4824
POLR2A	18.5154	18.4473	18.4294	18.2826	18.441	18.5593
IDH3B	18.515	18.6862	18.6435	18.7234	18.677	18.4416
TIA1	18.5149	18.8285	18.6454	18.3344	18.9193	18.7893
TFB1M	18.5135	18.6142	18.7297	18.7399	18.6552	18.3495
MRM3	18.5123	18.3029	18.5942	18.4003	18.5352	18.7549
COPS6	18.5111	18.7255	18.6222	18.9521	18.7616	18.3803
NDUFB6	18.5108	18.7873	18.3905	18.2879	18.5882	18.7354
WDR46	18.5106	18.4675	18.4352	18.0871	18.3523	18.526
DRAP1	18.5093	18.3339	18.4883	18.5976	18.1408	17.9477
HIGD1A	18.509	18.7693	19.1481	19.0219	18.5489	18.6368
PRPSAP2	18.5089	18.9399	18.8252	18.7055	18.9303	18.7501
RRP1	18.5082	18.3785	18.5368	18.3544	18.2039	18.5839
EXOSC3	18.5065	18.3772	18.3741	18.4191	18.3284	18.3566
DNAJA3	18.5047	18.3962	18.354	18.2009	18.5381	18.4161
CNBP	18.5033	17.2605	18.2342	15.7161	15.8243	18.308
TAPBP	18.5033	18.4741	18.0103	18.0602	18.4677	18.5387
MRPL16	18.5031	18.413	18.317	18.5712	18.4119	18.2628
MYCBP	18.5026	18.8263	18.5847	18.7034	18.8296	18.3572
DYNLRB1	18.5016	18.5879	18.2518	18.81	18.819	18.8128
SAMHD1	18.5011	18.5612	18.6634	18.8421	18.4421	18.3549
RRP15	18.5008	18.4687	18.4828	18.1714	18.3984	18.4719
DPY19L1	18.4997	18.2941	18.6653	17.9275	17.9883	18.137
TOLLIP	18.4989	18.6901	18.2013	18.5062	18.6825	18.7197
KIF4A	18.4963	18.4146	18.2336	18.1885	18.4664	18.4483
CWF19L1	18.4962	18.6244	18.4279	18.2358	18.4745	18.3657
COPS5	18.4948	18.6131	18.5042	18.7307	18.5417	18.3589
DSC2	18.4933	18.3743	18.2081	18.3167	18.3362	18.5592
UQCC2	18.4933	18.3068	18.2276	18.4348	18.1175	18.4092
RPIA	18.493	17.8832	18.4167	17.4092	17.0872	18.4346
EPS15L1	18.4923	18.4239	18.3286	18.5465	18.4172	18.5725
SCAMP3	18.492	18.4395	18.3307	18.2533	18.475	18.7559
MAPK3	18.4913	18.4358	18.3903	18.6135	18.622	18.7059
PAPOLA	18.4896	18.5372	18.5883	18.5511	18.4445	18.3082
ARGLU1	18.4896	18.3049	18.4258	18.4547	18.2532	18.5963
GIT1	18.4891	18.4083	18.4791	18.5384	18.5433	18.6257
PODXL	18.4864	18.2455	18.2198	17.7178	17.922	18.3936
EBP	18.486	18.4069	18.6328	18.3815	17.8516	18.3547
NDUFA13	18.4845	18.7929	18.7405	18.7502	18.892	18.6551
PAK4	18.484	18.3886	18.3175	18.155	18.3681	18.4152
GYS1	18.4832	18.602	18.6532	18.4453	18.4319	18.3172
MRPL20	18.4811	18.278	18.2706	18.3685	18.3788	17.7372
ZRANB2	18.481	18.2838	18.5083	18.5985	18.1646	18.511
UPF2	18.4797	18.521	18.7266	18.312	18.3479	18.576
DTYMK	18.4796	18.6967	18.4971	18.6922	18.8577	18.5039
ROCK2	18.4791	18.3554	18.4593	18.5642	18.3521	18.5086
GBF1	18.4786	18.5148	18.441	18.2594	18.6393	18.3565
PDCD5	18.4784	18.4752	18.1969	18.6435	18.601	19.0278
UAP1	18.478	18.5602	18.558	18.8337	18.6083	18.5422
MAGOH	18.4755	18.4796	18.106	18.5337	17.8998	18.4601
SPTLC2	18.4745	18.3922	18.4202	18.3568	18.2162	18.3432
BAX	18.4732	18.452	18.2937	18.333	18.3993	18.6918
MRPS17	18.4703	18.466	18.6235	18.5973	18.3946	18.2476
PLPBP	18.4673	18.4897	18.4224	18.737	18.6477	18.6462
AIMP2	18.4672	18.4881	18.4959	18.2507	18.4826	18.7697
DDAH1	18.465	18.5711	18.5162	18.6545	18.7584	18.7119
PLS1	18.4647	18.4146	18.4037	18.7581	18.4676	18.3136
VAMP8	18.462	18.1842	18.3092	18.3096	18.1308	18.5326
AP1S3	18.4618	19.0166	19.1888	18.7896	18.8556	18.503
MRPL46	18.4616	18.5949	18.2883	18.617	18.6825	18.5182
ADNP	18.4593	18.3875	18.3657	18.2894	18.2911	18.4872
DUT	18.4586	18.474	18.3478	18.4165	18.4566	18.6447
UBQLN1	18.4567	18.4086	18.3724	18.565	18.9049	18.7436
COX15	18.4564	18.4862	18.8043	18.4238	18.046	18.3207
YY1	18.4558	18.5681	18.4877	18.4255	18.6261	18.698
CDH3	18.4541	18.6426	18.5819	18.3678	18.5081	18.6389
LLGL1	18.454	18.3901	18.4283	18.3541	18.3918	18.4545
TMED2	18.4532	18.3833	18.5431	18.1326	18.0773	17.9743
NCKAP1	18.4528	18.4884	18.4486	18.2326	18.4557	18.2252
TPP1	18.4524	18.4565	18.5318	18.6516	18.7063	18.2985
CTPS1	18.4519	18.529	18.4501	18.0688	18.5945	18.4253
NELFE	18.4515	18.2056	18.3144	18.228	18.2474	18.4579
EXOSC10	18.4509	18.4091	18.3469	18.0738	18.3359	18.5323
WDR75	18.4469	18.5112	18.4698	18.1785	18.3669	18.2894
PPP4R3A	18.4457	18.3721	18.5828	18.5492	18.2531	18.2695
PIN4	18.4444	18.3992	18.5736	18.6394	18.4283	18.7341
MRPL47	18.4435	18.5238	18.6701	18.4806	18.6494	18.761
SUPT5H	18.4418	18.4226	18.4364	18.3686	18.2944	18.3856
FAT1	18.4401	18.3766	18.4382	18.3783	18.4026	18.4894
HIBCH	18.4389	18.6346	18.5486	18.4959	18.7537	18.5217
DPP9	18.4388	18.454	18.4311	18.3159	18.4699	18.2456
PAXX	18.4383	18.4762	18.3621	18.9473	18.6052	18.3591
SPCS1	18.4381	18.2559	18.228	18.9222	18.7635	19.8108
NSDHL	18.4361	18.3713	18.4916	18.602	18.4396	18.3151
NUP160	18.4355	18.4487	18.5458	18.0246	18.2958	18.2125
MAPT	18.4351	18.394	18.4088	18.5668	18.3141	18.6571
GGT1	18.4345	17.7597	17.9513	18.0235	18.2644	17.8836
STK39	18.4338	18.7007	18.7557	18.6605	18.7076	18.6682
GCLM	18.4313	18.5954	18.752	18.8653	18.4905	18.5705
RAB6C	18.4309	18.3908	18.2343	18.7289	18.2468	18.2961
SMARCB1	18.43	18.2082	18.1658	18.2195	18.0797	18.3955
NAGK	18.4293	18.9442	18.8196	18.8021	19.0204	18.6883
RIDA	18.4262	18.2415	18.3193	19.0787	18.4675	18.6163
SIN3A	18.4259	18.353	18.4673	18.0468	18.3731	18.2277
RECQL	18.4252	18.4141	18.5721	18.4102	18.2629	18.0721
FOXK2	18.4249	18.1527	17.9467	18.3249	18.3824	18.2815
YLPM1	18.4243	18.2965	18.4532	18.3621	18.2414	18.6294
HTATIP2	18.4241	18.4167	18.4416	18.6703	18.3902	18.4636
SCARB1	18.424	18.2327	18.4128	17.9854	17.5467	18.1561
CDC42BPA	18.4236	18.5146	18.7408	18.7086	18.5005	18.5366
ITGA5	18.4227	18.5218	18.4614	18.432	18.6153	18.4045
UBXN7	18.4223	18.4312	18.3523	18.457	18.6331	18.6047
FASTKD2	18.4215	18.6292	18.2385	18.3279	18.5975	18.4406
IGFBP2	18.4198	18.2038	17.581	19.1038	17.8642	16.7627
GSTK1	18.4182	18.7833	18.5773	18.5858	18.924	18.3541
TOP2B	18.418	18.4679	18.3484	18.0006	18.3954	18.3201
SQOR	18.4165	18.5672	18.3897	18.2852	18.4736	18.329
PRPF38A	18.4161	18.3566	18.4412	18.2731	18.1568	17.9783
CCDC47	18.4154	18.2874	18.4769	18.511	18.1772	18.2736
OXA1L	18.4153	18.4098	18.3179	18.2749	18.366	18.2647
ACOX1	18.4096	18.5475	18.3564	18.1685	18.5709	18.4101
CNOT1	18.4077	18.5491	18.5708	18.4795	18.5252	18.2884
[truncated: 4,568 more rows]

## Sheet: EV5B. phos Ctrl vs Torkinib
PTM_site_id	X6h_01	X6h_02	X6h_03	Ctrl_01	Ctrl_02	Ctrl_03
AAAS_T27_M1	10.6605	11.9044	10.928	12.3428	10.8693	11.064
AAK1_S624_M2	17.5595	17.4961	17.6119	18.1666	17.8053	17.889
AAK1_T620_M2	17.5595	17.4961	17.6119	18.1666	17.8053	17.889
AATF_S203_M1	16.798	16.9109	16.602	16.7854	17.5427	16.0146
ABCC1_S921_M1	10.7743	11.3175	11.6994	11.8326	11.6377	11.7601
ABCC2_S283_M1	15.2056	15.2344	15.5904	15.6057	15.2089	15.5603
ABCC4_S668_M1	10.6627	11.264	10.6261	8.55735	10.7293	10.2953
ABCC4_T646_M1	16.7736	17.2753	17.4098	16.1592	16.8387	16.1838
ABCC5_S505_M2	9.80993	11.7997	12.6542	12.6707	11.8694	11.041
ABCC5_S509_M2	9.80993	11.7997	12.6542	12.6707	11.8694	11.041
ABCE1_Y527_M1	15.296	15.4652	14.5624	14.4076	14.4635	14.4586
ABCF1_S105_M3	15.3727	14.1671	11.0586	10.8107	14.2476	15.5518
ABCF1_S109_M1	18.4841	19.087	19.1569	19.6925	18.8131	19.0913
ABCF1_S109_M2	19.0127	18.5285	18.0251	18.9082	19.0588	19.676
ABCF1_S109_M3	15.3727	14.1671	11.0586	10.8107	14.2476	15.5518
ABCF1_S140_M1	15.6561	15.9224	15.9626	14.9256	15.4609	15.497
ABCF1_S166_M1	9.51901	7.48675	10.1509	10.8499	7.20244	9.70325
ABCF1_S228_M1	8.54092	6.86853	9.41408	7.23169	8.59771	9.47555
ABCF1_S22_M1	17.5923	14.8366	17.683	17.0129	15.1856	15.217
ABCF1_T108_M2	19.0127	18.5285	18.0251	18.9082	19.0588	19.676
ABCF1_T108_M3	15.3727	14.1671	11.0586	10.8107	14.2476	15.5518
ABI1_S183_M1	18.7718	19.0576	18.7423	19.4563	19.0326	19.0865
ABI2_S183_M1	16.8532	16.9619	15.3901	14.8666	16.7838	16.1682
ABI2_S227_M1	13.5432	13.5835	14.5446	15.7076	14.4787	13.9162
ABI2_T178_M1	11.5557	14.9086	15.6795	14.9094	14.6008	15.4317
ABL1_S569_M1	13.3804	12.7735	12.6539	12.8719	13.1187	12.8052
ABL2_S620_M1	14.9281	14.964	14.7906	14.5196	14.811	15.1271
ABL2_S631_M1	14.0595	14.1818	14.2363	14.3602	14.7358	13.9446
ABLIM1_S431_M1	16.2948	16.6265	16.5292	16.9544	16.6446	16.4591
ABLIM1_S431_M2	14.105	13.8759	14.2552	14.3104	14.7475	14.7603
ABLIM1_S435_M2	14.105	13.8759	14.2552	14.3104	14.7475	14.7603
ABLIM1_S655_M1	14.887	14.6171	15.2255	14.5581	15.5049	15.4186
ABLIM1_S706_M1	9.97145	9.98206	12.0933	10.6298	10.4756	11.4237
ABLIM1_T351_M1	11.8855	11.1717	10.4186	11.8302	11.5592	12.38
ABLIM1_Y638_M1	10.2928	10.515	7.05338	11.5345	9.64959	10.0483
ABLIM1_Y659_M1	11.1236	10.8691	11.2754	12.1569	11.3255	11.7629
ABLIM2_S12_M1	12.358	12.895	12.6787	12.8123	12.0507	12.5566
ABLIM2_S282_M1	14.2329	14.5432	14.3938	14.7113	14.3381	14.025
ABLIM2_S364_M1	12.5031	12.6963	12.6654	13.0865	12.3039	12.5259
ABLIM2_S476_M1	12.7826	13.0359	12.7708	13.1998	13.3216	12.8345
ABLIM3_S373_M1	13.0909	13.4566	13.2204	13.349	13.5334	13.6139
ABRAXAS1_S406_M1	13.1583	13.4891	13.4472	13.5947	13.3863	13.3465
ACACA_S23_M1	10.8264	11.6272	10.8257	12.554	11.7078	11.7616
ACACA_S5_M1	8.6206	9.23345	7.72711	8.48831	8.16042	7.76949
ACACA_S80_M1	11.995	11.4166	12.0729	11.837	11.5416	11.6101
ACAP2_S521_M1	16.6	16.8293	16.7106	16.1085	16.5051	15.6097
ACBD3_S43_M1	12.9423	14.7325	13.4469	12.9753	13.1352	12.0167
ACIN1_S1004_M1	20.0241	20.1005	20.1023	20.1132	19.6377	19.8241
ACIN1_S216_M1	16.6525	16.5426	16.635	17.5229	17.2012	17.1266
ACIN1_S240_M1	14.4588	14.4946	14.4355	15.7671	15.8036	16.0808
ACIN1_S240_M2	13.1011	12.8119	12.6258	13.6469	14.3814	14.6709
ACIN1_S243_M1	13.4663	13.6106	13.5714	13.9062	14.0874	14.4411
ACIN1_S243_M2	13.1011	12.8119	12.6258	13.6469	14.3814	14.6709
ACIN1_S365_M1	14.5574	15.421	15.6515	13.7743	14.8863	15.9277
ACIN1_S386_M2	8.87859	19.9581	19.741	20.5001	19.7902	20.308
ACIN1_S388_M2	8.87859	19.9581	19.741	20.5001	19.7902	20.308
ACIN1_S410_M1	9.08933	8.9242	8.80869	15.5769	14.6238	12.2208
ACIN1_S410_M2	14.5733	14.587	14.7659	14.6984	13.2467	13.7786
ACIN1_S467_M2	10.0823	8.74583	11.7981	10.1801	10.6453	10.7882
ACIN1_S478_M1	17.6806	17.6099	18.1123	17.7372	17.1484	16.4552
ACIN1_S478_M2	16.6586	16.4637	16.8268	17.3131	16.748	14.9846
ACIN1_S482_M2	15.6375	15.4975	15.988	16.3416	15.3581	14.9726
ACIN1_S484_M1	12.3392	12.3073	12.3286	12.3315	13.6981	11.7538
ACIN1_S490_M1	16.7339	17.153	16.7604	16.7985	16.62	16.1201
ACIN1_S490_M2	15.6465	15.4202	15.6189	16.3388	16.0434	16.2308
ACIN1_S655_M2	15.458	15.4341	14.7665	16.0009	14.8944	16.2794
ACIN1_S657_M2	15.458	15.4341	14.7665	16.0009	14.8944	16.2794
ACIN1_S710_M1	13.922	13.8898	13.9297	13.021	13.5788	13.5281
ACIN1_S729_M1	14.6996	14.9329	15.7079	16.7468	15.7756	15.7711
ACIN1_S838_M1	16.3351	15.2457	16.2451	16.8419	16.4704	16.8684
ACIN1_S895_M1	14.6168	13.4957	14.1715	13.1108	14.3205	14.8773
ACIN1_T254_M1	13.7471	13.9023	14.004	12.6105	13.4897	13.5889
ACIN1_T414_M2	14.5774	14.5883	14.7685	14.6989	14.4153	14.4684
ACIN1_T470_M2	10.0823	8.74583	11.7981	10.1801	10.6453	10.7882
ACIN1_T682_M1	13.6915	13.8566	14.1486	13.3902	12.5739	13.0294
ACLY_S455_M1	17.6661	17.5667	17.3546	18.569	18.6733	18.8449
ACLY_S481_M1	18.8171	19.041	19.0108	19.3542	18.7737	18.7898
ACO1_T628_M1	11.2696	10.9919	11.3845	11.3949	10.9163	10.627
ACSS2_S267_M1	16.0187	16.2308	16.2129	16.6161	16.0834	15.4033
ACSS2_S28_M2	12.4038	11.6358	12.7155	12.8404	12.4734	12.5503
ACSS2_S30_M1	18.5384	18.6902	18.8108	18.7372	18.6829	18.3533
ACSS2_S30_M2	12.4038	11.6358	12.7155	12.8404	12.4734	12.5503
ACTBL2_Y54_M1	12.7558	12.5052	12.6397	13.0819	12.8086	12.8844
ACTB_S239_M1	16.1633	17.4538	16.4907	17.4475	17.7044	15.6665
ACTB_S323_M1	13.9748	14.1413	13.9217	13.8039	14.0952	12.3281
ACTB_S52_M1	12.8627	14.5569	9.38483	13.2712	15.2701	13.8603
ACTB_S60_M1	14.7477	14.8432	14.5769	15.133	15.9424	14.3769
ACTB_Y53_M1	10.2166	12.255	10.4994	12.869	13.6493	12.8858
ACTL6A_S233_M1	13.2943	13.5252	13.234	13.6609	13.2528	13.4768
ACTN1_S140_M1	10.7122	11.7041	11.548	10.6575	11.4741	11.4756
ADAM17_S791_M1	17.2116	16.8726	17.8278	16.9349	17.349	16.7353
ADAM17_T735_M1	11.579	11.0703	12.3213	8.99355	9.19574	9.2395
ADAM19_S802_M1	14.2932	14.4178	14.2442	13.0578	14.6881	14.3595
ADAM19_T779_M1	10.9148	11.0742	12.3447	10.5032	10.2365	11.6175
ADAM20_Y662_M1	16.2674	15.0532	15.3017	17.114	16.1849	15.4138
ADAM9_S758_M1	14.6014	14.6716	14.7286	14.9001	15.1867	14.619
ADAM9_S758_M2	15.1102	15.0767	14.66	13.8507	15.388	15.4699
ADAM9_T761_M2	15.1102	15.0767	14.66	13.8507	15.388	15.4699
ADAMTSL2_S705_M3	13.948	14.3802	14.6465	14.4509	14.1401	13.5562
ADAMTSL2_S714_M3	13.948	14.3802	14.6465	14.4509	14.1401	13.5562
ADAMTSL2_T708_M3	13.948	14.3802	14.6465	14.4509	14.1401	13.5562
ADAR_S825_M1	15.7638	15.5392	12.6064	15.6711	15.661	14.8961
ADAR_T601_M1	16.2807	16.404	16.4302	15.3569	15.3307	15.0833
ADD1_S12_M1	14.7067	14.7858	14.7696	14.7342	13.6455	13.8371
ADD1_S358_M1	16.9183	17.2874	17.442	17.8854	17.4848	16.8704
ADD1_S431_M1	13.519	12.8212	13.9109	12.9912	12.9432	12.8141
ADD1_T11_M1	14.3032	14.3217	14.3222	14.9791	13.55	13.6432
ADD3_S673_M2	12.9763	12.9031	12.7656	12.3161	12.1696	12.1772
ADD3_S677_M2	15.6974	14.721	15.972	15.0773	15.0416	15.2495
ADD3_S681_M1	16.5314	16.6077	16.8078	17.0502	16.6092	16.8067
ADD3_S681_M2	15.7532	14.2311	16.0534	15.492	14.8167	15.0623
ADD3_T12_M1	15.1758	15.4579	15.5927	14.4944	14.6999	13.1632
ADGRL1_S1447_M1	12.141	12.1995	12.1579	12.6736	11.9358	12.262
ADNP_S921_M1	17.0081	16.954	17.1078	16.9417	16.7035	16.7374
ADNP_S98_M1	12.8262	12.5578	12.3748	12.1244	12.7169	12.3042
ADSL_S9_M1	15.2386	15.4233	15.1314	15.7794	15.5491	13.7766
AEBP2_S141_M1	11.6835	11.5733	12.0105	13.3298	12.9269	12.8687
AEBP2_S206_M1	13.5035	13.6041	13.0972	13.6199	14.068	14.0547
AEBP2_S24_M2	13.0079	13.9493	12.9718	13.113	13.6387	14.166
AFAP1_S668_M1	13.8475	13.8822	14.0919	14.4618	14.0439	13.9774
AFDN_S1083_M1	11.7669	11.6	11.8334	11.478	10.5259	10.7552
AFDN_S1107_M1	13.4994	13.3226	13.777	14.3771	13.7026	12.7508
AFDN_S1173_M2	16.4781	15.1193	16.4819	17.1559	16.7813	16.916
AFDN_S1182_M1	15.9197	16.185	15.9791	16.9398	15.9986	16.1901
AFDN_S1182_M2	16.4781	15.1193	16.4819	17.1559	16.7813	16.916
AFDN_S1275_M1	9.39808	8.35041	8.35611	10.275	9.90491	9.83627
AFDN_S1501_M1	11.1197	11.3292	11.5877	10.7209	12.2158	11.6883
AFDN_S1512_M1	12.6967	13.537	13.8031	12.4428	13.7205	13.3562
AFDN_S1779_M1	15.5859	15.7416	15.7921	15.6669	15.5307	15.5028
AFDN_Y1219_M1	13.7049	12.904	13.5895	12.2079	12.7972	12.6005
AFF1_S588_M1	13.011	10.2824	11.4815	13.5356	12.356	11.9621
AFF1_T697_M1	14.5547	14.7026	14.7476	14.6295	14.6868	14.1202
AFF4_S1043_M1	14.8212	14.8963	14.8402	14.8498	14.7069	14.9261
AFF4_S1055_M2	14.0352	14.0009	13.8652	13.5662	14.0601	14.1746
AFF4_S1058_M2	14.0352	14.0009	13.8652	13.5662	14.0601	14.1746
AFF4_S180_M1	16.104	16.1262	15.7869	16.5427	16.3119	16.2425
AFF4_S212_M1	14.6695	14.6967	14.7871	14.7895	14.7876	14.8215
AFF4_S212_M2	13.0854	12.9561	11.8677	13.4063	13.4743	13.3807
AFF4_S222_M2	13.0854	12.9561	11.8677	13.4063	13.4743	13.3807
AFF4_S487_M1	15.6888	15.8415	15.242	15.9485	14.8343	15.4427
AFF4_S694_M1	12.4689	12.6062	12.855	11.5537	12.5787	12.5178
AFF4_S703_M1	11.8865	12.3917	12.293	11.3525	11.6916	12.2849
AFF4_S814_M1	15.7672	15.8253	15.9108	15.8678	15.6053	14.9985
AFTPH_T617_M1	11.8708	12.1864	11.8666	11.1793	11.5122	11.423
AGFG1_S181_M1	17.0154	17.2479	17.2448	17.981	17.4846	17.5133
AGFG1_S181_M2	18.7061	18.5751	18.4492	18.5072	19.2234	19.265
AGFG1_T177_M2	18.7066	18.5754	18.5074	18.604	19.2236	19.2652
AGGF1_S11_M2	14.2619	14.4412	14.6654	15.1866	13.9081	13.7391
AGGF1_S11_M3	14.9851	14.8696	14.6181	14.5662	14.6421	14.7868
AGGF1_S17_M3	14.9851	14.8696	14.6181	14.5662	14.6421	14.7868
AGGF1_S7_M2	14.2619	14.4412	14.6654	15.1866	13.9081	13.7391
AGGF1_S7_M3	14.9851	14.8696	14.6181	14.5662	14.6421	14.7868
AGGF1_T341_M1	12.7313	12.2902	13.0271	12.2249	13.4894	11.5575
AGTPBP1_S1168_M1	13.2632	11.9876	13.3963	8.99355	9.19574	9.2395
AHCTF1_S1216_M2	13.2742	13.0644	12.9364	13.1856	13.2333	13.3286
AHCTF1_S1218_M1	14.7235	11.8627	15.0201	15.818	14.9346	15.515
AHCTF1_S1218_M2	13.2742	13.0644	12.9364	13.1856	13.2333	13.3286
AHCTF1_S1283_M1	14.8059	15.1077	14.9543	15.0589	14.959	14.663
AHCTF1_S1513_M1	15.705	15.5501	15.5909	15.4688	15.1117	14.7629
AHCTF1_S1533_M1	10.5789	10.5333	10.894	12.1485	11.2777	10.1285
AHCTF1_S1944_M1	15.6658	16.083	15.5955	17.5287	15.7634	15.5642
AHCTF1_S2222_M2	13.1823	12.8275	11.9795	11.5824	12.3573	13.2225
AHCTF1_S2226_M2	13.1823	12.8275	11.9795	11.5824	12.3573	13.2225
AHDC1_S46_M1	12.2667	12.5488	12.167	10.3062	12.4263	11.8525
AHDC1_S596_M1	13.7492	13.1022	13.3497	14.3259	12.677	13.5813
AHNAK2_S280_M1	12.8329	12.3607	12.4403	12.1148	12.9468	12.771
AHNAK2_S294_M1	16.9929	14.4189	14.1131	16.8818	17.1877	16.8924
AHNAK2_S595_M1	11.4713	11.3604	9.69174	11.2532	11.2531	10.9224
AHNAK_S1170_M1	9.90311	9.73451	9.80069	9.93509	10.8509	11.1317
AHNAK_S135_M1	20.9203	20.6653	20.7687	19.5763	20.4325	20.2598
AHNAK_S177_M1	18.8449	18.8762	18.7652	17.9558	18.5338	18.3052
AHNAK_S210_M1	16.6399	16.1753	16.055	15.8622	15.7587	14.5921
AHNAK_S210_M2	13.6264	13.0946	16.4902	12.6826	13.1028	14.4084
AHNAK_S212_M2	17.0097	16.7279	16.735	16.8307	17.3324	17.2353
AHNAK_S216_M1	18.9313	18.8658	18.825	18.903	19.1834	18.8797
AHNAK_S216_M2	17.1536	16.842	17.6418	16.8214	17.4137	17.4566
AHNAK_S2423_M1	5.38926	9.37766	9.02726	7.53846	7.7583	8.41202
AHNAK_S3412_M1	13.103	13.03	12.884	13.516	13.3976	13.309
AHNAK_S3426_M1	10.1896	10.1621	10.274	9.6984	7.78908	9.56776
AHNAK_S41_M1	13.7604	13.576	13.1042	11.9672	13.1999	12.201
AHNAK_S4220_M1	12.844	13.0327	11.8229	13.3179	13.043	13.3156
AHNAK_S4960_M1	13.2137	11.5792	12.7782	10.516	11.6811	12.3453
AHNAK_S5110_M1	17.3526	16.8364	17.4449	16.518	16.8577	16.4351
AHNAK_S511_M1	18.2204	18.215	18.079	17.2705	17.894	17.8222
AHNAK_S5448_M1	12.5265	11.6959	12.7002	12.0432	11.6939	12.0918
AHNAK_S5731_M1	19.4639	19.4881	19.3609	19.1932	19.1598	19.12
AHNAK_S5731_M2	12.1293	14.0491	13.4791	14.5315	14.5738	14.2365
AHNAK_S5739_M1	14.2198	14.0714	15.2462	14.2889	15.6854	14.7988
AHNAK_S5739_M2	12.0998	12.2236	12.6733	13.8529	14.555	12.9193
AHNAK_S5749_M1	13.6145	13.7343	13.1726	14.4353	13.8413	13.5152
AHNAK_S5749_M2	18.3177	18.1233	17.691	17.8839	18.7452	18.8135
AHNAK_S5752_M1	17.3271	17.334	17.1846	17.2673	17.0819	17.054
AHNAK_S5752_M2	19.5693	19.2824	18.9638	18.9733	19.5831	19.5822
AHNAK_S5763_M1	19.0655	19.0122	18.9138	18.3407	18.6974	18.5897
AHNAK_S5763_M2	18.9408	18.5893	18.3543	18.3901	18.5806	18.5507
AHNAK_S5780_M2	16.3514	16.1962	15.3818	15.4269	15.765	16.1974
AHNAK_S5782_M1	11.0978	9.93052	11.2118	11.7467	11.6305	18.0764
AHNAK_S5782_M2	16.3514	16.1962	15.3818	15.4269	15.765	16.1974
AHNAK_S5830_M1	10.0071	8.58274	11.0437	11.3569	10.5987	10.0673
AHNAK_S5841_M1	18.8533	18.7446	18.9046	19.2181	19.4971	19.6109
AHNAK_S93_M1	19.8788	19.7469	19.8478	20.0998	20.2538	20.083
AHNAK_T3716_M1	12.3706	12.3279	13.1299	13.0821	13.1639	12.8446
AHNAK_T4100_M1	13.5453	13.1554	13.0167	13.1791	12.989	13.205
AHNAK_T4564_M1	13.1497	13.1562	12.9038	12.581	12.9738	12.699
AHNAK_T4766_M1	11.1742	9.9766	11.0352	8.02562	11.8323	11.6085
AHNAK_T490_M1	10.1843	9.84989	9.42725	9.31857	9.79539	7.68664
AHNAK_T5798_M1	12.9212	12.6377	12.5012	14.6431	13.7748	14.621
AHNAK_T5824_M1	10.0579	9.95152	9.53305	10.4275	10.794	9.81929
AKAP10_S187_M1	14.1599	14.0015	13.9713	13.3978	13.2813	13.5126
AKAP11_S1242_M1	16.4504	16.5322	16.5367	16.8966	16.3759	16.4392
AKAP11_S433_M1	12.221	11.502	12.3225	9.88696	10.8753	11.1392
AKAP11_S448_M1	12.8205	13.0448	12.9177	12.4321	12.3969	12.3187
AKAP11_T1100_M1	11.3427	12.1106	10.2241	12.4354	13.3566	13.631
AKAP11_T981_M1	12.1648	12.3078	11.9454	12.4479	12.7273	12.4929
AKAP12_S1328_M2	14.8608	14.787	13.9774	14.0009	14.3326	14.1019
AKAP12_S1331_M1	20.7118	20.7129	20.557	20.7933	20.9891	20.9163
AKAP12_S1331_M2	14.8608	14.787	13.9774	14.0009	14.3326	14.1019
AKAP12_S1395_M1	17.9226	16.8055	18.0238	17.1401	17.0809	17.1798
AKAP12_S1512_M1	10.4375	10.0554	10.2136	13.8712	12.5735	12.4706
AKAP12_S1587_M1	13.2167	13.4101	12.8608	8.99355	9.19574	9.2395
AKAP12_S1628_M1	10.6172	11.2658	11.3722	12.2925	11.7082	10.7807
AKAP12_S1674_M1	16.0123	16.1186	16.0094	14.3892	16.4617	15.9501
AKAP12_S248_M1	18.2705	16.6453	18.0844	8.62639	15.3945	18.2445
AKAP12_S253_M1	12.2173	11.5958	13.2229	12.8299	12.0792	13.8706
AKAP12_S283_M1	19.344	19.4609	19.2646	18.5488	18.9171	18.8541
AKAP12_S283_M2	18.3581	18.4002	17.9195	16.4079	17.4551	17.6235
AKAP12_S286_M1	19.2829	19.4499	19.0262	18.3137	18.4988	18.4267
AKAP12_S286_M2	18.3963	18.4486	17.9811	16.3921	17.4806	17.6838
AKAP12_S290_M2	12.9987	13.4928	13.3476	12.4315	11.5212	13.0099
AKAP12_S347_M1	16.6467	16.6337	16.858	14.8562	16.6978	16.2883
AKAP12_S371_M1	19.7859	19.7688	19.5742	18.4	19.1126	18.595
AKAP12_S381_M1	19.3165	19.2978	19.5386	19.0883	19.4641	19.0252
AKAP12_S381_M2	14.1587	11.4097	14.3329	14.7227	15.9847	10.5435
AKAP12_S388_M1	16.7192	16.7335	16.6802	15.0481	16.7365	16.0711
AKAP12_S422_M1	17.7068	17.9432	17.28	14.9128	17.3839	17.5597
AKAP12_S441_M1	14.9171	14.4337	15.198	14.1169	14.8128	13.9856
AKAP12_S472_M1	12.5619	11.7393	12.4517	8.99355	9.19574	9.2395
AKAP12_S483_M1	15.9136	15.1144	15.8765	13.6956	13.5218	15.4051
AKAP12_S505_M1	15.1763	13.7465	14.5448	13.1876	14.0318	13.8796
AKAP12_S544_M1	16.0519	16.1526	16.15	15.8795	15.6577	15.6777
AKAP12_S554_M1	13.5731	13.6916	13.5672	13.2396	13.8353	13.805
AKAP12_S554_M2	11.7267	12.1495	11.6993	11.4803	11.5696	11.993
AKAP12_S557_M1	16.0554	15.4951	15.671	15.8013	15.6341	15.2626
AKAP12_S557_M2	11.7267	12.1495	11.6993	11.4803	11.5696	11.993
AKAP12_S598_M1	20.0936	19.9654	19.9489	19.4079	20.0241	20.2614
AKAP12_S612_M1	16.228	15.612	16.3629	12.7173	14.6837	15.4942
AKAP12_S627_M1	18.7304	18.6359	18.4671	18.4214	18.216	18.6103
AKAP12_S627_M2	18.4977	18.0982	17.7803	18.1224	18.3564	19.0619
AKAP12_S629_M2	18.4977	18.0982	17.7803	18.1224	18.3564	19.0619
AKAP12_S644_M2	15.8362	16.4382	13.2296	17.0428	15.1291	15.1772
AKAP12_S645_M2	15.8362	16.4382	13.2296	17.0428	15.1291	15.1772
AKAP12_S651_M1	13.7619	12.7592	13.3055	13.4695	13.7094	13.1596
AKAP12_S660_M1	15.4646	15.505	15.2455	13.6556	14.9617	15.0498
AKAP12_S732_M1	16.8344	16.8303	16.8441	15.0147	15.0627	14.9912
AKAP12_S749_M1	16.3514	16.5384	16.7259	14.8341	16.2632	15.3009
AKAP12_S75_M1	13.4031	13.2899	13.0373	13.6268	12.5136	15.4412
AKAP12_S761_M1	12.7229	11.515	12.9187	12.6999	12.8789	12.4408
AKAP12_S780_M1	12.114	14.1885	14.0589	14.6392	13.3242	13.5974
AKAP12_S780_M2	12.2727	11.8093	12.0028	12.2812	11.6888	13.2542
AKAP12_S783_M2	12.2727	11.8093	12.0028	12.2812	11.6888	13.2542
AKAP12_T1116_M1	14.7948	14.9296	14.7018	14.5964	14.6808	14.7273
AKAP12_T1609_M1	12.2084	12.769	12.4435	11.9926	11.312	11.3343
AKAP12_T1760_M1	14.5726	14.6885	14.5145	13.7285	14.063	13.9427
AKAP12_T21_M1	17.7024	17.8165	17.9131	16.7578	17.9746	17.911
AKAP12_T548_M1	13.2844	13.7514	13.3943	14.9412	14.0622	14.1484
AKAP12_Y374_M1	14.1503	18.9264	18.5272	16.731	18.1318	13.6088
AKAP13_S1602_M1	16.7818	16.719	17.101	16.8518	16.9603	16.2573
AKAP13_S1642_M1	12.1309	11.4366	12.2598	9.17431	12.4168	11.9674
AKAP13_S1929_M1	14.0233	13.9069	14.4307	13.9378	13.1756	13.9593
AKAP13_S2709_M1	14.8015	15.1809	15.3556	13.9191	14.3182	14.2581
AKAP13_S2728_M1	15.0848	15.0669	15.2453	15.2794	14.9071	15.0379
AKAP13_S790_M1	12.9163	12.9088	13.1692	8.99355	9.19574	9.2395
AKAP13_S983_M1	14.2582	14.3424	14.2451	14.1156	14.0449	13.9689
AKAP13_T953_M1	16.0412	16.2685	16.2913	16.0357	15.9682	15.8791
AKAP17A_S537_M1	15.7948	15.3773	15.8314	16.6444	15.6656	15.7687
AKAP1_S151_M1	12.8328	11.3864	12.5647	13.0008	12.3959	12.423
AKAP1_S429_M1	13.1255	13.0801	12.1838	8.99355	9.19574	9.2395
AKAP2_S152_M1	17.8829	17.7536	17.9368	18.0719	17.8088	17.6767
AKAP2_S393_M1	16.3209	16.5062	16.7494	16.4226	16.0137	16.0832
AKAP2_S631_M1	14.1023	15.1318	15.025	14.0809	14.6305	13.964
AKAP2_S778_M1	17.1475	17.0473	17.1284	16.681	16.9909	16.442
AKT1S1_S203_M2	12.9667	12.8069	13.1322	12.4832	14.2281	14.0926
AKT1S1_S212_M1	15.2206	15.4438	15.1855	15.5678	15.5221	15.3336
AKT1S1_S88_M1	17.7631	17.8954	17.6896	16.5451	16.7588	16.0252
AKT1S1_T246_M1	9.46665	8.28057	8.01382	11.7366	10.0449	11.5665
AKT1_S124_M1	15.9696	16.0511	17.0136	15.2734	15.9279	16.0821
AKT1_S124_M2	14.5768	14.3027	12.38	13.3497	14.0404	13.9832
AKT1_S129_M1	13.8421	14.07	13.8097	14.364	14.3726	13.2988
ALDOA_S17_M1	11.3879	11.2921	11.3683	10.237	11.0889	10.1403
ALDOA_S36_M1	15.205	16.0981	15.4208	15.5427	16.2174	15.3918
ALDOA_S39_M1	15.0623	15.4887	15.2342	15.5717	15.5954	15.0951
ALDOA_S46_M1	15.2826	15.192	15.2532	15.0699	16.1615	15.3557
ALDOA_T9_M1	12.1048	12.7184	12.4977	10.0793	12.0968	11.8565
ALDOC_S45_M1	9.98412	10.2531	10.1175	12.1747	9.64995	9.2931
ALKBH5_S361_M1	13.8378	14.0307	14.2246	14.5297	13.9355	13.9739
ALKBH5_S371_M1	14.0613	13.6571	14.7866	12.3994	11.5504	13.3613
ALKBH5_S384_M1	11.1986	11.0179	12.1095	11.0765	10.7563	11.788
ALKBH5_S64_M1	11.7703	11.9162	12.2881	11.9758	10.9779	11.3998
ALKBH5_Y372_M1	8.35551	8.826	7.82774	-0.960933	5.78147	8.22624
ALS2_S466_M1	14.8546	14.9528	15.0166	14.9538	15.0495	14.8284
ALS2_S483_M2	14.6599	14.5042	14.9662	15.3503	14.239	14.1104
ALS2_S489_M2	12.9708	12.7231	13.5095	13.1452	12.9102	12.867
ALS2_S492_M1	12.7246	12.7861	12.9336	12.367	12.5523	12.313
ALS2_S492_M2	14.0953	14.0023	14.2987	15.0106	14.2277	14.1142
AMBRA1_S639_M1	11.6641	12.103	11.6221	10.9472	11.9083	12.3756
AMFR_S523_M1	12.326	12.827	12.7765	15.4096	14.8682	12.9781
AMFR_S542_M1	13.9295	14.1256	14.1984	12.3777	13.0145	12.3377
AMOTL2_S540_M1	11.6282	12.0774	11.9934	12.248	11.9585	11.8791
AMOTL2_S759_M1	10.3282	10.7768	10.1684	11.0795	10.7276	11.1466
AMPD2_S168_M1	12.8833	12.2914	13.0756	12.8013	12.635	13.0087
AMPD2_S190_M1	11.8192	11.9086	12.2324	13.0511	12.5057	12.1732
AMPD2_Y307_M1	13.708	11.0353	13.9778	11.5259	11.5337	11.401
ANAPC1_S688_M1	14.3922	14.4529	14.5401	13.9131	13.8739	13.5663
ANAPC2_S314_M1	13.0497	13.1815	12.6768	12.2465	12.126	12.1332
ANAPC4_S777_M2	11.6869	10.5384	8.81758	11.7532	10.1038	9.94452
ANAPC4_S779_M2	11.6869	10.5384	8.81758	11.7532	10.1038	9.94452
ANK1_S856_M1	11.0978	10.1707	11.3149	10.0913	8.90962	10.1597
ANK3_S4298_M1	6.88576	-2.97806	8.03896	8.99355	9.19574	9.2395
ANKIB1_S737_M1	13.5507	13.9361	14.038	14.7155	13.9754	13.4733
ANKLE2_S662_M1	13.4453	13.7657	14.0329	13.9889	13.9997	14.6201
ANKRD11_S834_M1	12.1245	12.567	12.7224	12.1594	12.6592	11.6475
ANKRD12_S149_M1	10.8685	10.4616	10.7142	11.4686	10.8629	10.6241
ANKRD13D_S552_M2	16.6062	16.7189	16.6759	17.0794	16.8179	16.7536
ANKRD13D_T556_M2	16.6062	16.7189	16.6759	17.0794	16.8179	16.7536
ANKRD17_S2045_M2	15.7288	15.5962	15.1701	16.03	15.8751	16.1108
ANKRD17_S2047_M2	15.7288	15.5962	15.1701	16.03	15.8751	16.1108
ANKRD17_S2067_M1	13.9632	13.0886	14.2226	13.0584	12.6014	14.2337
ANKRD17_S2401_M1	13.162	12.6679	12.7331	14.8556	14.4338	14.8145
ANKRD27_T1023_M1	14.3807	14.2233	14.1379	12.734	12.605	12.8176
ANKRD50_S1222_M1	11.6084	11.5919	11.6447	10.6622	12.4016	12.2873
ANKS1A_S647_M1	14.712	13.7111	14.8265	13.1543	13.0073	14.3438
ANKS1A_S663_M1	14.2563	14.256	14.4875	14.0748	13.9583	13.9567
ANKS1A_S677_M1	13.5005	13.1994	14.0173	13.7183	14.6531	13.2106
ANKZF1_T607_M1	11.7799	12.4106	12.2921	10.8457	11.9889	12.2469
ANLN_S182_M1	14.0875	14.5731	14.3305	14.8719	15.3522	14.9751
ANLN_S449_M1	11.683	11.309	11.8109	11.3932	11.4421	11.4202
ANLN_S485_M1	10.982	10.1752	10.5113	10.5427	10.6671	11.5396
ANLN_S54_M1	10.6839	10.517	9.7112	12.1823	13.5774	13.4602
ANLN_T364_M1	11.1156	11.2738	11.2608	12.2414	11.4962	11.2098
ANO1_S974_M1	11.4084	10.7135	11.3201	12.2913	12.2746	11.7892
ANO8_S641_M1	-2.38068	9.70247	10.298	11.0285	10.3198	9.66021
ANO8_T1006_M1	12.4131	12.4637	12.8065	10.7261	10.4698	10.4209
ANXA1_S189_M1	8.65359	12.4053	8.18391	12.8791	13.5424	11.9634
ANXA1_S201_M1	5.93706	10.0637	6.92376	9.95376	11.8248	8.82058
ANXA1_S5_M1	16.2096	16.4602	15.4545	15.5999	16.3304	16.7726
ANXA1_T216_M1	10.9693	11.1267	11.0415	11.7522	11.4512	10.3044
ANXA1_T95_M1	9.00216	10.1221	9.09426	9.22207	9.45244	8.52831
ANXA2_S12_M1	14.3603	13.5819	14.4251	8.99355	9.19574	9.2395
ANXA2_S184_M1	12.2889	11.7903	10.9812	13.9246	13.2364	10.7969
ANXA2_S26_M1	11.5549	11.9035	9.82528	12.6107	11.9755	10.2878
ANXA2_Y24_M1	13.91	14.4182	13.2847	16.8789	15.8759	15.4649
ANXA3_S139_M1	11.1002	12.3738	11.0233	11.5271	12.1431	11.2285
AP2A1_S655_M1	14.5866	15.2593	15.4162	15.7252	14.1606	14.4944
AP2M1_T156_M1	13.6416	13.2176	14.1483	12.4064	12.2962	12.2914
AP3B1_S276_M1	16.7408	16.5563	16.9971	17.094	16.948	16.2699
AP3B1_S609_M1	12.6497	12.7524	12.5219	12.2447	11.898	11.4536
AP3D1_S658_M1	13.2728	13.1192	13.0492	12.5357	12.9417	12.9723
APBB2_S123_M1	12.464	12.9514	13.2965	13.932	12.7251	10.9952
APBB2_S334_M1	13.9206	12.7204	13.4947	12.663	12.5823	11.8899
APC_S1042_M1	12.7501	13.3962	12.7549	14.4365	13.7647	14.5612
APC_S2093_M1	11.0095	11.6944	11.727	10.6651	11.592	11.5379
APC_S2533_M2	13.1787	12.8379	13.1838	13.786	13.607	13.494
APC_S2535_M2	13.1787	12.8379	13.1838	13.786	13.607	13.494
APC_S780_M1	11.1064	10.9195	11.8202	12.288	11.5625	11.2172
APC_T1438_M1	9.09012	8.24858	7.97937	12.4518	9.77966	10.2197
APEH_S185_M1	11.8655	11.6762	12.0636	12.91	12.9662	12.9377
APEH_S187_M1	15.1069	15.1882	15.0376	15.4008	15.4511	15.2465
API5_S464_M1	15.5804	15.5795	16.1461	16.7849	15.7093	15.9765
APIP_S87_M1	15.1455	13.2377	14.8444	16.8082	14.2809	13.7345
APMAP_T19_M1	8.78241	10.0165	8.77575	8.70134	7.92696	9.61008
APPL1_S401_M1	15.2271	15.1001	15.2031	13.9455	14.9424	13.2045
ARAF_S186_M1	10.7153	12.8596	11.1911	11.7617	12.883	12.7845
ARAF_Y155_M1	10.526	10.3243	10.9963	8.99355	9.19574	9.2395
ARAP3_S1444_M1	11.9075	11.759	11.6679	11.182	11.4399	10.8697
ARCN1_S493_M1	11.5211	11.3699	10.4908	11.0578	11.8777	11.6277
ARFGAP1_S343_M1	13.3276	12.7236	13.4996	11.4745	10.8886	12.3989
ARFGAP1_S361_M1	16.1905	16.4618	16.4544	16.2869	16.4762	16.3502
ARFGAP1_T135_M1	13.4291	13.9408	13.2224	13.2822	13.0376	13.3947
ARFGAP1_T189_M1	12.4237	12.3369	11.6831	11.2536	12.3053	10.785
ARFGAP2_S146_M1	17.786	18.0686	17.7966	17.1456	17.8491	17.6563
ARFGAP2_S368_M1	14.334	13.4284	13.5753	12.3836	13.4784	12.9869
ARFGAP2_S432_M1	10.1764	9.85263	9.80286	5.00922	7.48921	7.56256
ARFGAP3_S331_M1	13.3765	13.7	12.8933	13.3492	13.7463	12.4072
ARFGEF1_S1569_M1	13.124	12.8034	12.9641	11.9197	13.2453	13.4842
ARFGEF2_S1511_M1	10.3136	10.8024	10.7612	8.99355	9.19574	9.2395
ARFGEF2_S1511_M2	13.4448	13.3189	13.2467	12.1709	15.5161	13.4214
ARFGEF2_S1513_M2	13.4448	13.3189	13.2467	12.1709	15.5161	13.4214
ARFGEF2_S1528_M1	13.6404	13.6321	13.874	14.0757	14.0689	13.2708
ARFGEF2_S218_M2	16.2936	16.3408	16.4559	16.0524	15.9936	15.5165
ARFGEF2_S227_M1	15.6926	15.7669	15.7476	15.9437	15.8867	15.2802
ARFGEF2_S227_M2	16.2936	16.3408	16.4559	16.0524	15.9936	15.5165
ARFGEF2_S277_M1	15.2419	15.3867	15.3491	15.0537	15.0448	14.1809
ARGLU1_S77_M1	18.3307	18.4081	18.4918	20.7285	17.9731	18.3991
ARHGAP10_S591_M1	15.2508	14.4903	15.2461	8.99355	9.19574	9.2395
ARHGAP11A_S318_M2	12.0696	11.8874	12.0327	11.0858	11.6461	11.6722
ARHGAP11A_T323_M2	12.0696	11.8874	12.0327	11.0858	11.6461	11.6722
ARHGAP12_S103_M1	15.059	16.1073	16.3441	14.875	15.1006	16.1119
ARHGAP12_S201_M1	15.1928	14.6208	15.7083	14.7548	13.7272	15.2458
ARHGAP12_S213_M2	13.8158	13.4597	12.7715	13.9483	13.7515	14.061
ARHGAP12_S215_M1	18.539	18.6155	18.6074	18.5168	18.1394	18.4119
ARHGAP12_S215_M2	13.8158	13.4597	12.7715	13.9483	13.7515	14.061
ARHGAP12_S240_M1	16.0094	16.2638	16.1434	15.7281	15.8731	15.7235
ARHGAP12_S240_M2	20.1351	20.2011	20.2565	20.3294	20.4982	20.3093
ARHGAP12_S240_M3	13.1242	13.0486	13.3179	13.9586	14.1834	14.047
ARHGAP12_S262_M1	14.4194	14.3826	14.4865	14.38	13.6385	13.9069
ARHGAP12_S592_M1	17.6505	17.5935	17.8198	17.2657	17.3619	17.2704
ARHGAP12_T231_M1	14.9189	15.2023	14.9416	14.9287	14.8511	14.6419
ARHGAP12_T231_M2	20.131	20.2011	20.2549	20.3294	20.4939	20.3092
ARHGAP12_T231_M3	13.1242	13.0486	13.3179	13.9586	14.1834	14.047
ARHGAP12_Y243_M3	13.1242	13.0486	13.3179	13.9586	14.1834	14.047
ARHGAP17_S575_M1	15.8397	15.8973	15.8787	15.681	15.9391	15.9082
ARHGAP17_S625_M1	14.5726	14.3691	14.6044	13.598	14.3457	15.3823
ARHGAP1_S51_M1	15.1266	15.3923	15.1796	15.0645	14.7582	14.2589
ARHGAP21_S1669_M1	13.6699	12.9172	13.8661	8.99355	9.19574	9.2395
ARHGAP21_S443_M1	12.5499	12.1577	12.4837	11.4479	11.3241	12.065
ARHGAP21_S477_M1	12.1708	12.421	12.4756	14.3731	12.9803	13.5385
ARHGAP21_S924_M1	11.7096	12.685	12.2732	9.60949	10.8185	12.6903
ARHGAP23_S677_M1	12.2517	12.4261	11.8481	8.23591	10.5466	10.3405
ARHGAP27_S466_M1	14.0619	14.4122	14.7226	15.6559	14.826	14.8117
ARHGAP27_S632_M1	11.9991	12.5781	12.4028	12.9146	12.6359	11.7282
ARHGAP29_S1029_M1	15.9628	16.0967	15.5384	15.1547	16.4397	16.2554
ARHGAP29_S171_M1	14.5961	14.5883	14.5547	13.4297	13.5583	13.711
ARHGAP29_S171_M2	11.1912	10.6239	9.79256	8.99355	9.19574	9.2395
ARHGAP29_S176_M1	12.2567	12.5709	12.1631	11.9042	11.4921	11.7119
ARHGAP29_S176_M2	11.1912	10.6239	9.79256	8.99355	9.19574	9.2395
ARHGAP29_S357_M1	15.2044	15.0203	14.8396	14.4453	14.8254	14.7164
ARHGAP29_S499_M1	14.7631	14.6411	14.5013	13.7687	13.9037	13.8581
ARHGAP29_S519_M1	15.602	14.3321	15.6028	15.8331	15.6661	15.6673
ARHGAP29_S521_M1	14.35	13.4499	14.1761	14.9571	14.8315	14.7177
ARHGAP29_S552_M1	13.0912	13.0718	13.0958	12.4	13.2091	13.0206
ARHGAP29_S559_M1	12.8401	10.2116	12.1886	12.2871	12.7443	12.7281
ARHGAP29_S913_M1	14.4672	14.5017	14.6404	13.4642	13.4236	13.1602
ARHGAP29_S949_M1	15.4107	15.2536	13.2707	12.3024	14.8704	14.736
ARHGAP32_S1203_M1	13.8451	14.2718	13.9491	13.7068	13.5165	13.8616
ARHGAP32_S706_M1	13.6897	13.5566	13.8109	14.1219	13.7347	13.7889
ARHGAP32_S821_M1	12.9238	11.6364	13.3094	8.99355	9.19574	9.2395
ARHGAP32_S856_M1	12.9849	12.1857	12.8593	12.5136	11.2009	12.9887
ARHGAP35_S1134_M1	9.79048	12.2419	12.1349	10.2522	8.7913	10.4551
ARHGAP35_S1179_M1	16.2625	16.3213	16.517	17.0836	16.1597	15.9085
ARHGAP35_S589_M1	13.8792	13.8455	13.8004	8.99355	9.19574	9.2395
ARHGAP35_S970_M1	13.1728	12.7603	13.6972	12.3321	11.4139	13.3164
ARHGAP35_S985_M1	13.6964	12.9722	14.324	14.0356	13.5793	13.3649
ARHGAP39_S604_M1	14.4243	14.6775	14.8747	14.8183	14.7892	14.6476
ARHGAP39_S690_M1	11.2519	11.4649	11.4232	11.087	11.3071	10.8582
ARHGAP4_S906_M1	13.1359	13.1549	12.8995	13.4059	12.8251	13.2317
ARHGAP4_S930_M1	14.6634	12.1272	14.0325	13.25	13.3407	13.0719
ARHGAP5_S1173_M2	9.90526	9.98227	12.7089	13.9078	14.3277	11.1378
ARHGAP5_S1195_M1	14.8155	15.0511	15.1457	14.9026	14.6135	14.4041
ARHGAP5_S1195_M2	13.0956	13.298	13.6469	12.9788	12.5286	13.3471
ARHGAP5_S1202_M2	13.0867	13.2941	13.6427	12.9896	12.524	12.2909
ARHGAP5_S1218_M1	13.9563	14.0704	14.4754	14.3045	14.2327	13.8776
ARHGAP5_S968_M1	12.8989	12.9855	13.135	11.5215	12.3712	10.4488
ARHGDIA_S24_M1	13.6149	13.6451	13.6825	12.7784	14.0126	13.7684
ARHGDIA_S34_M1	13.2061	13.7916	12.894	13.0456	13.1599	11.7622
ARHGDIA_S47_M1	13.2693	13.4807	12.9836	12.7349	13.4588	13.0045
ARHGEF11_S1519_M1	13.4166	12.527	13.5502	10.4701	11.0475	12.8104
ARHGEF11_S251_M2	15.7393	15.8157	15.8195	16.9004	15.9365	18.0499
ARHGEF11_S271_M1	14.423	14.1813	14.6488	14.3715	14.4472	13.4001
ARHGEF11_S556_M1	14.2506	14.2831	14.1969	13.9009	13.3376	13.4383
ARHGEF12_S1288_M1	10.8713	10.5358	11.4356	11.1582	10.8007	11.2586
ARHGEF12_S337_M2	13.6526	12.8574	13.2588	12.2861	12.3369	12.1971
ARHGEF12_S341_M1	16.5022	16.8675	16.9062	16.5432	15.945	15.6839
ARHGEF12_S341_M2	13.6526	12.8574	13.2588	12.2861	12.3369	12.1971
ARHGEF12_S637_M1	15.0283	15.147	15.0426	14.7559	14.241	14.8156
ARHGEF16_S107_M1	12.2525	11.858	12.8563	10.8331	10.9468	11.6061
ARHGEF16_S174_M1	14.9454	14.9707	14.7727	15.1167	15.2196	15.0662
ARHGEF16_S208_M1	15.0029	14.9192	14.7786	14.5007	14.5175	14.2692
ARHGEF16_S230_M1	17.1351	17.1268	17.3634	17.2946	17.5675	17.1995
ARHGEF16_T189_M1	13.5604	13.7382	12.933	8.99355	9.19574	9.2395
ARHGEF18_S1037_M1	14.7863	14.851	14.8486	15.419	15.1163	14.9766
ARHGEF18_S1058_M1	15.1554	15.3009	15.2007	15.009	14.657	14.8619
ARHGEF18_S694_M1	12.5112	12.5268	13.4926	13.7205	13.0665	10.5967
ARHGEF1_S863_M1	15.7416	16.001	16.1374	15.4269	15.0036	14.1922
ARHGEF2_S151_M1	14.076	13.8204	14.0938	12.667	13.7754	13.5271
ARHGEF2_S174_M1	15.6296	15.6603	15.5611	15.0303	15.4889	15.3706
ARHGEF2_S696_M1	15.4827	15.8006	15.4286	15.3881	15.6102	15.4081
ARHGEF2_S886_M1	14.3232	13.516	13.7541	13.3067	12.9864	14.215
ARHGEF2_S932_M1	13.3227	13.7033	13.742	14.5675	14.2005	14.4425
ARHGEF40_S262_M1	11.9065	12.0777	11.8852	12.7127	12.6898	12.5836
ARHGEF5_S450_M1	12.5953	12.7962	13.0627	12.2116	11.7005	12.1228
ARHGEF7_S518_M1	17.7818	17.947	18.0596	17.86	18.0415	17.2189
ARHGEF7_S694_M1	14.4965	14.6183	14.7499	14.3185	14.3846	13.8226
ARID1A_S1751_M1	12.3583	11.4611	12.6068	12.0626	12.2045	11.8556
ARID1A_S1755_M1	16.3631	16.2178	16.4458	16.0861	15.893	15.2774
ARID1A_S363_M1	15.7502	15.873	15.5753	15.6236	15.6867	15.6618
ARID1A_S696_M1	15.8911	15.7195	15.3119	14.6991	15.7393	15.3361
ARID1A_S772_M1	11.0945	13.0725	11.7596	10.5126	12.5713	9.16972
ARID3A_S119_M1	8.841	9.4868	8.19447	8.11951	10.0657	10.0511
ARID3A_S77_M1	12.6058	12.9045	11.6478	11.547	12.8558	12.5644
ARID3A_S77_M2	13.3823	13.2894	13.2754	12.8244	13.6876	13.6493
ARID3A_S81_M2	13.3823	13.2894	13.2754	12.8244	13.6876	13.6493
ARID4A_S147_M1	9.08933	8.9242	8.80869	10.4454	10.0617	8.70896
ARID4B_S1153_M1	12.8326	12.9941	13.0336	13.6219	13.0652	12.9758
ARID4B_S675_M1	14.7706	14.7986	14.7709	14.7168	13.7495	13.0861
ARID4B_S778_M1	8.35064	11.6544	11.7215	12.2462	12.3176	14.307
ARID4B_T672_M1	12.0956	12.7107	12.0503	12.5232	12.2229	12.2172
ARL6IP4_S148_M1	17.7969	17.5969	17.9533	16.5098	18.0852	18.3758
ARL6IP4_S55_M1	14.5164	14.293	14.6207	13.1506	13.3596	13.0078
ARMC10_S45_M1	11.7218	10.7735	11.6037	11.1705	10.7448	12.4338
ARPC1B_T315_M1	9.08933	8.9242	8.80869	13.4824	12.0902	12.4405
ARPP19_S104_M1	9.13577	8.23488	9.62193	9.55315	10.1752	6.87943
ARPP19_S23_M1	12.5353	11.2875	11.2623	12.5794	13.1935	13.6861
ARPP19_S2_M1	13.4751	13.6892	13.3266	14.9236	13.9431	13.7798
ARPP19_S62_M1	15.5604	15.1445	15.7949	15.8071	15.5038	15.7154
ARRB1_S412_M1	16.4865	16.5937	17.0708	18.0093	17.1007	17.2808
ARVCF_S267_M1	13.5423	12.5304	13.8129	13.64	13.4918	13.0009
ARVCF_T642_M1	11.0123	10.8068	12.8015	12.2974	11.7359	11.1818
ASAP1_S839_M2	10.3574	12.4817	10.6074	12.1644	14.2577	13.014
ASAP1_S843_M2	10.3574	12.4817	10.6074	12.1644	14.2577	13.014
ASCC3_S2195_M1	11.8149	12.7012	11.8334	12.2198	11.2225	11.5377
ASH1L_T1740_M1	12.2603	12.4164	12.0452	10.8651	11.939	12.1036
ASH2L_S623_M1	15.8994	15.7913	16.1548	16.0465	16.014	14.9557
ASPH_S29_M1	13.3958	12.2083	11.0696	12.9274	13.4788	13.4274
ASPM_S425_M1	11.8864	11.989	9.71854	11.2074	10.9127	11.2997
ASPSCR1_S500_M1	14.4159	14.629	14.6304	14.7261	14.2724	14.2779
ASXL1_S509_M1	15.3692	14.3869	15.7301	15.2418	15.3247	15.2106
ASXL2_S530_M1	11.6121	10.9107	11.7454	11.8558	11.2764	10.9489
ASXL2_S562_M1	9.93273	10.2069	9.34477	8.99355	9.19574	9.2395
ATAD1_S322_M1	14.9815	15.0769	15.0616	14.8898	15.127	14.9616
ATAD2_S1243_M1	10.4215	10.4116	10.3961	8.99355	9.19574	9.2395
ATAD2_S327_M1	-1.71849	-0.573461	7.23644	1.25131	7.6656	7.50592
ATAT1_S315_M1	13.9227	13.877	13.8178	12.8345	14.6465	14.3065
ATF2_S328_M1	16.354	16.5343	16.0369	15.9715	15.9166	16.5191
ATF2_T71_M1	12.8744	13.3386	13.2014	13.1778	13.0416	12.7175
ATF7IP_S113_M1	14.186	13.4736	14.262	14.3397	14.056	14.1205
ATF7IP_S445_M1	8.77169	8.83673	10.7537	10.8228	10.5739	10.2787
ATF7IP_S673_M1	13.3122	13.4627	13.1279	13.2451	13.3734	13.2066
ATF7_T53_M1	12.2179	12.4039	12.4669	12.5086	12.268	11.9734
ATG16L1_S287_M1	15.7587	12.9486	15.8567	13.1786	12.7958	14.7919
ATG16L1_S70_M1	12.357	13.0745	12.868	11.6718	12.6298	13.128
ATG9A_S656_M1	14.7358	14.7576	14.6396	14.4257	15.005	14.8652
ATG9A_S735_M1	12.7392	12.6156	12.6787	12.935	12.5198	12.1407
ATG9A_S828_M1	17.7628	17.5478	17.3667	17.4981	18.1331	17.9775
ATL2_S24_M1	14.3759	14.2781	14.3037	14.7094	14.7207	14.07
ATN1_S101_M1	13.8483	14.3923	13.7806	14.8747	14.138	14.1513
ATN1_S103_M2	10.268	10.7725	10.7628	12.3845	13.1657	11.8344
ATN1_S34_M1	12.9377	11.7479	11.6679	13.4845	13.2339	12.6245
ATN1_S632_M1	14.6633	14.702	14.4007	13.7705	14.1158	12.7344
ATN1_S661_M1	14.3734	14.6982	14.2923	13.8264	13.9764	14.3092
ATN1_S77_M1	12.957	13.404	13.2921	13.837	13.2384	13.3986
ATP13A1_S899_M1	13.7376	13.9884	13.8452	13.8524	13.8729	13.3591
ATP13A3_S817_M1	14.4523	14.5777	14.3823	12.7386	14.1946	13.5818
ATP1A1_S16_M1	12.3797	11.0524	11.2229	12.4828	12.2715	12.7873
ATP1A1_S217_M1	13.174	13.5829	13.2868	14.952	12.7726	12.5346
ATP1A1_S228_M1	11.5467	12.866	12.1594	12.3498	12.7454	11.698
ATP2A2_S663_M1	12.3274	12.415	12.9784	12.5803	12.4512	11.2407
ATP2B1_S1155_M1	14.4037	13.9586	15.7089	12.1277	15.3451	13.1543
ATP2B1_T1165_M1	14.4025	13.9276	11.9059	14.7529	14.3477	15.0344
ATP2B2_S1242_M1	13.5174	13.8212	13.9498	15.2262	14.1203	14.2391
ATP2B4_S328_M1	12.3873	12.5029	12.4879	13.0606	12.1164	12.5165
ATP5F1B_S177_M1	10.8809	12.8405	11.3567	12.2962	11.9965	11.8332
ATP6V0A2_S695_M1	13.7749	12.8591	14.1661	13.3289	13.2197	13.3935
ATP7A_S357_M1	12.3927	13.2225	13.5867	13.9893	12.5479	11.2316
ATP7A_Y273_M1	11.234	10.8196	11.8788	11.3387	11.8652	11.6828
ATRIP_S239_M1	7.91187	10.3905	7.07084	8.99355	9.19574	9.2395
ATRIP_S518_M1	11.2275	11.5505	11.7468	11.814	11.4894	11.5805
ATRX_S1061_M1	11.161	11.3315	11.3154	11.4232	11.4028	11.1455
ATRX_S1348_M1	9.02785	10.4718	10.2532	12.9233	10.3323	9.27893
ATRX_S1348_M2	14.3535	11.0029	12.2047	14.3666	14.2291	14.0781
ATRX_S1352_M2	14.349	11.001	11.3451	14.5465	14.2264	14.0757
ATRX_S1992_M2	16.6382	16.6232	16.7706	16.7103	16.6127	16.3883
ATRX_S1996_M2	16.6382	16.6232	16.7706	16.7103	16.6127	16.3883
ATRX_S34_M1	14.9939	15.114	15.2358	15.0423	14.9145	14.7236
ATRX_S594_M2	15.6157	14.8328	15.6246	14.113	14.6794	14.6049
ATRX_S598_M2	15.6099	14.8351	15.6241	14.3693	14.8207	14.6013
ATRX_S677_M1	17.575	16.5772	17.6402	16.9904	15.9816	17.2074
ATRX_S819_M1	12.5146	12.3599	12.7645	11.8977	12.2816	12.1749
ATRX_S889_M1	12.7391	12.1981	12.899	10.8086	12.7155	12.6614
ATXN1_Y247_M1	13.769	13.9063	14.0988	12.9624	13.6612	13.8943
ATXN2L_S111_M1	18.7121	19.073	19.009	18.7921	18.7701	18.3221
ATXN2L_S339_M1	13.7823	14.1896	13.9388	15.3671	15.0969	15.0894
ATXN2L_S424_M1	16.3315	16.5687	16.3219	16.8317	16.5508	16.6352
ATXN2L_S449_M1	15.0645	14.9371	15.0574	14.9618	15.579	15.6857
ATXN2L_S496_M1	13.4305	13.3879	12.6647	13.3111	12.6727	13.7139
ATXN2L_S559_M1	18.1516	18.2086	18.3431	19.0608	17.2305	16.9743
ATXN2L_S594_M1	19.376	19.5698	19.4957	19.1039	19.0857	18.9279
ATXN2L_S634_M1	19.3882	18.7996	19.4964	14.8439	17.5679	19.3167
ATXN2_S684_M1	11.7314	13.0096	12.5419	12.4268	13.2472	13.6027
ATXN2_S772_M1	15.9057	15.9677	13.5556	14.4213	13.3877	15.8864
ATXN2_S863_M1	13.1349	13.2985	13.4115	12.8426	11.5003	13.0993
ATXN2_S863_M2	10.5842	13.1435	10.6517	15.0819	15.0368	15.0447
ATXN2_S865_M2	13.4099	13.1656	13.367	14.5152	11.2614	12.1334
ATXN7L3_S281_M1	14.2411	14.4892	14.6339	14.5425	14.4609	14.5463
AUP1_S288_M1	14.8524	15.5976	15.4362	8.99355	9.19574	9.2395
AUP1_T299_M1	15.0024	14.9354	13.9342	16.4425	16.1507	16.0722
AVL9_S246_M1	15.7357	14.5206	15.6731	13.7553	13.0907	14.4122
BABAM1_S47_M1	13.7465	13.951	13.8945	14.617	14.1754	13.3696
BABAM1_S66_M1	11.3474	11.5959	11.6324	11.1008	11.6096	11.4253
BABAM1_S8_M1	15.5182	15.6497	15.5212	15.424	15.1929	16.442
BAD_S118_M1	12.5912	12.6908	12.3536	13.5914	13.831	14.0694
BAG3_S173_M1	18.4938	17.8967	18.7291	18.0706	17.5909	18.9152
BAG3_S275_M2	14.4284	13.6121	12.169	15.5807	15.6249	14.8425
BAG3_S279_M2	14.4284	13.6121	12.169	15.5807	15.6249	14.8425
BAG3_S289_M2	14.1651	13.854	14.2223	14.2843	15.1854	15.4932
BAG3_T285_M2	14.1651	13.854	14.2223	14.2843	15.1854	15.4932
BAG4_S289_M1	15.2427	15.51	15.6335	15.39	15.7153	15.5852
BAG6_S1117_M1	15.5212	15.5885	15.5186	15.999	15.7831	15.7015
BAG6_S113_M1	19.2904	19.4593	19.1263	19.3439	19.5418	19.2908
BAG6_S964_M1	18.6047	19.0241	18.9309	19.0321	19.1436	18.8708
BAG6_S964_M2	14.9978	15.3046	15.0683	15.4201	15.5201	16.4338
BAG6_S973_M1	16.9561	17.26	17.1172	17.393	17.2799	17.5303
BAG6_S973_M2	14.9978	15.3046	15.0683	15.4201	15.5201	16.4338
BAHD1_S101_M1	14.9334	15.0384	13.4381	14.4283	14.4235	14.5379
BAHD1_S180_M2	11.8956	12.0268	11.8483	11.373	11.2662	11.2696
BAHD1_S184_M1	12.2125	12.3249	11.7716	11.7233	12.3502	12.819
BAHD1_S184_M2	11.8956	12.0268	11.8483	11.373	11.2662	11.2696
BAIAP2L1_S255_M2	13.4005	13.6531	13.0545	13.5659	13.7574	12.6866
BAIAP2L1_S261_M2	17.309	17.9218	17.0195	16.352	18.2559	17.7776
BAIAP2L1_S414_M1	14.2867	14.1513	14.3012	14.9563	14.5893	14.9192
BAIAP2L1_T252_M2	13.79	13.6565	13.6061	13.6977	14.1978	12.6918
BAIAP2L1_T257_M1	14.6096	15.2916	14.556	14.1468	14.6836	14.4253
BAIAP2L1_T257_M2	17.3401	17.922	17.0626	16.3709	18.2798	17.7779
BAIAP2_S325_M1	15.4856	15.7921	15.5651	16.2866	15.8384	16.0564
BAIAP2_S366_M1	14.5651	14.2718	14.7963	13.5929	15.0716	13.9038
BAIAP2_S454_M1	14.2278	14.8552	14.0509	15.7161	15.8272	20.1587
BAIAP2_T340_M1	11.8516	12.5335	11.9032	11.9077	11.476	13.3934
BAIAP3_S115_M1	14.9824	15.2233	15.1407	15.2709	15.0357	14.2164
BAP18_S96_M1	15.543	15.8093	15.2545	14.4883	15.6917	15.5734
BAP18_T161_M1	12.1427	12.1213	11.9622	11.825	11.4085	13.8177
BAP1_S369_M1	10.7983	10.6695	11.1368	12.4609	10.3234	10.7377
BAP1_S521_M1	13.6681	13.8661	13.5328	14.38	14.2257	14.0662
BAP1_S583_M1	11.7123	11.5532	11.561	8.99355	9.19574	9.2395
BATF3_S31_M1	11.8578	12.365	11.5853	13.1009	13.0381	13.101
BAZ1A_S1413_M1	16.6387	16.5416	16.4155	16.6801	16.1317	16.5971
BAZ1A_S1413_M2	15.2075	15.2551	14.9945	15.2003	14.6163	15.2438
BAZ1A_S1417_M2	15.2075	15.2551	14.9945	15.2003	14.6163	15.2438
BAZ1B_S1342_M1	12.0083	11.783	11.331	13.2405	11.3176	10.1294
BAZ1B_S1468_M1	19.9807	19.9124	19.9125	19.6675	19.9279	19.9677
BAZ1B_S330_M1	11.9757	12.1821	12.3672	12.3961	12.2027	12.273
BAZ1B_S947_M1	12.6172	12.7797	13.1643	13.1516	12.7705	13.9798
BAZ2A_S1184_M1	9.98852	9.69161	9.30412	9.11119	10.2603	10.7579
BAZ2A_S1207_M1	15.6481	15.7677	15.4028	15.1744	15.7631	15.48
BAZ2A_S1397_M1	15.7391	15.9912	16.7185	15.8287	15.8024	15.7503
BAZ2A_S1783_M1	12.9491	13.0606	12.7583	13.1673	13.6276	13.6075
BBLN_S82_M1	14.2282	14.2048	14.2357	15.1435	14.5204	14.2767
BBX_S159_M1	11.9888	12.3669	11.8722	12.611	10.8029	10.8638
BBX_S243_M1	10.7078	10.9573	10.0759	10.9289	10.1098	10.6352
BBX_S844_M1	14.8885	15.0037	15.1333	15.079	15.2969	15.1918
BCAM_S596_M1	11.3552	12.0621	12.7619	12.722	13.2204	11.8575
BCAR1_S139_M1	14.1079	13.9889	13.1324	14.1458	14.5034	14.4427
BCAR3_S363_M1	11.471	11.4715	11.1503	11.0768	11.9558	11.8404
BCAR3_S375_M1	13.0923	13.0114	12.7173	13.1633	12.9986	12.6157
BCAR3_S83_M1	13.3644	14.7921	14.5511	14.9684	15.1353	15.1096
BCAS3_S886_M1	12.1447	12.5018	12.0946	12.956	12.483	12.6338
BCKDK_S31_M1	16.8338	11.362	17.0962	17.7939	17.4801	17.2246
BCL2L13_S420_M1	11.8526	11.7552	10.7645	8.99355	9.19574	9.2395
BCL3_S374_M1	12.7832	8.58522	13.0624	15.9336	8.9903	10.5638
BCL3_S41_M1	13.9117	13.9448	14.371	15.6864	14.7729	13.7957
BCL6_S333_M1	13.133	13.0371	13.7469	15.3541	12.8777	12.6227
BCL6_S404_M1	12.0441	12.2669	13.8851	14.9902	12.0854	12.6907
BCL7A_S121_M1	14.9063	14.1742	14.0883	15.3097	13.8976	13.8351
BCL7B_S114_M2	12.5866	13.0752	12.6688	13.3873	13.1645	12.7329
BCL7B_S122_M2	12.5866	13.0752	12.6688	13.3873	13.1645	12.7329
BCL7C_S114_M2	17.7186	18.0159	17.7259	18.8109	18.5535	18.5801
BCL7C_S122_M2	17.51	17.6922	17.437	18.1713	18.6385	18.4927
BCL7C_S122_M3	18.7975	18.6365	18.3795	17.2245	18.5749	18.5868
BCL7C_S126_M1	13.05	14.8837	12.6577	16.7173	16.3012	16.1425
BCL7C_S126_M2	18.6337	18.8728	18.5908	18.7878	19.6051	19.5422
BCL7C_S126_M3	18.7975	18.6365	18.3795	17.2245	18.5749	18.5868
BCL7C_S97_M1	12.1505	11.572	12.4314	12.3684	12.4601	12.0318
BCL7C_T118_M3	18.7975	18.6365	18.3795	17.2245	18.5749	18.5868
BCL9L_S1004_M2	12.8519	12.7786	12.413	13.3277	12.4592	12.3954
BCL9L_S1010_M1	10.3231	12.2999	10.7522	12.2579	10.3441	10.5844
BCL9L_S1010_M2	12.8519	12.7786	12.413	13.3277	12.4592	12.3954
BCL9L_S1017_M1	13.32	13.66	13.4539	12.789	12.2721	13.0126
BCL9L_S118_M1	11.1145	11.8933	12.0027	12.8803	12.1224	12.143
BCL9L_S21_M1	15.0712	15.3751	14.9974	14.9237	14.878	14.677
BCL9L_S21_M2	16.9046	16.9599	16.6549	17.0582	17.1034	16.7965
BCL9L_S25_M2	16.9046	16.9599	16.6549	17.0582	17.1034	16.7965
BCL9L_S750_M1	15.1164	15.8222	15.1421	15.1855	15.7439	15.1932
BCL9L_S88_M1	13.3907	13.6177	12.9323	14.01	13.2606	13.4568
BCL9L_S915_M1	13.4546	13.0968	14.0902	8.99355	9.19574	9.2395
BCL9L_S987_M2	15.4505	15.7077	15.1517	15.3713	15.724	15.4907
BCL9L_S991_M2	15.4505	15.7077	15.1517	15.3713	15.724	15.4907
BCL9L_T129_M1	11.0833	10.8382	9.24858	8.99355	9.19574	9.2395
BCL9_S104_M1	10.2339	11.9386	11.412	10.7214	11.3948	10.8562
BCL9_S278_M1	13.9072	14.1077	13.9596	14.5187	13.2784	13.47
BCL9_S291_M1	15.2172	15.6163	14.0369	15.3165	15.0661	15.5119
BCL9_T115_M1	11.7314	12.0106	11.9889	12.1558	11.9935	12.1264
BCL9_T315_M1	13.1828	13.5186	13.3713	13.6013	13.966	13.7346
BCLAF1_S177_M1	20.621	20.6848	20.8829	21.13	20.7289	20.8938
BCLAF1_S183_M1	13.8357	13.8816	13.8315	14.846	15.5029	15.6127
BCLAF1_S196_M1	12.2258	11.9226	12.7335	12.5751	12.5907	12.5029
BCLAF1_S198_M1	11.1804	10.9778	11.6539	11.3658	10.8367	11.276
BCLAF1_S222_M1	15.8472	15.8732	15.8914	17.5897	15.5559	15.961
BCLAF1_S264_M2	15.1556	15.0107	15.4287	14.5426	14.8303	14.792
BCLAF1_S268_M1	17.024	16.8725	17.1408	17.996	17.0375	16.8483
BCLAF1_S268_M2	15.637	15.7144	15.8168	15.1665	15.5357	15.3993
BCLAF1_S285_M1	16.6556	16.6909	17.1461	17.3815	16.2255	16.42
BCLAF1_S285_M2	18.1001	17.9709	18.2595	17.2931	17.9902	13.0303
BCLAF1_S285_M3	13.0461	13.152	12.9429	13.5602	14.208	13.9828
BCLAF1_S290_M1	13.9584	14.5801	14.44	14.56	14.5847	15.4251
BCLAF1_S290_M2	18.1482	18.0243	18.2891	17.2827	17.9948	14.6407
BCLAF1_S290_M3	13.0461	13.152	12.9429	13.5602	14.208	13.9828
BCLAF1_S297_M2	12.8839	13.1746	12.6002	13.5038	14.0833	14.023
BCLAF1_S300_M3	13.0348	13.1476	12.9373	8.99355	9.19574	9.2395
BCLAF1_S385_M1	14.8233	15.2231	15.6824	13.5041	15.109	16.0843
BCLAF1_S397_M1	12.0058	12.4948	13.0142	12.9966	13.1849	15.2003
BCLAF1_S450_M1	11.8412	11.5358	12.0556	13.2065	12.8424	12.006
BCLAF1_S496_M1	10.4219	10.2713	13.0193	16.7477	15.03	15.2608
BCLAF1_S512_M1	20.6954	20.5941	20.7966	20.4479	19.9925	20.2939
BCLAF1_S531_M1	18.639	18.7389	18.807	18.9429	18.059	18.7592
BCLAF1_S658_M1	19.6627	19.8181	20.0645	19.4889	19.8559	19.7367
BCLAF1_T257_M2	13.7574	14.3441	13.7025	13.6892	14.0949	13.8284
BCLAF3_S78_M2	13.2951	13.6097	13.2993	10.2829	13.8697	13.7468
BCLAF3_S80_M2	13.2951	13.6097	13.2993	10.2829	13.8697	13.7468
BCR_S122_M1	16.8234	16.9667	16.5441	17.0133	16.343	17.2315
BCR_S354_M1	12.3307	12.3824	12.1112	12.7464	12.8323	11.2617
BCR_S459_M1	15.284	15.4346	15.541	15.3068	15.5663	15.5505
BEGAIN_S246_M1	11.8664	12.1531	11.7802	11.7943	11.9565	12.2454
BET1L_S9_M1	14.5932	14.4778	14.2495	13.1096	14.8413	14.9874
BICRA_S1413_M1	11.0085	10.9844	10.63	11.4796	11.3805	10.3223
BIN1_S296_M1	9.25156	9.50991	10.2961	16.8665	11.7044	11.9509
BIN1_S296_M2	14.4081	14.7696	14.4488	16.1955	15.2818	15.9665
BIN1_S298_M1	18.1164	18.0713	18.0615	18.4388	18.015	17.8082
BIN1_S298_M2	18.2417	18.3092	18.1058	18.7174	18.5498	18.248
BIN1_S303_M1	15.1234	16.0587	14.8208	15.9402	15.8159	15.4355
BIN1_S303_M2	18.1287	18.1764	17.9847	18.4663	18.3845	18.2471
BLOC1S3_S65_M1	13.6042	14.4782	13.7097	15.071	14.0908	14.017
BLOC1S3_S65_M2	15.0688	14.6115	13.6667	14.7965	14.9763	15.3903
BLOC1S3_T63_M2	15.0688	14.6115	13.6667	14.7965	14.9763	15.3903
BMP2K_S1107_M1	8.53263	8.35865	9.39325	7.67377	9.43303	9.49663
BMP2K_S689_M1	13.7473	13.9083	13.5334	8.99355	9.19574	9.2395
BMS1_S552_M1	14.8324	14.1941	14.8032	14.3926	14.6087	14.8731
BNIP2_S114_M1	15.4211	15.2279	15.3146	15.4942	14.785	14.8792
BNIP3L_S120_M1	10.9099	10.8295	11.0791	12.0809	12.4329	12.2973
BOD1L1_S2475_M1	11.3597	11.7301	11.9615	8.99355	9.19574	9.2395
BOD1L1_S2905_M1	12.7773	12.7955	12.8199	8.99355	9.19574	9.2395
BOD1L1_S2964_M1	13.2698	13.2193	12.958	12.9128	8.15229	12.509
BOD1L1_S3019_M1	12.3574	12.2602	12.3837	12.7786	13.3073	12.9102
BOD1L1_S635_M1	12.5596	12.527	12.7871	12.269	12.1511	11.406
BOD1L1_T660_M1	12.8073	12.3411	12.462	12.152	11.3998	11.4809
BPTF_S1251_M1	13.1439	11.5966	13.5611	10.0525	10.8614	13.0832
BPTF_S1300_M1	13.9133	13.9764	13.9621	14.4353	13.9577	14.1661
BPTF_S1310_M1	10.9806	10.1713	9.96582	10.4756	9.94735	10.109
BPTF_S1673_M1	14.8537	14.9515	14.9717	15.0152	15.366	15.1816
BPTF_S216_M1	13.9273	14.215	14.2893	14.1719	13.8864	13.4269
BPTF_S2465_M1	12.6152	12.5019	12.7182	12.5683	10.9369	10.4884
BPTF_S2465_M2	13.0823	13.0785	13.0741	13.2744	12.5148	12.4106
BPTF_S2471_M2	13.0823	13.0785	13.0741	13.2744	12.5148	12.4106
BPTF_S572_M1	15.5389	15.4334	15.6669	16.2646	15.777	15.9088
BRAF_S446_M1	17.6428	17.7847	17.6051	17.6968	17.5266	14.2318
BRAF_S729_M1	15.681	15.5009	15.8345	16.4402	16.1964	16.1431
BRAP_S117_M1	15.7586	15.134	16.1402	14.5717	14.1541	15.5101
BRAT1_S742_M1	12.636	12.8526	12.3925	12.7917	12.8911	12.4057
BRD1_S128_M1	13.4488	14.2464	13.6978	12.9174	14.0427	13.762
BRD1_S486_M1	13.5846	13.551	13.8468	14.4258	14.0453	13.9641
BRD2_S298_M1	13.989	15.1415	15.1682	13.4747	15.2888	14.4369
BRD2_S298_M2	19.1741	19.1163	18.6062	19.0475	19.07	19.2513
BRD2_S301_M2	19.174	19.1216	18.5601	19.0477	19.0699	19.2513
BRD2_S633_M1	15.7953	15.9021	16.0748	14.9466	15.3758	15.6123
BRD3_S263_M1	14.562	14.6552	14.8534	15.0207	13.8824	14.3164
BRD4_S1078_M3	13.3774	12.7671	13.0597	13.365	13.4789	13.4301
BRD4_S1083_M1	15.398	16.1882	15.6453	15.7991	16.2264	16.0793
BRD4_S1083_M3	13.3774	12.7671	13.0597	13.365	13.4789	13.4301
BRD4_S1126_M1	12.5386	12.5245	11.9334	11.2039	10.8954	11.531
BRD4_T1080_M3	13.3774	12.7671	13.0597	13.365	13.4789	13.4301
BRD7_S279_M1	10.9317	10.2817	10.5416	10.9358	10.2559	7.71256
BRD8_S387_M1	11.1753	11.3506	10.5069	9.39261	11.5124	10.5135
BRD8_S579_M1	13.4251	14.4318	14.0915	14.1018	13.9028	13.7279
BRD8_S590_M1	12.0565	12.2576	12.1478	12.404	12.4799	11.9143
BRD9_S566_M1	15.0008	15.3053	14.9151	14.0916	14.4399	14.3386
BRD9_S588_M1	14.8418	14.9844	14.6416	14.6206	14.7327	14.7228
BRD9_T103_M1	11.0991	9.30343	11.2549	10.6646	10.2901	11.4447
BRF1_S553_M1	14.3358	14.7361	14.4842	15.0853	14.9333	14.6871
BRIX1_S261_M1	10.988	11.322	11.3567	11.0569	10.3813	8.95933
BRSK2_S382_M2	13.5792	13.1645	13.2751	12.5735	12.285	12.8274
BRSK2_S393_M1	14.7611	14.7646	15.0879	13.9696	15.1924	14.9074
BRSK2_S393_M2	13.5792	13.1645	13.2751	12.5735	12.285	12.8274
BRSK2_S489_M1	13.33	13.3059	13.6837	13.5235	14.0099	13.8834
BRSK2_S513_M2	12.4194	13.7528	12.3479	12.8529	12.8162	12.7389
BRSK2_T509_M2	12.4194	13.7528	12.3479	12.8529	12.8162	12.7389
BRWD1_S1793_M1	11.5361	11.7988	11.954	11.0734	11.7453	11.5996
BSDC1_S387_M1	12.4741	12.5832	12.4139	12.8022	12.3214	11.5989
BSG_S362_M1	17.7539	17.5464	17.6871	16.7966	17.1835	16.8982
BTF3_S173_M1	11.7252	11.7627	10.8103	12.1919	11.3367	11.2834
BTF3_T110_M1	14.4811	14.3416	13.202	12.6255	13.5286	15.0196
BUB1B_S670_M1	11.0074	11.1948	11.0588	10.5167	11.5288	11.0032
BUB1_S655_M1	10.8551	11.2125	10.7935	11.1539	10.6541	10.7965
BUB3_S211_M1	11.6177	12.0962	11.5467	11.5392	12.111	11.1795
BUD13_S126_M2	12.9865	12.4728	12.9893	13.0385	13.4577	13.5442
BUD13_S151_M2	14.0801	14.4257	14.0974	13.9901	14.6403	14.582
BUD13_S163_M1	10.1714	10.9702	10.7265	11.8349	11.652	10.7553
BUD13_S163_M2	17.284	17.2329	17.2067	16.225	17.4448	18.0646
BUD13_S197_M2	16.789	16.6741	16.7419	16.7349	17.3543	17.2337
BUD13_S201_M2	16.789	16.6741	16.7419	16.7349	17.3543	17.2337
BUD13_S222_M2	14.3886	13.811	14.4203	12.9204	14.8574	14.3956
BUD13_S226_M2	14.3886	13.811	14.4203	12.9204	14.8574	14.3956
BUD13_S271_M1	18.1418	18.2189	18.1673	17.4114	18.2615	18.2123
BUD13_S325_M1	15.7816	15.9115	15.8327	15.3339	15.7543	14.9438
BUD13_T123_M2	12.9865	12.4728	12.9893	13.0385	13.4577	13.5442
BUD13_T147_M2	14.0801	14.4257	14.0974	13.9901	14.6403	14.582
BUD13_T159_M1	12.8997	13.4926	13.3061	13.1246	13.323	13.1645
BUD13_T159_M2	17.284	17.2329	17.2067	16.225	17.4448	18.0646
BVES-AS1_S32_M1	13.4492	13.5465	13.5606	13.0938	13.8906	13.8162
C17orf75_S18_M1	13.7231	13.8612	13.9319	14.5373	14.8379	14.6229
C18orf25_S34_M1	12.6491	12.505	12.3786	13.1813	12.5363	11.8191
C18orf25_S66_M1	16.7568	17.2611	16.9753	16.9926	16.8991	16.6676
C18orf25_S66_M2	14.0409	12.3154	13.7213	13.1153	13.5247	13.4784
C1orf174_S182_M1	15.0608	15.1576	14.6175	11.8433	16.2075	15.9139
C1orf52_S158_M1	16.1998	16.7469	16.3434	16.686	15.3655	16.7646
C2CD2L_S376_M1	9.96762	12.0022	10.2908	8.99355	9.19574	9.2395
C2CD2L_S464_M3	11.8139	12.4931	11.6211	11.1218	11.7903	11.6468
C2CD2L_S466_M3	11.8139	12.4931	11.6211	11.1218	11.7903	11.6468
C2CD2L_S468_M3	11.8139	12.4931	11.6211	11.1218	11.7903	11.6468
C2CD2L_S662_M1	16.496	16.5695	16.9454	17.0478	16.6445	16.6165
C2CD2_S649_M1	15.9667	15.6067	16.2452	13.0725	15.6686	15.3656
C2CD4C_S156_M1	11.2529	10.8496	11.6066	8.99355	9.19574	9.2395
C2CD4C_S178_M1	14.6241	14.5263	15.1955	14.6603	14.8888	14.7546
C2CD4C_S273_M1	12.3561	12.388	12.7398	13.3344	12.7	12.0424
C2CD5_S260_M1	15.8118	14.9187	15.8953	14.0992	14.1813	14.2197
C2CD5_S659_M1	12.56	13.1328	12.0993	11.0064	12.0364	12.3203
C2CD5_S852_M1	14.1653	14.2572	14.0527	14.3554	13.987	14.1595
C2orf49_S182_M3	13.0264	12.6441	11.9366	13.5203	12.7492	12.9624
C2orf49_S189_M1	14.9957	15.185	15.2193	15.1156	14.4755	14.3044
C2orf49_S189_M2	14.7836	15.5345	16.0049	16.6041	15.4067	15.2185
C2orf49_S189_M3	13.0264	12.6441	11.9366	13.5203	12.7492	12.9624
C2orf49_S193_M1	14.4799	14.5502	15.0508	15.3567	13.1085	14.0282
C2orf49_S193_M2	14.7814	15.2882	15.7734	16.607	15.1636	15.2156
C2orf49_S193_M3	13.0264	12.6441	11.9366	13.5203	12.7492	12.9624
C6orf132_S1011_M1	11.4182	11.7113	10.4089	12.1408	12.3955	12.9304
C6orf141_S25_M1	8.78006	10.8398	11.571	8.5337	9.14088	9.35647
C7orf50_S175_M1	16.4135	16.4561	16.4049	16.337	16.5803	15.368
C7orf50_S59_M1	12.6923	12.8406	12.8521	12.4827	12.8624	12.4513
C8orf33_T19_M1	12.1947	10.4616	11.8691	11.786	9.19971	11.5461
C9orf50_S187_M1	14.6941	14.5982	14.1285	10.0493	14.0255	14.4691
C9orf78_S261_M1	17.5244	17.5371	17.3448	18.3355	18.2838	18.0142
CAAP1_S312_M1	16.2936	16.4983	16.4078	16.1534	16.1386	16.1729
CAAP1_S89_M1	13.8363	14.2683	13.9893	14.287	14.038	14.1181
CADM4_S361_M1	13.3129	13.0163	13.2241	11.0316	9.11375	12.4929
CAD_S1038_M1	13.1303	13.3151	13.4092	13.7403	13.4641	12.7501
CAD_S1859_M1	17.9286	17.8537	17.707	19.0191	19.4642	19.3904
CAD_S1900_M1	12.7419	13.2344	14.3903	13.2642	14.1976	12.2086
CALD1_S202_M1	10.818	11.8336	11.1982	12.119	11.8369	11.8664
CALM1_S82_M1	9.282	12.9662	12.2107	12.8134	12.578	11.3355
CALM1_Y100_M1	12.0031	12.3532	11.893	14.6967	12.9547	12.4496
CALR_S214_M1	6.67917	10.773	7.42029	10.4421	11.5917	9.66068
CAMK2D_S330_M1	17.5383	17.6226	17.5556	17.0312	15.9797	16.5903
CAMK2D_S472_M1	11.08	11.2472	11.2449	11.8252	11.2361	10.8808
CAMK2D_T337_M1	14.99	15.2658	15.0985	15.5418	14.9841	14.9731
CAMKK2_S495_M1	11.2868	11.2088	11.1509	11.9738	11.0215	10.6356
CAMSAP1_S1080_M1	14.224	14.7454	14.2758	13.2382	14.4051	14.2599
CAMSAP1_S470_M1	12.3354	10.5791	12.4782	12.1053	11.3786	11.9941
CAMSAP1_S563_M1	15.3072	15.2882	15.4842	15.731	15.5779	15.2764
CAMSAP2_S1148_M1	9.26505	9.04612	9.94132	8.99355	9.19574	9.2395
CAMSAP2_S1313_M1	13.0453	13.1986	13.4024	12.735	12.8884	12.6947
CAMSAP2_S1319_M1	11.9766	12.0067	12.5761	11.2081	12.6513	12.2602
CAMSAP2_S433_M1	9.54655	10.1277	10.1944	8.99355	9.19574	9.2395
CAMSAP2_S464_M1	14.7619	14.7467	14.9742	15.2259	14.9227	13.7943
CAMSAP2_S599_M1	13.4624	13.6902	13.4864	13.9048	13.5966	13.7711
CAMSAP2_S862_M1	9.08933	8.9242	8.80869	13.5313	11.1817	11.9896
CAMSAP3_S1074_M1	16.4863	16.4104	16.4383	17.0218	16.1664	16.2619
CAMSAP3_S193_M1	11.9029	12.229	12.1218	11.5501	11.9915	11.9828
CAMSAP3_S334_M1	14.8564	15.0939	14.9774	15.0472	14.8762	14.1351
CAMSAP3_S341_M1	13.9398	15.0988	15.0481	13.8487	14.6044	14.7851
CAMSAP3_S368_M1	13.574	13.7888	13.792	13.7262	13.5832	12.5833
CAMSAP3_S431_M1	14.4442	14.0415	14.7534	14.9204	14.8964	14.7441
CANX_S554_M1	11.8967	12.0532	11.8961	12.3914	11.8817	13.2306
CANX_S564_M1	18.0354	17.9739	18.2874	18.653	18.1443	17.8547
CANX_S583_M1	20.8392	20.9021	20.7257	20.463	20.7646	20.5109
CAP1_S308_M1	21.4655	21.3459	21.1686	21.4322	20.6494	21.5261
CAP1_S308_M2	20.3257	20.1941	19.543	19.8696	19.4654	19.9489
CAP1_S310_M2	20.3257	20.1941	19.543	19.8696	19.4654	19.9489
CAP1_T307_M1	12.8672	13.9764	12.2534	15.1557	15.1272	15.0891
CAPG_S337_M1	15.0916	8.92658	15.1885	15.7823	14.815	14.695
CAPZA1_S9_M1	12.8943	12.9532	12.9094	13.7904	13.2091	13.0942
CAPZA2_S9_M1	13.1579	12.6613	13.0219	13.7262	13.1897	13.2222
CARHSP1_S30_M1	13.9324	14.3762	14.665	15.9777	14.1619	14.308
CARHSP1_S30_M2	19.8724	20.1066	19.7783	20.9072	20.5845	19.881
CARHSP1_S30_M3	17.7482	17.5434	17.1852	17.5687	18.3125	18.0858
CARHSP1_S32_M2	19.8725	20.1079	19.7828	20.9071	20.5863	19.881
CARHSP1_S32_M3	17.7482	17.5434	17.1852	17.5687	18.3125	18.0858
CARHSP1_S41_M1	17.19	14.0099	14.123	13.5101	16.9165	13.7356
CARHSP1_S41_M3	17.7482	17.5434	17.1852	17.5687	18.3125	18.0858
CARHSP1_S52_M1	10.8335	11.2414	11.7348	11.5908	11.412	11.4438
CARHSP1_T23_M1	16.9739	17.2809	17.5128	17.5952	17.6975	17.2467
CARMIL1_S1093_M1	11.931	12.2288	14.9643	11.57	11.3715	14.6757
CARMIL1_S1094_M1	15.5359	14.7744	15.7903	13.955	14.0681	14.2932
CARMIL1_S1101_M1	11.3753	9.26308	11.6031	8.99355	9.19574	9.2395
CARMIL1_S1254_M1	13.5855	13.62	14.4045	14.0925	13.632	13.1445
CARMIL1_S1288_M1	15.7077	15.4725	15.7187	15.9291	14.8803	15.2599
CARMIL1_S1288_M2	14.3929	14.52	14.4549	15.302	14.5463	15.0765
CARMIL1_S1290_M2	15.1968	14.9086	14.4556	15.2997	14.553	15.0764
CARMIL1_S1331_M1	12.0569	12.6364	12.9094	12.874	12.5377	13.1378
CARMIL1_S968_M1	14.0547	12.667	13.7904	13.497	13.387	12.8946
CARMIL2_S1120_M1	13.3618	13.4915	13.309	15.0651	13.0245	13.6488
CARMIL2_S1246_M1	16.5118	16.5884	16.6622	16.3787	16.6357	16.4465
CARMIL2_S1268_M1	11.9744	10.9028	12.142	8.99355	9.19574	9.2395
CARMIL2_S1315_M1	14.2252	13.498	14.2719	12.059	10.4476	14.6252
CARMIL2_S1381_M1	12.1825	11.9743	12.413	12.1683	12.7426	12.7176
CARS1_S19_M1	14.7289	13.1163	14.9655	13.3998	11.5508	14.1458
CARS1_S307_M1	11.2577	11.1571	11.4308	11.4042	10.6569	10.1426
CASC3_S117_M1	10.2223	10.1061	10.0624	9.17622	8.89399	8.45196
CASC3_S148_M1	16.07	16.2347	16.2305	16.958	16.7727	16.5576
CASC3_S363_M1	16.6413	16.6646	16.8346	16.7406	16.6381	15.8844
CASKIN1_S1257_M1	12.2502	12.3357	12.2751	11.5021	11.5377	11.8858
CASKIN2_S396_M1	12.3262	12.4663	12.0906	13.3344	13.0835	12.9108
CASKIN2_S708_M2	9.08933	8.9242	8.80869	11.9841	9.75616	11.8447
CASKIN2_S711_M1	10.4212	10.0183	11.2077	8.99355	9.19574	9.2395
CASKIN2_S711_M2	9.08933	8.9242	8.80869	11.9841	9.75616	11.8447
CASKIN2_S725_M1	13.5002	10.8596	13.3505	12.2152	13.1963	14.2334
CASKIN2_S842_M1	12.79	13.24	12.9118	13.9517	13.7813	13.34
CASKIN2_S880_M1	9.3313	10.1183	9.42269	8.99355	9.19574	9.2395
CASK_S403_M1	20.3323	20.3318	20.2401	20.8333	20.5218	20.4364
CASP7_S16_M1	14.6245	13.345	14.775	14.4158	13.4913	15.1986
CAST_S243_M1	17.6274	16.8542	17.9113	16.1266	15.1327	16.591
CAST_S655_M1	12.6245	10.8411	12.7734	12.1169	11.3266	11.3314
CAV1_S37_M1	17.2026	16.7798	17.5535	15.945	17.0252	16.7991
CAV1_Y14_M1	9.64153	10.2487	10.1973	8.63148	9.18873	-2.14385
CAV2_S36_M1	12.3221	11.7899	12.6575	12.7292	12.4369	11.5683
CAVIN1_S167_M1	13.9003	13.6107	14.0138	13.7054	12.6947	12.3531
CAVIN1_S40_M1	13.9244	13.8223	14.319	14.1858	13.1698	13.3889
CAVIN1_T302_M1	10.679	11.0018	11.438	9.79176	9.92307	10.8393
CBARP_S133_M1	8.26688	7.87367	8.98555	8.99355	9.19574	9.2395
CBARP_S299_M1	11.0882	11.4524	11.5457	10.7037	11.2482	11.082
CBARP_S528_M1	14.1909	14.1067	14.151	14.9862	14.3051	15.2354
CBLC_S461_M1	13.6303	13.7932	13.6592	14.3439	13.624	13.6248
CBX1_S89_M1	9.70974	9.03106	11.4985	12.1947	10.6865	11.9955
CBX3_S93_M2	14.0602	13.9625	13.2364	14.6239	14.8696	15.0733
CBX3_S95_M1	15.2865	15.4396	16.2373	17.3759	16.3791	16.3903
CBX3_S95_M2	14.0602	13.9625	13.2364	14.6239	14.8696	15.0733
CBX5_S92_M1	13.4005	12.836	13.5727	12.4737	12.3215	12.6347
CBX8_S110_M1	13.7247	13.8412	13.7808	14.1702	13.8635	13.4552
CBX8_S256_M1	12.2993	11.2783	12.6234	8.99355	9.19574	9.2395
CBX8_S311_M1	13.3424	13.6606	13.8485	12.7129	12.3312	12.5888
CBY1_S20_M1	11.3079	11.4608	11.4971	11.1811	10.5931	11.1688
CC2D1A_S239_M1	13.5745	13.8018	13.9005	13.709	13.375	13.0852
CC2D1A_S455_M1	10.4636	10.1256	10.1049	10.8936	9.96067	9.66345
CC2D1A_S569_M1	11.1393	10.7073	9.7816	8.36115	10.4495	10.6707
CC2D1A_T120_M1	14.4108	15.0271	12.8546	14.1452	13.6772	13.7136
CC2D1B_S241_M1	15.8737	16.0009	16.1951	16.8019	16.1488	16.0768
CCAR1_S626_M1	12.3932	12.7349	12.7556	11.5767	12.4087	12.3335
CCAR2_S124_M1	9.06487	9.41453	9.48914	10.6965	8.67459	10.2906
CCAR2_S569_M1	14.1318	14.2302	13.9492	14.4843	12.5329	13.3685
CCAR2_S671_M3	17.552	16.3788	16.7987	15.0007	16.047	16.1433
CCAR2_S675_M2	17.506	17.379	16.8755	17.2418	17.7613	17.3123
CCAR2_S675_M3	17.552	16.3788	16.7987	15.0007	16.047	16.1433
CCAR2_S678_M1	16.3961	18.0419	16.6783	18.6577	16.518	16.9259
CCAR2_S678_M2	18.005	17.9689	17.3448	17.6217	18.31	17.9656
CCAR2_S678_M3	17.552	16.3788	16.7987	15.0007	16.047	16.1433
CCAR2_S681_M1	10.3146	13.0755	10.6632	12.9994	13.1141	13.1837
CCAR2_S681_M2	16.1633	16.3769	15.4914	15.9837	16.6094	16.4825
CCDC137_S19_M1	12.685	12.6757	12.601	14.2394	13.9064	13.5429
CCDC25_S204_M1	13.7311	12.3614	12.607	13.91	14.0423	14.748
CCDC6_S240_M2	17.235	16.6746	17.5813	16.4561	15.9375	16.6801
CCDC6_S244_M1	17.9377	18.1123	18.0613	18.3592	17.9426	17.4563
CCDC6_S244_M2	17.235	16.6746	17.5813	16.4561	15.9375	16.6801
CCDC6_S431_M2	18.1996	17.5902	15.7345	17.8359	18.5976	18.1302
CCDC6_T427_M1	17.3362	17.793	17.3486	17.2173	17.4227	17.2484
CCDC6_T427_M2	18.1999	17.5903	15.7345	17.9096	18.5978	18.1303
CCDC82_S219_M2	8.37984	7.72145	5.93955	5.03456	7.51257	7.67701
CCDC82_S220_M2	8.37984	7.72145	5.93955	5.03913	7.51257	7.67701
CCDC85C_S246_M1	13.8397	13.7815	13.1482	13.7815	13.385	14.4282
CCDC86_S102_M1	13.6918	13.908	14.1088	14.6017	13.9714	14.5125
CCDC86_S102_M2	14.7105	16.1069	16.3771	15.8941	15.5915	16.604
CCDC86_S110_M2	13.1112	13.5268	13.6288	13.2494	13.5023	13.5269
CCDC86_S113_M1	14.5201	14.5737	14.7197	14.5897	13.8769	14.1846
CCDC86_S18_M1	19.6999	19.6854	19.768	18.9613	19.6984	19.6311
CCDC86_S18_M2	16.5666	16.4052	16.2442	15.7592	15.7594	14.8671
CCDC86_S21_M2	16.5666	16.4052	16.2442	15.7592	15.7594	14.8671
CCDC86_S47_M1	21.8894	21.8846	22.0696	21.6189	21.991	21.9172
CCDC86_S47_M2	14.1089	13.6364	14.4862	14.9965	14.971	14.8628
CCDC86_S50_M2	14.1089	13.6364	14.4862	14.9965	14.971	14.8628
CCDC86_S58_M1	16.2357	16.4274	16.696	17.5404	16.8986	17.0284
CCDC86_S58_M3	17.1186	17.0877	16.1157	14.26	14.1101	13.7819
CCDC86_S66_M2	16.9719	12.0612	16.4903	16.1513	16.8349	16.8601
CCDC86_S69_M2	16.9719	12.0612	16.4903	16.1513	16.8349	16.8601
CCDC86_S69_M3	17.1186	17.0877	16.1157	14.2641	14.1197	13.782
CCDC86_S80_M1	13.385	14.0462	13.6388	15.262	13.7835	14.4066
CCDC86_S80_M2	18.6934	18.9304	18.9251	18.6002	18.9352	18.9693
CCDC86_S80_M3	12.9273	12.8082	13.6116	13.0474	14.0616	13.4378
CCDC86_S91_M1	20.3911	20.5681	20.7229	20.4184	20.4354	20.4105
CCDC86_S91_M2	18.7568	18.9964	19.0072	18.7615	19.042	19.0953
CCDC86_S91_M3	12.9273	12.8082	13.6116	13.0474	14.0616	13.4378
CCDC86_Y164_M1	18.4715	18.4962	19.2179	18.4567	17.8822	17.659
CCDC88C_S239_M1	11.8773	12.2248	12.0684	11.8873	11.5772	11.645
CCDC97_S212_M1	14.8751	14.6498	15.0642	15.2462	14.7316	14.8822
CCDC9B_S201_M1	10.9109	11.5799	11.9404	10.9578	10.2482	12.288
CCDC9B_T204_M1	15.2391	15.3135	14.999	15.5921	15.2712	15.0007
CCDC9_S376_M1	13.7366	13.8986	13.6675	13.5914	13.9866	14.4653
CCDC9_S386_M1	15.2515	15.4925	15.5044	15.1571	14.5786	15.4751
CCDC9_S390_M2	14.6647	13.3853	15.3245	14.1207	14.259	12.9565
CCDC9_S80_M1	14.3171	14.2112	14.1772	14.9554	14.6309	14.5124
CCM2_S384_M1	11.6952	11.3828	12.0356	12.1439	11.901	11.8751
CCM2_T239_M1	11.2364	11.5661	11.5678	11.0462	11.2503	11.6842
CCNE1_S387_M1	14.1847	12.1515	15.1143	14.9207	11.7689	12.3082
CCNK_S340_M1	14.763	14.9393	14.782	15.7417	15.1089	14.9342
CCNL1_S335_M1	12.7456	12.1828	12.3341	13.7153	12.3726	11.7481
CCNL1_S352_M1	16.1301	16.3641	16.4445	16.2026	16.1617	16.3463
CCNL2_S330_M1	15.1263	15.1206	15.4039	14.7474	14.5758	14.5864
CCNL2_S369_M1	12.717	13.0763	12.7253	13.5657	12.4105	13.5136
CCNT2_S480_M1	13.9434	14.3227	14.3388	14.9284	14.2358	14.5886
CCNT2_S601_M1	12.4085	5.80447	13.6741	9.78136	13.63	15.0611
CCNYL1_S344_M1	16.3977	16.5563	16.7005	16.7245	16.3171	16.2476
CCNY_S326_M1	17.8951	17.9595	18.0522	18.0494	18.0803	17.8526
CCNY_S83_M1	10.8475	10.2863	10.9665	9.29932	9.48361	9.62375
CCT3_S252_M1	11.3712	11.4128	11.08	12.0731	11.9809	11.147
CCZ1B_S266_M1	13.4494	14.4765	13.8063	13.7456	14.8309	14.026
CD2AP_S458_M1	12.7167	12.2083	12.9072	13.4895	11.435	12.1809
CD2BP2_S195_M1	17.4858	17.5249	17.2326	18.5519	17.8152	17.81
CD44_S686_M1	10.1217	11.3183	10.7622	10.6596	11.5383	10.9849
CD44_S706_M1	18.7106	18.6153	18.8654	18.3803	18.9655	18.9407
CD44_T720_M1	13.3669	14.2627	14	14.8777	15.21	15.0527
CDC23_S588_M1	14.1771	14.3044	14.1063	14.5437	14.0916	14.3073
CDC25B_S375_M1	12.0467	10.9874	14.9134	12.0057	8.87496	11.1775
CDC26_S42_M1	14.857	14.8593	15.142	15.4515	15.4775	15.5862
CDC27_S364_M1	14.0351	14.1576	14.1859	8.99355	9.19574	9.2395
CDC42BPA_S1721_M1	12.5167	13.2961	12.9782	13.7696	12.6248	12.6981
CDC42BPB_S1686_M3	11.0623	11.0963	10.4281	11.1993	10.939	10.3871
CDC42BPB_S1690_M1	15.0978	15.126	14.7431	16.1318	15.8102	15.8184
CDC42BPB_S1690_M2	14.0758	14.179	14.1407	14.3893	13.8911	13.7867
CDC42BPB_S1690_M3	11.0623	11.0963	10.4281	11.1993	10.939	10.3871
CDC42BPB_S1693_M2	14.0758	14.179	14.1407	14.3893	13.8911	13.7867
CDC42BPB_S1693_M3	11.0623	11.0963	10.4281	11.1993	10.939	10.3871
CDC42BPG_S1482_M1	11.7019	11.7199	11.5838	11.7705	11.2335	11.6341
CDC42BPG_S480_M1	13.3666	13.6843	13.7618	13.0814	13.2353	12.9888
CDC42EP1_S192_M1	12.9824	12.7383	11.3067	11.8809	11.2269	12.4892
CDC42EP1_S350_M1	12.9807	13.7355	12.5959	13.4886	13.6752	13.8616
CDC42EP2_S141_M1	13.5531	14.2359	13.995	13.1575	13.1194	12.7412
CDC42EP2_S141_M2	12.188	11.9885	11.7872	11.7398	9.47338	11.4939
CDC42EP2_T137_M2	12.188	11.9885	11.7872	11.7398	9.47338	11.4939
CDC42EP3_S100_M1	12.5434	12.8638	12.4682	12.0644	12.3559	12.7031
CDC42EP4_S118_M1	14.7595	13.787	14.7307	13.6169	13.7282	14.5219
CDC42EP4_S292_M1	15.9339	16.7633	15.9594	17.3138	16.6655	16.3988
CDC42EP4_S292_M2	16.4796	15.9001	15.2302	14.2496	15.7653	15.5457
CDC42EP4_S295_M1	15.3937	15.4424	15.4477	11.4726	16.0009	15.5069
CDC42EP4_S295_M2	16.4796	15.9001	15.2302	14.2496	15.7653	15.5457
CDC42EP4_S64_M1	17.8516	17.8167	18.0868	17.5543	18.188	18.2753
CDC5L_T385_M1	12.0702	11.9184	11.1462	11.8844	12.3518	12.1357
CDC5L_T385_M2	15.3106	14.6012	15.52	15.6043	15.5253	14.9558
CDC5L_T396_M1	12.0917	11.9083	12.1242	12.6167	12.6365	11.9396
CDC5L_T396_M2	15.3106	14.6012	15.52	15.6043	15.5253	14.9558
CDCA2_S710_M1	12.8645	12.4462	12.6396	11.1715	10.6344	12.4529
CDCA3_T70_M1	9.08933	8.9242	8.80869	14.1619	14.4078	14.1015
CDCA5_S75_M1	13.0118	13.0749	12.2406	9.46758	11.9603	11.5857
CDCA5_S75_M2	9.70673	8.323	9.41428	11.2455	10.9377	10.2018
CDCA5_S79_M2	9.70673	8.323	9.41428	11.2455	10.9377	10.2018
CDCA8_S219_M1	12.9613	13.1776	12.9546	14.1562	13.0433	13.5695
CDCP1_S797_M1	17.7835	17.9665	17.965	17.6668	17.1319	17.2272
CDCP1_T807_M2	13.274	13.8682	14.071	13.0941	13.9944	13.8661
CDCP1_Y806_M2	13.274	13.8682	14.071	13.0941	13.9944	13.8661
CDK11A_T583_M1	12.9818	13.3515	13.3067	12.6494	12.6701	11.6873
CDK11B_S283_M1	14.9553	14.5018	14.5451	15.1124	14.3794	13.4843
CDK11B_S47_M1	11.8873	11.6778	11.2171	11.6007	12.1011	11.9812
CDK11B_S589_M1	13.4944	14.1631	13.5909	14.8472	14.384	13.2606
CDK11B_S65_M1	15.3324	15.7437	15.5658	14.7171	15.6523	15.1602
CDK11B_S752_M1	18.9479	18.9674	19.5381	18.9563	18.923	18.7511
CDK11B_S752_M2	18.1218	17.6339	17.4778	16.4967	18.1409	17.929
CDK11B_T595_M1	13.0818	11.2365	14.0949	12.2959	12.0284	12.3501
CDK11B_T751_M2	18.1218	17.6339	17.4778	16.4967	18.1409	17.929
CDK12_S1083_M1	17.5881	17.7598	17.8336	18.372	18.0529	17.2186
CDK12_S249_M1	9.39149	8.42823	9.01469	10.1938	8.97708	8.1509
CDK12_S274_M2	15.8172	16.1442	15.4471	12.5054	16.9422	17.3097
CDK12_S276_M2	15.8172	16.1442	15.4471	12.5054	16.9422	17.3097
CDK12_S341_M3	11.1195	10.2244	10.8955	8.99355	9.19574	9.2395
CDK12_S343_M3	11.1195	10.2244	10.8955	8.99355	9.19574	9.2395
CDK12_S345_M3	11.1195	10.2244	10.8955	8.99355	9.19574	9.2395
CDK12_S383_M2	16.9759	17.4143	16.6989	16.4681	17.4053	17.62
CDK12_S385_M2	16.9759	17.4143	16.6989	16.4681	17.4053	17.62
CDK12_S423_M1	15.5774	15.9603	15.8486	15.0118	15.7119	15.2993
CDK12_S681_M2	14.2751	13.9682	14.0153	14.7055	14.2283	14.4952
CDK12_S685_M2	14.2751	13.9682	14.0153	14.7055	14.2283	14.4952
CDK12_T692_M1	15.3256	15.2559	15.2533	14.9482	14.9892	14.9934
CDK12_T893_M1	11.9049	12.1141	12.6741	11.3833	12.752	11.989
CDK13_S383_M1	13.3102	13.8856	13.4945	13.3049	14.169	14.1052
CDK13_S525_M1	13.6758	9.88302	12.209	11.5774	8.771	12.0952
CDK13_T1056_M2	13.39	13.0345	13.3956	13.0323	12.6433	12.6284
CDK13_T1058_M1	12.3946	12.8919	12.8295	12.3131	10.7603	11.1066
CDK13_T1058_M2	13.39	13.0345	13.3956	13.0323	12.6433	12.6284
CDK13_T1246_M1	12.288	12.4169	12.8738	11.2953	12.2748	12.3364
CDK13_T871_M1	12.3087	12.0362	12.8429	10.1823	12.9068	12.8385
CDK16_S153_M1	12.1754	12.5728	12.095	12.6839	11.1227	10.9435
CDK16_S95_M1	10.5069	11.0455	11.1825	11.0987	11.0359	11.1735
CDK17_S122_M1	12.9698	10.5153	12.8645	13.2286	12.8923	12.7006
CDK17_S137_M1	11.4293	11.4264	11.4935	10.9582	10.8542	10.8161
CDK17_S146_M1	11.0203	10.8808	11.4492	8.80681	10.1858	9.92925
CDK17_S180_M1	12.2059	12.5618	12.4999	12.5231	11.8496	11.5741
CDK18_S117_M1	11.2166	11.4227	10.5024	11.708	11.6609	12.21
CDK18_S132_M1	14.0581	14.2386	14.22	13.5445	13.8919	13.0846
CDK18_S74_M1	14.0126	13.131	14.3057	11.8329	11.629	13.2078
CDK18_S89_M1	12.8072	12.7334	12.478	12.7277	12.3412	12.0134
CDK1_T14_M1	11.7502	11.5506	11.6476	11.4671	12.0577	12.3269
CDK1_T14_M2	16.6128	16.157	15.5024	16.0104	16.934	17.0337
CDK1_Y15_M1	16.7797	17.0979	16.3437	17.2965	17.5168	17.3079
CDK1_Y15_M2	16.6128	16.157	15.5024	16.0104	16.934	17.0337
CDK2_Y159_M1	10.7608	11.7868	10.7828	11.3572	11.0884	10.2237
CDK7_S164_M2	15.6424	15.3254	15.4871	15.605	16.4523	16.3376
CDK7_T170_M2	15.6424	15.3254	15.4871	15.605	16.4523	16.3376
CDKN1A_S130_M1	10.053	9.33352	10.0931	12.3219	10.7924	11.0284
CDKN1B_S178_M1	12.4504	12.876	12.8845	12.4187	12.2928	12.3047
CDS2_S21_M1	14.7837	14.8659	15.2289	15.3225	15.0263	15.0634
CDS2_S33_M1	18.9461	19.0249	19.2997	19.5012	18.8082	18.5659
CDS2_S41_M1	15.7897	15.4892	15.5912	15.2478	16.2745	15.7131
CDV3_S107_M1	13.5212	13.2095	13.1072	13.1139	14.1515	12.9298
CDV3_S30_M1	12.0844	11.6946	12.4074	11.998	12.6805	12.3187
CDYL_S201_M1	13.9762	13.6954	13.3632	13.8853	13.9149	14.207
CDYL_S216_M1	12.8621	12.7914	10.5226	12.759	12.5334	11.1246
CEBPB_S231_M1	17.1321	17.3992	17.2306	16.6679	17.6551	17.5019
CELSR1_S2764_M1	10.866	11.1294	10.8744	11.7278	11.1045	11.0839
CELSR1_S2871_M1	14.1096	14.3588	15.6939	14.3096	15.2259	15.3072
CENPA_S17_M2	18.1015	18.0384	18.0571	18.7276	18.3574	18.2811
CENPA_S19_M2	18.1015	18.0384	18.0571	18.7276	18.3574	18.2811
CENPB_S156_M1	14.6234	14.8838	14.8449	14.8594	15.0809	14.9432
CENPC_S177_M1	13.171	12.5871	12.4739	8.99355	9.19574	9.2395
CENPC_S225_M1	13.8592	13.7399	13.8111	13.8445	13.5265	13.0817
CENPC_S538_M1	12.0729	12.5479	11.5728	12.2714	12.0573	12.0744
CENPF_T2562_M1	12.2976	11.7377	11.8403	10.7907	9.73572	12.8479
CENPJ_S260_M1	11.3264	11.7074	11.2862	11.1558	12.1943	12.1281
CENPT_S397_M1	11.7626	12.0252	11.9158	12.1154	11.8362	11.8963
CEP112_S151_M1	9.51392	10.243	10.4633	8.99355	9.19574	9.2395
CEP135_S439_M1	12.8625	13.0754	13.0344	12.5546	13.0699	12.9789
CEP152_S1461_M1	10.2193	8.10003	10.7498	9.01482	10.4424	10.8073
CEP162_S856_M1	9.08933	8.9242	8.80869	8.96544	12.1054	11.9458
CEP162_Y488_M1	11.7847	12.4387	11.4555	10.5021	11.6548	11.9802
CEP170B_S1040_M1	12.557	12.7621	12.6964	12.8563	11.1808	11.5577
CEP170B_S1135_M1	13.9917	14.0942	13.9871	13.9912	14.1324	14.3052
CEP170B_S1179_M1	14.5129	14.5801	14.1959	15.0724	11.7274	11.2994
CEP170B_S360_M1	14.6761	14.2049	14.7242	13.2268	14.7639	13.9062
CEP170B_S421_M1	12.1833	11.8817	12.2605	13.1576	12.9847	12.7642
CEP170B_S655_M1	15.1708	15.3122	14.9892	14.3587	14.2263	14.4958
CEP170B_S772_M1	13.9934	13.9062	13.8822	13.9678	14.304	14.2361
CEP170B_S853_M1	14.6943	14.5631	14.6539	14.5314	14.5193	14.7413
CEP170B_S986_M2	14.7766	13.0282	14.7904	14.0389	14.7134	14.5622
CEP170B_S988_M2	14.7766	13.0282	14.7904	14.0389	14.7134	14.5622
CEP170_S1019_M1	13.4533	11.8118	13.9797	10.8342	9.72295	12.7569
CEP170_S1112_M1	15.8871	15.7405	15.7524	15.9805	15.9903	15.9993
CEP170_S1160_M2	14.3094	14.1747	13.0555	14.0065	13.4254	14.2113
CEP170_S1162_M2	13.3456	13.2295	13.036	12.9485	11.7441	13.1263
CEP170_S1165_M1	14.6061	14.2617	11.93	14.7069	14.4582	14.5584
CEP170_S1165_M2	13.2072	13.3069	13.1714	13.113	12.8591	13.2606
CEP170_S1529_M1	15.2147	15.3498	15.3683	15.0252	14.0939	14.8547
CEP170_S356_M2	13.3292	12.8123	12.9305	12.3947	11.6256	11.2623
CEP170_S359_M2	13.3292	12.8123	12.9305	12.3947	11.6256	11.2623
CEP170_S838_M1	13.1038	13.1127	13.5573	13.3994	13.7122	13.0509
CEP170_S881_M1	15.5703	15.3204	14.1366	12.2507	12.8258	12.7964
CEP170_T1533_M1	13.2929	13.4089	13.2312	13.5875	13.2915	13.5047
CEP192_S1200_M1	11.2686	11.0147	11.7222	11.2438	12.2519	12.0107
CEP192_S2110_M1	12.4547	12.3721	12.2716	12.1503	12.8922	12.755
CEP250_S2229_M1	11.3837	11.3826	11.3375	11.5028	10.653	10.3127
CEP350_S473_M1	12.6404	12.3704	12.8784	12.2447	12.1172	12.5647
CEP41_S121_M1	12.3675	12.3095	12.2461	12.5766	12.6892	12.2002
CEP43_S156_M2	17.6587	17.6882	17.8196	17.9652	17.7627	17.612
CEP43_S160_M1	12.4373	12.6248	12.1405	11.5875	12.3776	10.2068
CEP43_S160_M2	17.6587	17.6882	17.8196	17.9652	17.7627	17.612
CEP55_S425_M2	13.7915	13.1968	13.6882	12.2027	12.5892	12.5103
CEP55_S428_M2	13.7915	13.1968	13.6882	12.2027	12.5892	12.5103
CEP95_S449_M2	12.8543	12.8075	12.715	13.5556	13.5415	13.6656
CEP95_S451_M2	12.8543	12.8075	12.715	13.5556	13.5415	13.6656
CERT1_S141_M1	11.3265	12.6481	11.6079	12.2303	11.7052	12.1731
CETN2_S20_M1	16.6088	17.0433	16.9432	17.621	16.9298	16.6983
CETN2_T26_M1	10.7399	11.9148	10.0863	10.4624	11.0499	12.485
CFAP410_S136_M1	10.8441	11.3278	11.4549	11.369	10.9594	10.2256
CFL1_S3_M1	21.534	21.2167	21.8557	21.4053	21.9139	21.7946
CFL2_S3_M1	14.9696	14.9375	14.9356	15.1367	15.2048	15.2987
CGN_S137_M2	12.8616	10.525	11.8846	10.6564	10.9506	11.0225
CGN_S140_M2	12.8616	10.525	11.8846	10.6564	10.9506	11.0225
CHAF1A_S203_M2	12.1556	10.3271	11.9765	12.671	12.1972	12.1516
CHAF1A_S206_M2	12.1556	10.3271	11.9765	12.671	12.1972	12.1516
CHAF1A_S65_M1	14.5213	13.9991	14.3819	12.6105	12.2233	14.064
CHAF1A_S775_M1	14.4835	14.7003	14.535	13.5362	14.8434	14.4
CHAF1A_S951_M1	12.7716	13.3715	12.6095	12.3768	12.5024	13.2517
CHAF1A_T120_M1	12.6992	13.1901	12.9571	11.5076	12.8114	12.5931
CHAF1A_Y780_M1	14.1454	14.5652	13.8912	12.2218	14.5877	14.709
CHAF1B_S410_M1	17.122	17.1212	16.7535	17.631	17.7704	17.7276
CHAF1B_S429_M1	16.0566	16.261	15.9778	16.7623	16.859	16.7929
CHAF1B_S538_M1	14.6053	14.5329	14.312	15.5448	15.0106	15.2683
CHAMP1_S108_M1	15.3527	15.3944	15.2886	15.5893	15.1105	14.7952
CHAMP1_S173_M1	12.439	12.7405	12.6627	13.5238	12.7967	12.2351
CHAMP1_S173_M2	13.1032	13.3661	13.417	14.4037	13.6755	13.899
CHAMP1_S177_M2	13.0898	13.3608	13.4095	13.8001	12.9302	12.9533
CHAMP1_S204_M1	16.6966	16.676	16.5761	16.5603	16.5829	16.5638
CHAMP1_S204_M2	19.551	19.4692	19.5858	18.9171	19.6915	19.7806
CHAMP1_S214_M2	19.551	19.4692	19.5858	18.9171	19.6915	19.7806
CHAMP1_S282_M1	17.5904	17.7221	17.5151	16.6572	16.9648	17.8535
CHAMP1_S282_M2	18.3273	18.4604	18.3538	16.9998	17.9894	18.1571
CHAMP1_S284_M3	15.4703	15.4169	14.7737	14.1726	14.9323	16.0102
CHAMP1_S286_M2	18.4433	18.5261	18.4098	17.1656	18.1398	18.3514
CHAMP1_S286_M3	15.4703	15.4169	14.7737	14.1726	14.9323	16.0102
CHAMP1_S297_M2	14.6382	13.996	13.6696	14.0964	14.7232	15.3179
CHAMP1_S297_M3	15.4703	15.4169	14.7737	14.1726	14.9323	16.0102
CHAMP1_S382_M2	13.8913	15.567	14.3902	15.2274	15.998	16.0715
CHAMP1_S386_M2	13.8913	15.567	14.3902	15.2274	15.998	16.0715
CHAMP1_S405_M1	15.202	15.3851	15.3719	15.0875	15.0605	15.0787
CHAMP1_S416_M1	17.0216	16.912	15.9023	17.4313	16.2943	16.6976
CHAMP1_S427_M1	13.2841	13.3732	13.2525	13.1657	13.0213	13.2176
CHAMP1_S427_M2	12.5449	12.5622	12.5231	12.4368	12.7752	12.5829
CHAMP1_S427_M3	16.564	16.4296	15.7189	15.3583	16.804	16.7372
CHAMP1_S432_M2	14.7006	14.7198	14.7795	14.5297	15.2345	14.973
CHAMP1_S432_M3	16.564	16.4296	15.7189	15.3583	16.804	16.7372
CHAMP1_S436_M2	14.3047	14.72	14.4305	14.1684	14.9198	14.6647
CHAMP1_S436_M3	16.564	16.4296	15.7189	15.3583	16.804	16.7372
CHAMP1_S445_M1	14.6076	14.6745	14.5528	14.2019	13.9626	13.9875
CHAMP1_S445_M2	15.9171	16.1791	15.9889	15.3258	16.6526	16.5269
CHAMP1_S452_M1	11.2455	11.4921	11.5946	10.32	11.8443	12.2144
CHAMP1_S452_M2	15.9171	16.1791	15.9889	15.3258	16.6526	16.5269
CHAMP1_S459_M1	15.5965	14.9729	14.8428	14.6747	15.9974	15.7895
CHAMP1_S476_M1	13.4172	14.0127	14.0722	13.4168	13.6527	14.1252
CHAMP1_S502_M1	12.4549	12.5134	11.5583	12.9028	12.582	12.5349
CHAMP1_S542_M1	16.8753	16.8793	16.8769	17.6762	17.1122	17.0509
CHAMP1_S627_M1	15.5539	15.5163	15.6727	15.6039	15.4833	15.4871
CHAMP1_T169_M2	9.08933	8.9242	8.80869	12.9298	12.324	12.8147
CHCHD3_S50_M1	13.5665	13.3609	13.2553	12.6129	12.3811	12.5786
CHD1_S1677_M1	14.4055	14.3732	13.5677	14.4031	15.1292	13.9402
CHD2_S1441_M1	8.07887	8.23486	7.60376	7.76215	7.67615	8.11583
CHD2_S1728_M1	8.99001	10.2291	9.91804	10.4271	9.85647	9.98881
CHD3_S1601_M1	14.4917	15.8409	15.3846	15.6848	15.2336	9.6651
CHD3_S1601_M2	14.1163	13.3084	14.1361	14.2742	14.0181	13.7553
CHD3_S1605_M2	14.1163	13.3084	14.1361	14.2742	14.0181	13.7553
CHD4_S1531_M2	14.104	14.3543	14.5809	13.8679	14.4354	14.4463
CHD4_S1535_M1	11.0562	13.9343	15.3206	12.5034	14.725	14.6701
CHD4_S1535_M2	14.2137	14.3975	14.5976	14.1789	14.5358	14.6112
CHD4_S1537_M2	10.1296	9.18308	8.0319	12.0756	10.3254	11.2597
CHD4_S1570_M1	8.56535	8.60549	9.99172	9.35422	9.12735	9.13211
CHD4_S1602_M1	14.1318	13.5853	14.4548	13.2896	12.6464	13.9324
CHD4_S515_M1	18.4698	18.6695	18.8397	17.9767	18.2761	17.6142
CHD4_S531_M1	14.3609	14.2358	14.3986	8.99355	9.19574	9.2395
CHD4_T1549_M2	16.8514	15.5559	16.8791	16.0819	16.0597	15.7471
CHD4_T1553_M1	15.7249	14.2781	14.6228	14.9455	14.8061	17.1523
CHD4_T1553_M2	16.8554	16.3684	16.8807	16.0833	16.0612	15.7483
CHD8_S2046_M1	12.4651	12.6827	12.7107	12.3872	12.4172	12.0254
CHD9_S654_M1	10.6749	6.75887	9.87272	12.089	11.2672	11.6722
CHEK1_S280_M1	12.9393	12.9335	12.7628	12.0457	12.6433	12.8692
CHEK1_S301_M1	13.1596	13.041	12.4924	11.94	13.2396	13.5693
CHMP2B_S199_M1	15.3018	15.4489	15.4364	16.4224	15.7516	15.7806
CHORDC1_Y246_M1	12.104	11.974	12.0612	11.8774	11.1982	11.816
CHTF18_S64_M1	14.9344	15.2686	14.8817	15.0625	15.4082	15.1345
CHTF18_S70_M1	12.2093	11.8602	11.6083	12.9294	13.1948	12.6276
CIAPIN1_S183_M1	14.391	14.6429	14.1298	14.8695	14.8253	14.874
CIC_S105_M1	15.5767	15.1283	15.9095	14.1282	13.8542	14.9271
CIC_S119_M1	15.8891	15.6939	16.2995	15.915	15.9644	15.8135
CIC_S1294_M1	11.7177	14.038	13.0254	13.8199	13.9843	13.7991
CIC_S1294_M2	11.2912	11.5947	11.2291	11.0102	11.8264	11.7362
CIC_S1397_M2	14.9549	14.9368	14.8839	15.5912	14.9318	14.8787
CIC_S1409_M2	14.9549	14.9368	14.8839	15.5912	14.9318	14.8787
CIC_S173_M1	12.6513	12.2296	12.9527	10.5378	11.4113	12.2181
CIC_S904_M1	13.9914	14.4586	14.5305	14.4141	14.5864	14.7604
CIC_T1291_M2	11.2912	11.5947	11.2291	11.0102	11.8264	11.7362
CIT_S1993_M1	11.7839	11.6782	11.2998	11.7865	12.2395	12.4749
CIT_S440_M1	12.9182	13.0982	12.4703	13.3927	13.2745	13.3594
CIZ1_T244_M1	13.2847	12.5931	13.2513	10.2695	10.8202	10.4221
CLASP1_S1091_M1	16.039	16.1026	16.2201	17.0411	16.5998	16.6465
CLASP1_S1196_M1	15.9138	15.5227	16.0769	15.972	16.269	16.3448
CLASP1_S568_M1	12.5421	13.3199	13.2219	13.1129	12.5527	13.5033
CLASP1_S600_M1	15.9979	15.5947	15.9998	15.8877	16.4732	15.2074
CLASP1_S646_M1	15.365	11.8568	15.3617	16.4021	15.6288	15.4252
CLASP1_Y634_M1	11.5963	10.7769	11.6722	8.99355	9.19574	9.2395
CLASP2_S1013_M1	9.17814	10.013	9.60643	0.397969	7.62047	9.65107
CLASP2_S370_M1	14.2946	13.9317	14.1436	14.3082	14.746	13.1665
CLASRP_S285_M1	14.486	14.7805	14.415	14.5194	14.179	15.2712
CLCC1_S438_M1	10.3842	10.2998	10.3564	10.298	9.96402	10.0699
CLDN12_S228_M1	11.8821	11.0799	12.0501	11.8238	10.6244	11.2713
CLINT1_S245_M1	12.0338	12.1936	11.9293	12.0381	12.124	12.3684
CLINT1_S299_M1	18.2687	18.4781	18.435	18.7314	18.403	18.3757
CLINT1_T308_M1	11.8078	10.5973	12.1291	11.9618	10.5859	10.4755
CLIP1_S200_M2	13.9179	13.3625	13.4749	13.092	13.8731	14.152
CLIP1_S204_M1	14.321	13.9821	14.3744	13.5881	15.0153	14.4194
CLIP1_S204_M2	13.9179	13.3625	13.4749	13.092	13.8731	14.152
CLIP2_S202_M1	11.7738	12.5667	12.6302	15.4181	11.4477	11.6277
CLIP2_S207_M1	12.3838	12.6679	13.3632	14.9437	12.818	12.5995
CLIP2_S923_M1	14.696	14.7069	15.3874	15.722	14.9313	14.4064
CLIP2_T177_M1	13.8703	14.1919	14.3917	14.9456	14.9037	14.5735
CLK1_S140_M1	12.8551	10.57	13.1731	12.7332	12.4838	12.2986
CLK1_S140_M2	11.8265	9.47462	10.9642	12.2664	11.8533	11.5689
CLK1_T138_M2	11.8265	9.47462	10.9642	12.2664	11.8533	11.5689
CLK3_S157_M1	17.5569	17.7253	17.8746	17.864	17.7002	17.7787
CLK3_S197_M2	14.557	14.8216	13.9533	14.6393	14.8518	15.048
CLK3_S199_M2	14.557	14.8216	13.9533	14.6393	14.8518	15.048
CLMN_S635_M1	15.9039	14.9351	16.4108	15.4407	14.0492	16.0129
CLMN_S841_M1	15.6493	15.7324	16.0505	15.0928	14.3341	15.3343
CLN3_S12_M1	14.6256	14.0467	14.7178	14.9665	13.8847	13.3551
CLN3_S12_M2	13.6627	13.6699	12.9593	13.1565	12.7663	13.5536
CLN3_S14_M2	13.6627	13.6699	12.9593	13.1565	12.7663	13.5536
CLNS1A_S102_M1	12.6555	12.0468	12.5441	11.3659	11.9083	12.9012
CLTC_S1494_M1	12.7386	12.8302	12.7807	12.0561	12.7605	11.1123
CLTC_T394_M1	11.7208	12.399	11.7238	11.0986	11.5156	10.998
CLUAP1_S409_M1	9.08933	8.9242	8.80869	10.2406	11.157	11.8612
CLUH_S664_M1	11.6581	11.4276	11.2462	13.1584	12.0837	12.5016
CNK3/IPCEF1_S383_M1	14.2259	14.3147	14.2236	14.6837	14.3859	14.6293
CNKSR1_S305_M1	9.53404	11.1777	10.0692	11.344	10.6504	10.1085
CNKSR1_S307_M2	13.0402	13.4639	12.6082	12.7093	12.612	13.0044
CNKSR1_S314_M2	13.0402	13.4639	12.6082	12.7093	12.612	13.0044
CNNM3_S700_M1	14.3186	14.3748	14.2317	14.5257	13.9105	14.1515
CNNM4_S664_M1	11.4615	10.89	11.7326	8.99355	9.19574	9.2395
CNOT2_S165_M1	15.2488	15.5108	15.2103	15.818	16.2272	15.8574
CNOT3_S299_M1	11.5271	11.5999	11.1466	13.351	11.6628	11.3636
CNP_S170_M1	9.20843	11.0199	11.0578	10.2008	10.6054	10.573
CNTROB_T799_M1	9.44654	13.4556	12.8646	13.4527	13.3438	12.8692
COBL_S815_M1	11.0246	10.8867	10.0743	12.1773	11.6474	11.0764
COG4_S6_M1	13.122	15.3863	12.7283	12.7162	12.8281	11.1354
COIL_S305_M1	12.2388	12.5375	12.3909	11.6589	12.8627	12.9566
COIL_S566_M1	14.2108	14.3025	14.4431	13.8142	14.0487	14.0246
COIL_T122_M1	16.0997	14.8642	16.3267	11.716	14.9046	16.1466
COL17A1_S85_M1	12.7346	12.7864	13.1272	13.1604	13.3528	11.004
COL17A1_S85_M2	12.2664	12.6789	13.7706	15.226	13.6208	13.5984
COL17A1_S93_M2	12.2664	12.6789	13.7706	15.226	13.6208	13.5984
COMMD10_S155_M1	11.1345	11.3771	11.3202	11.0207	11.6489	10.6146
COPA_S173_M1	15.5787	15.7614	15.7174	15.1866	15.3551	14.5653
COPB2_S859_M1	19.4013	19.6513	20.2322	19.1654	19.3082	19.7297
COPRS_S66_M1	14.4656	13.966	11.8303	13.5806	15.3881	14.4572
CPNE7_S628_M2	15.2939	13.3925	12.9059	13.9595	14.0521	14.0147
CPNE7_T632_M1	13.0397	12.023	12.7025	12.2394	13.0497	13.0088
CPNE7_T632_M2	15.2939	13.3925	12.9059	13.9595	14.0521	14.0147
CPSF4_S202_M1	13.9205	14.1244	14.6516	14.452	14.7588	14.6118
CPSF7_T203_M1	16.5326	16.7654	16.7363	15.9657	16.3899	16.3111
CRACD_S975_M2	13.9934	13.1522	13.3496	13.6673	13.3955	12.9756
CRACD_T971_M2	13.9934	13.1522	13.3496	13.6673	13.3955	12.9756
CRACR2B_S3_M1	10.72	10.8632	9.86381	11.0219	9.36183	10.5931
CREBBP_S1076_M1	13.3585	13.6683	13.5676	14.193	13.6263	13.4725
CRIP2_S115_M1	13.2899	12.452	13.8907	11.9958	11.2981	11.2455
CRKL_Y105_M1	15.1787	16.0621	15.9161	13.9133	15.6407	13.5297
CRK_S41_M1	15.7262	16.04	15.7443	16.2884	15.8869	15.1328
CRK_Y221_M1	15.1068	15.5004	15.3672	16.7599	15.963	16.1491
CROCC_S1451_M2	14.631	14.1704	14.7879	14.5384	14.599	14.1961
CROCC_S1460_M1	11.6655	11.8758	11.5664	8.99355	9.19574	9.2395
CROCC_S1460_M2	14.631	14.1704	14.7879	14.5384	14.599	14.1961
CROCC_S1660_M1	14.0583	13.8402	15.0544	13.9307	13.6037	13.5451
CROCC_S2009_M1	12.3895	11.0688	12.7891	12.6324	12.088	13.0433
CROCC_S462_M1	11.3601	11.1507	11.1384	11.3684	11.0026	11.0715
CROCC_S494_M2	12.6256	13.3065	13.8155	14.5254	14.0935	14.152
CROCC_S512_M1	10.8533	9.94876	11.4451	10.5336	10.553	10.7105
CRTC1_S172_M1	7.48668	7.16372	7.3204	7.95186	7.46925	6.81623
CRTC2_S613_M1	11.5303	12.0638	11.2959	11.9703	12.05	11.9581
CRTC2_S70_M1	12.8224	13.1917	14.0605	13.8708	13.0666	12.8416
CRTC2_Y188_M1	13.0348	13.0227	13.1023	14.2264	16.7201	13.7871
CRTC3_S329_M1	13.5691	13.7345	13.682	13.7338	13.9752	13.3467
CRTC3_S62_M1	14.5096	14.4534	14.6202	13.0145	15.1106	14.7573
CRYBG3_S457_M1	13.133	13.3879	13.3738	13.0799	12.9181	12.765
CRYBG3_S931_M1	15.0544	15.0951	15.4884	13.7424	14.0863	14.2096
CSDE1_S116_M1	11.6491	10.651	11.1544	9.91114	10.7321	10.6687
CSNK1D_S382_M1	14.1175	13.7829	14.5052	14.5439	14.4603	14.2407
CSNK2B_S209_M1	16.7752	16.9368	16.1364	15.8524	17.0036	17.3019
CSPP1_S459_M1	12.7899	12.9164	12.9974	13.307	13.3088	13.092
CSPP1_S920_M1	10.226	8.66379	9.90123	12.0903	12.8293	12.674
CSPP1_S966_M1	13.678	13.397	13.3458	13.6881	14.6563	14.5689
CSRP1_S192_M1	14.5071	14.6082	14.5582	15.337	14.7341	14.3011
CSTF2_S524_M1	16.7198	17.6359	17.1879	18.4255	18.3228	17.8209
CSTF3_S691_M1	9.10927	8.94531	11.1129	11.47	10.8537	11.6459
CTBP2_S428_M1	13.1016	13.9258	13.6771	13.4107	12.818	13.1749
CTDP1_S740_M1	13.0877	13.2759	13.4806	13.3015	13.0355	12.5725
CTDSPL2_S28_M1	14.5517	13.8106	13.9328	13.8063	13.5745	13.1798
CTIF_S18_M1	11.6931	11.7671	11.7538	11.8021	12.192	12.3144
CTIF_S299_M1	13.9018	14.1885	14.2222	12.8304	13.5478	12.1678
CTNNA1_S641_M1	12.5227	12.0304	12.5315	12.2292	12.1737	13.1832
CTNNA1_S655_M1	18.8001	19.0514	18.3977	19.1991	18.9566	19.1857
CTNNA1_S655_M2	18.105	17.5526	17.5478	17.1944	19.0808	18.8973
CTNNA1_T654_M2	15.6617	14.6282	14.4741	11.2306	16.5077	15.4787
CTNNA1_T658_M2	17.771	17.3452	17.3625	17.2211	18.8864	18.7501
CTNNB1_S191_M1	15.5737	15.9293	15.6195	14.7306	15.6414	15.3253
CTNNB1_S552_M1	17.3917	17.4352	17.4245	18.0503	17.8052	17.0445
CTNNB1_S675_M1	15.6653	15.8533	15.9324	16.6868	15.7991	15.4298
CTNNBL1_S545_M1	15.2222	15.4626	15.5093	15.3979	15.1999	14.3058
CTNND1_S230_M1	17.5934	17.2422	17.7219	16.6023	18.4458	18.4873
CTNND1_S252_M1	17.9941	17.1679	17.595	16.7065	17.8426	18.2341
CTNND1_S268_M1	16.3624	15.8512	16.4662	14.7958	17.0008	16.8555
CTNND1_S268_M2	14.1347	14.0131	13.715	14.7939	15.5567	15.4415
CTNND1_S269_M2	14.1347	14.0131	13.715	14.7939	15.5567	15.4415
CTNND1_S320_M1	14.0041	14.5729	13.515	13.9839	15.6335	13.1319
CTNND1_S346_M1	14.4204	14.9808	14.7929	13.0988	14.5306	12.8203
CTNND1_S346_M2	16.7507	16.6181	16.1338	15.9988	16.6597	16.0784
CTNND1_S349_M1	16.1957	16.4757	16.125	16.5775	15.5278	15.931
CTNND1_S349_M2	18.6977	18.2921	18.2174	17.3716	18.2189	18.0914
CTNND1_S352_M1	12.4215	12.3511	12.4868	11.6696	11.8287	11.8055
CTNND1_S352_M2	18.3002	17.811	17.9196	16.7182	17.7333	17.7208
CTNND1_S847_M1	12.2785	12.0934	12.0931	10.5477	12.2979	12.0126
CTNND1_S899_M1	13.8772	13.9375	13.9079	14.2377	14.4452	14.4852
CTNND1_S920_M1	16.6518	16.6693	16.1763	14.4514	17.0637	16.4849
CTNND1_S920_M2	13.3469	13.2207	13.0956	11.9963	14.6018	14.4435
CTNND1_T916_M2	13.3469	13.2207	13.0956	11.9963	14.6018	14.4435
CTNND1_Y321_M1	15.1235	14.0739	16.0179	14.2079	13.5771	15.2622
CTPS1_S574_M2	15.0451	14.882	13.7797	14.8363	14.8882	14.4794
CTPS1_S575_M1	17.2843	17.4703	17.3064	17.3311	17.1152	16.4286
CTPS1_S575_M2	15.0451	14.882	13.7797	14.8363	14.8882	14.4794
CTR9_S941_M2	9.65117	8.05886	8.44381	8.11641	10.7335	11.5749
CTR9_S943_M2	9.65117	8.05886	8.44381	8.11641	10.7335	11.5749
CTR9_S970_M1	12.0713	11.1464	11.4405	12.0251	12.0971	12.615
CTR9_T925_M1	16.0873	15.746	16.0518	15.6724	15.7416	16.7035
CTTNBP2NL_S481_M1	14.836	14.9959	15.3606	14.6978	15.0238	15.3255
CTTNBP2NL_S488_M1	12.0214	12.3661	12.3532	12.2715	11.7499	12.2367
CTTNBP2NL_S488_M2	10.5474	10.8617	10.7844	12.2697	11.5097	10.8811
CTTNBP2NL_S523_M1	11.9121	12.1279	11.4502	9.72261	11.0357	11.2097
CTTNBP2NL_S568_M1	13.01	12.6778	12.9182	13.8709	13.2992	13.6678
CTTNBP2NL_T490_M2	10.5474	10.8617	10.7844	12.2697	11.5097	10.8811
CTTN_S261_M1	11.3999	10.6328	11.8343	10.1676	11.7906	10.6886
CTTN_S405_M2	21.7296	21.1178	21.98	21.2309	21.2905	21.4505
CTTN_S405_M3	16.268	16.4014	16.7005	16.4504	16.3988	16.0638
CTTN_S417_M1	18.3724	18.5238	18.4211	15.5927	17.0133	18.2968
CTTN_S418_M1	18.8841	19.1711	19.3503	20.0102	19.1962	18.3452
CTTN_T401_M1	20.2839	20.646	20.3226	20.3504	19.9619	20.1434
CTTN_T401_M2	21.7227	21.7912	21.9803	21.1797	21.2862	21.4447
CTTN_T401_M3	16.268	16.4014	16.7005	16.4504	16.3988	16.0638
CTTN_T411_M2	14.2606	20.3785	15.3714	16.4894	13.1226	13.5405
CTTN_T411_M3	16.268	16.4014	16.7005	16.4504	16.3988	16.0638
CTU1_S200_M1	11.8343	11.7392	12.0925	10.9065	11.4901	10.9875
CTU2_S419_M1	15.7592	15.8776	15.6974	14.8059	16.0265	15.7621
CUEDC2_S110_M1	15.5927	15.664	14.9049	15.5772	15.6914	15.4253
CUL4A_S10_M1	10.0903	10.1303	10.0793	11.5854	9.83501	9.97895
CUL4B_S146_M1	13.8384	14.1586	14.8953	14.9843	14.8624	14.7612
CUL4B_T49_M1	13.1128	12.7308	11.9065	13.5084	13.3552	13.1081
CUSTOS_S179_M1	14.7737	14.9684	14.8047	14.5781	14.2211	14.8325
CWC22_S829_M1	10.6971	10.3796	11.3594	13.091	12.2221	12.0549
CXADR_S323_M1	12.6204	12.9627	13.2332	12.5376	12.8601	13.2993
CXADR_S332_M1	15.8804	15.7127	15.8041	16.3614	16.5099	14.7348
CXXC1_S6_M1	13.8311	13.6232	13.5159	14.3073	13.8084	13.4457
CYB5B_S13_M1	11.4452	12.3472	12.2651	12.7162	12.0135	11.564
CYB5B_S23_M1	16.3476	16.2263	17.2833	13.7661	13.9909	13.2311
CYB5B_S2_M1	12.7521	13.4621	11.3702	13.6718	13.5902	13.1914
CYBRD1_T285_M1	15.836	15.8335	15.6544	14.8128	16.8882	16.3365
CYLD_S399_M1	15.2699	15.5219	15.1248	15.0237	14.9142	14.6438
DAB2IP_S702_M1	11.6423	11.4371	11.8553	12.1721	11.4128	10.8045
DAB2IP_S978_M1	11.0814	10.8513	11.2042	13.1142	11.6131	11.0175
DAP_S51_M1	17.5732	17.5712	18.5767	19.5409	18.2982	18.0171
DARS1_S249_M1	13.0096	13.2349	13.2668	8.99355	9.19574	9.2395
DAXX_S178_M1	15.0353	15.0902	14.8602	14.7127	14.8069	14.7917
DAXX_S495_M1	16.7377	16.7002	16.9966	16.9942	16.567	16.5832
DBN1_S142_M1	17.5439	17.4973	17.4503	18.166	17.7691	17.6915
DBN1_S337_M1	19.4789	19.47	19.7375	17.5571	19.7815	18.6969
DBN1_S339_M1	17.8483	18.0099	18.0196	17.9423	17.4602	17.7087
DBN1_S381_M1	17.0639	17.3315	17.3977	17.8465	17.3166	17.2061
DBN1_T346_M1	13.0955	13.7509	13.2556	13.7656	13.4699	13.5253
DBN1_Y597_M1	12.9422	12.3542	12.6339	12.8974	12.2323	13.9014
DBNL_S232_M1	9.26794	9.55994	10.0629	11.2911	9.77645	9.50535
DBNL_S275_M1	14.4542	13.8272	13.692	14.9341	15.2977	15.3323
DBNL_S283_M1	11.5395	11.4487	11.7815	11.4455	10.9359	10.8924
DBP_S86_M1	11.1001	11.4705	11.2452	10.2147	11.3065	11.124
DBR1_S514_M1	14.4918	14.3784	13.9296	14.2214	14.4216	14.5697
DCAF10_S63_M1	9.51199	9.78427	9.7023	9.44593	11.5007	11.639
DCAF10_S92_M1	15.3383	14.7031	15.4869	14.764	14.199	15.0856
DCAF12_S15_M1	13.1602	12.9877	13.5342	10.953	12.9871	12.2963
DCAF15_S310_M1	14.16	14.1316	14.1648	14.9632	13.7583	14.0469
DCAF1_S1000_M1	12.5018	12.8419	13.0563	11.899	11.9551	12.7363
DCAF1_Y947_M1	10.7914	12.1747	11.9532	10.558	10.8994	11.8423
DCAF5_S794_M1	12.7903	13.0697	10.5824	13.6646	13.0268	13.0182
DCAF6_S336_M1	11.7222	12.0811	-0.63808	11.9161	11.3763	11.5685
DCBLD1_S513_M1	12.0946	11.4559	12.4093	12.8103	12.5112	12.1096
DCBLD2_S724_M1	14.021	13.06	14.3218	12.0007	12.4792	14.2381
DCBLD2_S724_M2	13.1976	12.2907	12.9322	13.1687	13.2225	13.1509
DCBLD2_S727_M2	13.1976	12.2907	12.9322	13.1687	13.2225	13.1509
DCDC2_T333_M1	8.20129	7.68861	8.63275	8.46871	8.12149	7.9241
DCP1A_S353_M1	15.1784	15.3244	15.2975	16.3245	15.9316	15.2595
DCP1A_S523_M1	14.4827	14.3169	14.5734	14.8404	14.3218	14.3592
DCP1A_S523_M2	14.1338	14.5125	14.7093	14.9773	14.0768	13.8985
DCP1A_S525_M1	16.5458	16.6625	16.7784	16.8191	16.8277	16.2769
DCP1A_S525_M2	14.1331	14.5116	13.6481	14.9758	14.1225	14.7155
DCP1A_T531_M1	13.2726	13.7336	13.2301	12.9142	13.3492	12.5389
DCP1B_S147_M1	13.4831	13.7469	13.6227	13.4114	13.479	12.6194
DCP1B_S275_M1	12.7773	12.8578	12.8512	13.2279	12.4945	12.5397
DCP1B_S336_M1	12.6891	13.2688	12.7276	11.7885	11.4285	13.4422
DCTPP1_S85_M1	12.4787	13.2481	12.7465	12.4867	13.1171	11.9088
DCUN1D5_S9_M1	14.5796	14.7837	14.5616	14.6598	14.5764	14.2015
DDA1_S95_M1	13.1958	13.62	13.8282	14.2353	14.3168	14.6383
DDB2_S24_M2	15.4681	15.4816	14.5566	15.8489	15.1999	15.0612
DDB2_S26_M1	18.7682	18.8367	18.9045	18.1875	18.645	18.0677
DDB2_S26_M2	15.4681	15.4816	14.5566	15.8489	15.1999	15.0612
DDHD1_S723_M2	16.2953	16.2956	15.9424	16.5137	16.3226	15.7679
DDHD1_S727_M2	16.2953	16.2956	15.9424	16.5137	16.3226	15.7679
DDHD1_S8_M1	8.4185	6.98062	7.44536	13.6801	8.68856	9.74913
DDX10_S831_M1	12.7036	12.6467	12.704	11.8461	13.4142	13.2861
DDX17_T55_M1	13.7803	14.0779	8.97612	0.150127	2.63078	2.66588
DDX1_S481_M1	13.1455	13.8213	12.4411	13.0369	13.6348	13.2045
DDX20_S678_M1	12.1403	12.6723	12.3142	13.6788	12.5069	12.4226
DDX20_S714_M1	13.5522	13.7913	13.7551	14.1741	13.8302	13.6147
DDX21_S121_M1	20.0212	19.8979	19.6528	19.7643	19.3847	20.1508
DDX21_S13_M1	13.896	13.0071	12.6995	7.70666	14.7664	14.4768
DDX21_S71_M1	16.3879	16.3812	16.214	16.8125	16.9463	17.2434
DDX21_S89_M1	17.8578	17.7534	17.3983	17.5144	18.0417	17.9832
DDX24_S287_M1	18.5161	18.7061	18.2557	17.5141	18.0512	18.114
DDX24_S82_M1	15.8193	15.7656	16.1453	15.9163	15.8966	16.3739
DDX39B_S38_M1	14.2252	13.685	12.6678	12.4255	11.564	9.76685
DDX41_Y33_M1	13.1613	13.334	12.9804	11.8696	12.1517	13.1558
DDX42_S751_M1	14.8407	15.0142	14.941	15.0875	15.3192	15.2795
DDX42_S751_M2	12.5316	12.5752	11.4636	13.3344	13.0333	12.6592
DDX42_S754_M1	14.0999	14.3136	14.4512	14.4946	14.2489	14.2713
DDX42_S754_M2	12.5316	12.5752	11.4636	13.3344	13.0333	12.6592
DDX42_T193_M1	-3.20616	7.51797	9.06574	9.69541	8.17896	9.06701
DDX47_S9_M1	18.5422	18.5845	18.6403	18.6724	18.442	18.4741
DDX47_S9_M2	14.7698	15.5429	15.6279	14.835	14.8731	15.0615
DDX47_T11_M2	14.7698	15.5429	15.6279	14.835	14.8731	15.0615
DDX51_S83_M1	17.6054	17.8019	17.6991	18.042	18.2941	18.0793
DDX54_S75_M1	18.3596	17.3739	18.1115	16.5505	16.0227	14.2459
DDX54_S782_M1	15.3928	14.512	15.1013	15.9089	15.0922	15.6919
DDX55_S544_M1	12.674	12.7331	12.7387	11.2017	13.6625	14.0916
DDX59_S76_M1	12.4228	8.41422	12.3333	8.99355	9.19574	9.2395
DDX5_S480_M1	10.8402	11.8719	10.8797	11.4369	12.7607	12.1008
DDX5_S6_M1	12.9687	12.7808	13.2756	14.2046	14.2401	13.6819
DEAF1_S176_M1	13.4207	13.6844	13.0632	8.99355	9.19574	9.2395
DEF6_S597_M2	10.053	9.28006	9.54326	10.9483	10.8587	11.6539
DEF6_T595_M2	10.0051	9.28142	9.6847	10.9392	11.175	11.9832
DEK_S4_M1	12.0379	12.5658	12.4001	13.0953	12.5316	12.1636
DEK_T13_M1	17.8863	18.0137	18.2691	17.3786	16.9674	17.0844
DEK_T13_M2	11.353	12.8242	13.6416	11.9819	11.6998	11.6493
DENND1A_S520_M2	13.8917	14.1357	13.9631	8.99355	9.19574	9.2395
DENND1A_S523_M1	14.0275	14.3873	14.0868	14.7461	14.7719	14.7378
DENND1A_S523_M2	13.8917	14.1357	13.9631	8.99355	9.19574	9.2395
DENND1A_S546_M1	10.0422	10.5167	10.2704	10.8883	10.9376	11.3115
DENND1A_S592_M1	14.32	14.231	14.1625	14.1452	14.3648	14.3241
DENND1A_T707_M1	11.9344	12.3903	11.7786	12.7045	12.5458	11.8852
DENND4C_S1225_M1	9.7405	10.2344	10.3208	10.3478	9.87027	7.40483
DENND4C_S1278_M1	15.411	12.306	15.5365	12.7369	11.7492	12.4493
DENND4C_S1325_M1	11.7593	11.5398	12.2763	9.69093	11.8313	11.537
DENND4C_S1346_M1	9.58609	8.12402	8.94199	10.0198	9.33291	9.33193
DENND4C_S968_M2	16.5918	16.6975	16.8478	16.547	16.8093	16.9083
DENND4C_S973_M1	14.4521	14.7692	14.8453	8.99355	9.19574	9.2395
DENND4C_S973_M2	16.5957	16.6983	16.8485	17.3407	16.8111	16.9095
DENND5B_S1076_M1	11.1504	11.4433	11.1032	11.0104	11.1594	11.72
DENR_S73_M1	18.4214	18.4686	18.1428	18.0478	18.3396	18.4327
DENR_T69_M1	13.2422	13.3636	11.4403	14.475	13.4801	13.1159
DEPDC5_S579_M1	9.08933	8.9242	8.80869	9.75635	12.0025	11.953
DEPDC5_Y836_M1	10.639	10.8022	10.8941	8.98218	9.68136	9.63617
DFFA_S28_M1	10.4402	10.2476	10.2468	10.7212	11.1565	10.8285
DFFA_S315_M1	18.3827	18.4426	18.3479	18.8256	18.2714	18.0682
DGCR8_S373_M2	15.7213	15.3121	15.0867	14.5517	15.0855	15.2713
DGCR8_S377_M1	15.8373	16.0781	15.9423	16.4106	16.299	16.1108
DGCR8_S377_M2	15.8185	15.312	15.0868	14.5515	15.0861	15.2716
DGCR8_S92_M1	10.7015	9.65221	11.3147	10.5369	10.4695	10.7129
DHCR7_S14_M1	13.8503	13.8621	14.1977	13.5688	13.1144	12.6179
DHX16_S103_M1	12.394	12.9692	12.4271	13.345	12.7947	13.0361
DHX16_S160_M1	14.7923	14.8268	14.9516	14.9071	15.1571	15.4449
DHX29_S200_M1	14.4	16.128	14.3434	14.8031	15.6408	14.0485
DHX30_S226_M1	12.0847	12.3959	12.0873	12.4129	13.0777	12.2046
DHX37_S242_M1	10.3343	11.2859	11.1648	10.9944	10.5976	11.3574
DHX38_T117_M1	9.58052	9.27053	10.272	10.28	10.5951	10.173
DHX57_S127_M1	13.1997	13.1214	13.2855	14.1575	13.979	13.0608
DHX8_S460_M1	10.253	11.1172	11.0342	9.77001	11.1501	11.4483
DHX9_S87_M1	18.3117	17.8786	18.8404	18.6261	17.4307	16.6981
DIAPH1_S22_M1	13.9378	13.0504	14.1261	14.1916	13.6639	13.9458
DICER1_S1160_M1	11.2981	11.2219	11.2267	11.4564	11.2654	10.0703
DIDO1_S1017_M1	12.245	12.2578	12.3003	10.6497	11.1258	10.9996
DIDO1_S1040_M1	15.2889	15.1993	15.3389	18.4085	17.8911	14.3255
DIDO1_S1260_M2	16.4717	15.4455	17.0656	15.8876	14.7015	15.6969
DIDO1_S1456_M1	16.5426	16.5549	16.6297	16.571	16.2592	16.2479
DIDO1_S1714_M1	15.1189	12.0474	15.3765	15.4644	15.155	14.953
DIDO1_S805_M2	13.1197	11.9195	13.1452	13.4075	13.9572	14.2901
DIDO1_S809_M2	13.1197	11.9195	13.1452	13.4075	13.9572	14.2901
DIDO1_S898_M1	17.1603	17.2338	17.5227	17.3185	17.451	17.6448
DIDO1_T1256_M2	16.4717	15.4455	17.0656	15.8876	14.7015	15.6969
DIDO1_T1733_M1	17.7448	17.776	17.8456	18.0105	17.7565	17.8122
DIP2B_S100_M1	11.2917	10.3771	11.8789	9.98803	10.6287	10.3738
DIP2B_S300_M1	12.2679	10.2353	8.47507	8.3789	12.2741	10.4116
DIS3L2_S31_M1	10.9668	11.5396	11.3091	10.4	10.2764	11.3195
DIS3L2_S875_M1	14.3322	14.4945	14.6722	14.1488	15.5023	15.6878
DIS3L2_Y137_M1	14.4704	13.2049	12.4383	9.50041	11.9244	14.6028
DISP2_S1213_M1	13.2368	8.01003	13.3447	9.91648	10.7356	10.6723
DISP2_S1252_M1	12.5134	12.8281	12.6805	13.4163	12.9731	12.7919
DISP2_S1252_M2	12.8385	12.8349	13.1266	12.8603	12.5349	12.6049
DISP2_S1252_M3	11.452	10.7398	10.4393	10.6387	10.7267	10.6541
DISP2_S1263_M3	11.452	10.7398	10.4393	10.6387	10.7267	10.6541
DISP2_S1270_M2	12.8385	12.8349	13.1266	12.8603	12.5349	12.6049
DISP2_S1270_M3	11.452	10.7398	10.4393	10.6387	10.7267	10.6541
DKC1_S21_M1	13.7557	14.5509	13.2763	12.8356	12.4525	13.2898
DKC1_S451_M2	19.7328	19.5404	18.9852	19.0785	20.2866	20.0485
DKC1_S453_M2	19.7328	19.5404	18.9852	19.0785	20.2866	20.0485
DKC1_S455_M1	14.8413	13.6992	15.334	16.1532	16.3874	15.1041
DKC1_S494_M1	19.8845	19.9005	20.0218	20.2071	19.9574	20.0816
DKC1_S513_M1	19.4278	19.3454	19.4391	19.3155	19.5285	19.6575
DLG1_S158_M1	11.8306	12.0374	12.569	10.9289	11.8068	11.5953
DLG1_S573_M1	14.2078	13.8672	14.2775	14.338	12.3642	13.0261
DLG1_S575_M1	12.8201	12.8024	13.0542	14.1737	14.763	13.9287
DLG5_S1000_M2	13.3032	13.5673	13.5485	13.4983	12.4662	13.5286
DLG5_S1004_M1	10.7754	11.722	10.4806	10.219	10.9254	10.8951
DLG5_S1209_M1	14.2262	13.1262	14.3652	13.5785	11.7505	14.0949
DLG5_S1263_M1	11.6741	11.3627	12.001	10.72	12.1075	12.0799
DLG5_S264_M1	9.84909	10.6239	9.33606	11.6458	10.4141	10.8128
DLG5_Y990_M1	10.2035	11.0837	10.4373	8.64946	9.79044	10.2555
DLG5_Y990_M2	13.3032	13.5673	13.5485	13.4983	12.4662	13.5286
DLGAP4_T915_M1	12.7186	12.9474	12.5371	11.3892	12.5184	12.2525
DLGAP5_S777_M1	11.0996	11.1034	11.152	10.8955	11.2712	11.1318
DMAP1_T445_M1	14.182	14.2483	14.0394	13.4044	14.0594	13.458
DMTN_S289_M1	13.9715	14.0278	13.9159	13.656	13.7784	13.3803
DMTN_S92_M1	15.3991	15.7563	15.5636	8.99355	9.19574	9.2395
DMTN_S92_M2	15.7158	15.7864	15.8925	15.3797	15.7854	15.7013
DMTN_S96_M2	15.7158	15.7864	15.8925	15.3797	15.7854	15.7013
DMTN_T274_M1	9.7422	9.99238	10.0176	10.5286	11.4974	11.6553
DNAJA1_S335_M1	12.7587	11.9164	12.253	12.3124	12.2251	11.8449
DNAJB6_S277_M1	14.4403	13.6891	15.2105	14.3226	13.5968	14.4049
DNAJC17_S112_M1	12.0635	11.3289	11.766	13.2514	12.6417	12.6462
DNAJC1_T438_M1	10.7858	10.706	10.5034	10.819	10.616	11.722
DNAJC21_S423_M1	11.2085	10.45	11.3495	10.7899	11.3857	11.3096
DNAJC21_T438_M1	9.57583	10.1337	10.0162	11.4024	10.9479	10.3015
DNAJC2_S47_M1	16.333	16.3045	16.7928	15.6058	15.5875	14.999
DNAJC2_S47_M2	9.08933	8.9242	8.80869	14.7145	15.3758	14.9762
DNAJC2_S49_M2	9.08933	8.9242	8.80869	14.7145	15.3758	14.9762
DNAJC3_S317_M1	13.4282	13.7581	14.2976	14.4703	14.1195	13.0389
DNAJC5_S10_M1	16.6961	16.1496	12.6092	16.9116	16.3199	14.6964
DNAJC6_T572_M1	11.1239	10.636	11.6077	12.1632	12.2998	11.6895
DNAJC9_S109_M1	11.1092	10.7751	10.9328	9.95551	9.60349	8.89686
DNM1L_S616_M1	17.4063	17.2921	17.3135	18.1438	17.5949	17.3312
DNM2_S764_M1	15.9478	16.7643	15.955	16.3699	16.7599	15.8734
DNMBP_S1371_M1	9.59219	12.5702	11.8092	13.431	13.6955	13.4377
DNMT1_S1105_M1	13.4823	13.4635	13.5721	14.2656	14.3683	14.4535
DNMT1_S127_M1	15.2554	15.4784	14.9954	15.4061	15.6611	15.2742
DNMT1_S714_M1	14.0316	13.6535	13.4698	11.8443	14.05	15.2472
DNMT3A_S105_M1	10.0547	9.84254	9.65578	11.9203	9.25348	9.43834
DNPH1_S169_M1	15.7872	15.9757	15.7628	15.8733	16.1004	15.3036
DNTTIP2_S184_M1	16.2702	16.4424	16.8549	16.7565	16.4223	16.4209
DNTTIP2_S434_M1	12.2827	12.3547	12.2841	12.4532	12.6833	12.1877
DNTTIP2_T232_M1	11.1297	11.3895	12.1257	10.716	11.0467	10.7094
DOCK1_S1681_M1	13.4424	12.9514	13.6308	13.7249	13.7364	14.1013
DOCK1_T1767_M1	12.6836	12.8629	12.058	11.5742	12.3102	10.3391
DOCK1_T1825_M1	11.8672	11.0549	11.1571	10.8587	9.99679	11.0501
DOCK5_S1766_M1	10.8247	10.7388	11.2235	10.755	11.0774	11.3841
DOCK5_S1789_M1	14.3299	14.0149	13.7136	13.9604	13.207	12.7212
DOCK6_S1230_M1	11.326	11.882	12.4504	12.5546	10.4223	9.48225
DOCK6_S1343_M1	11.4588	11.5801	11.4479	12.1705	12.1958	12.1749
DOCK7_S1432_M1	16.186	16.1931	16.3034	16.2915	15.8234	15.9123
DOCK7_S1438_M1	12.6941	12.9697	12.6701	13.4165	13.6346	13.4351
DOCK7_S180_M1	13.8938	13.7163	13.5826	13.9286	14.5537	13.9599
DOCK7_S180_M2	10.8569	10.7229	8.88632	10.3167	9.82884	10.5113
DOCK7_S182_M1	11.8526	11.8369	11.7969	10.0565	10.8751	10.1397
DOCK7_S182_M2	10.8569	10.7229	8.88632	10.3167	9.82884	10.5113
DOCK7_S30_M1	14.1812	14.3821	14.4143	14.8984	14.4494	14.2921
DOCK7_S864_M1	13.2263	13.0601	13.0421	13.5383	14.0104	13.1836
DOCK7_S896_M1	15.1497	15.161	15.0328	16.8532	16.1807	15.8798
DOCK7_S900_M1	18.1322	18.3965	18.3225	18.4869	18.5494	18.3558
DOCK7_S929_M1	11.3043	10.9598	11.8794	10.9375	10.7582	11.0376
DOCK9_S927_M1	12.8805	13.1985	13.0685	12.9508	13.1033	11.9219
DOK1_S269_M1	8.14199	9.16492	10.2652	8.35233	8.77231	8.41825
DOT1L_S1104_M1	11.6756	12.1502	11.0128	11.1151	12.1386	11.8217
DOT1L_S374_M1	13.4853	13.6946	12.9164	12.453	13.9285	14.1569
DPF2_S142_M1	16.6561	16.7023	16.4297	15.7421	16.517	16.5945
DPF2_S244_M1	13.7534	12.536	16.2037	13.2763	13.2998	13.2025
DPF2_S244_M2	14.8138	15.0481	15.1295	15.6172	14.7208	15.5581
DPF2_T248_M1	14.1622	13.8247	13.3249	12.996	12.8478	13.9573
DPF2_T248_M2	14.8138	15.0481	15.1295	15.6172	14.7208	15.5581
DPH2_S488_M1	11.6188	11.6611	11.5971	11.3852	11.7327	11.615
DPM1_S9_M1	17.9191	17.7896	17.5854	17.8442	17.937	17.7714
DPYSL2_T509_M1	12.8573	12.0062	13.3627	11.4681	11.0761	12.363
DROSHA_S355_M1	13.4865	13.8022	13.5345	13.5049	13.2266	13.3032
DSG1_S579_M1	11.9815	12.0205	11.6936	13.5658	11.6426	12.0897
DSG2_S680_M1	14.8707	14.3641	15.4262	14.344	15.048	14.4201
DSG2_S782_M1	11.1203	10.3739	11.2666	11.8236	11.0267	10.7951
DSG2_T922_M1	9.98816	10.3449	11.5382	8.99355	9.19574	9.2395
DSN1_S30_M1	10.7457	11.1107	10.3704	10.9161	10.5693	11.3047
DSN1_S81_M1	14.9156	15.2256	14.629	14.8871	15.4214	15.3126
DSP_S1127_M1	11.9838	11.8246	12.1242	12.3435	11.6816	11.4566
DSP_S176_M1	15.4734	14.727	15.8498	14.799	14.4481	15.8319
DSP_S2024_M1	11.943	12.3975	11.6527	12.938	12.5424	12.6088
DSP_S2209_M1	18.1867	18.1857	18.3722	17.2766	17.6005	16.6777
DSP_S22_M1	14.0578	14.3995	14.4498	14.151	15.2668	17.4388
DSP_S2821_M2	18.2138	18.1657	17.804	17.3877	18.5978	18.4264
DSP_S2825_M1	18.2026	18.5467	18.2512	18.6709	18.4012	18.3192
DSP_S2825_M2	18.2138	18.1657	17.804	17.3877	18.5978	18.4264
DSP_S2849_M1	15.6979	16.45	15.9492	16.8331	16.3403	15.7565
DSP_S53_M1	14.1589	13.9396	15.1637	12.9958	11.3996	14.9161
DSP_Y56_M1	10.673	10.4664	9.85838	11.7819	9.54687	12.0684
DSTN_S3_M1	17.3014	16.0555	17.4176	16.1912	15.6102	17.2492
DST_S3968_M1	11.2479	11.1582	11.0796	10.9141	10.8483	11.0835
DST_S7510_M1	17.3086	16.6378	17.4623	16.2707	15.2381	17.1063
DST_S7510_M2	15.4965	14.6874	14.7918	12.4244	13.1984	15.5018
DST_S7513_M2	15.4965	14.6874	14.7918	12.4244	13.1984	15.5018
DTD1_S196_M2	12.992	13.2239	11.6323	14.0574	13.0826	13.3174
DTD1_S197_M1	17.0949	17.2879	17.1491	18.2305	17.8814	17.8651
DTD1_S197_M2	12.992	13.2239	11.6323	14.0574	13.0826	13.3174
DTNBP1_S321_M1	11.9647	12.1015	12.3079	11.9967	11.4682	12.1559
DTX3L_S202_M1	14.574	15.0734	14.2321	14.4432	14.5105	14.2584
DTX3L_S221_M1	13.7294	12.8208	13.6594	13.4168	12.9848	12.8483
DTX3L_S532_M1	14.3784	14.1458	13.597	12.6281	15.255	14.2297
DTX3L_S9_M1	15.6042	15.651	15.104	15.759	15.013	15.3835
DVL3_S125_M1	17.0601	17.2096	17.3075	17.4266	17.4123	17.4123
DYNC1H1_S4368_M1	17.1436	17.8811	17.6705	15.7967	17.5335	17.1198
DYNC1I2_S51_M1	11.8894	12.0432	11.8932	11.6594	12.0629	12.2077
DYNC1LI1_S207_M1	17.9503	18.0499	17.9291	17.6373	17.9164	18.2515
DYNC1LI1_S487_M1	9.75831	9.87974	10.0261	9.32339	10.4974	10.2224
DYNC1LI1_S510_M1	17.0561	17.0391	16.959	17.5014	17.2572	17.216
DYNC1LI1_S516_M1	18.3718	18.5019	18.3485	18.1019	17.8303	17.7288
DYNC1LI2_S194_M1	16.4989	15.5474	16.5623	13.99	13.9535	16.3476
DYNC1LI2_Y184_M1	14.8409	15.7262	14.9212	16.6255	14.8108	15.7467
DYRK1A_Y321_M1	17.2216	17.3761	17.3092	17.7487	16.9752	16.7648
EAF1_S165_M1	17.7152	17.7725	17.7984	18.1168	17.9168	17.5134
EBAG9_S36_M1	19.2652	19.3345	19.5116	19.3868	18.9387	18.9085
EDC3_S131_M1	15.2145	14.7704	15.5016	16.8074	16.1037	17.2045
EDC3_S161_M1	9.31045	8.80815	9.1774	11.0471	10.8832	10.5964
EDC4_S33_M1	14.8014	13.9945	14.851	13.8198	13.4349	14.741
EDC4_S565_M1	16.6554	16.6103	17.3023	16.7035	17.5172	16.9117
EDC4_S723_M1	15.723	14.0625	15.503	15.8783	15.1348	13.6431
EDC4_S729_M1	15.1472	16.631	16.0031	17.3285	15.9216	15.2448
EDC4_S844_M1	11.8591	11.1789	12.5505	10.2124	9.88262	11.8675
EDC4_S879_M1	18.6986	18.64	18.7522	18.2534	18.9402	19.0705
EED_S34_M1	12.8099	13.1304	13.4207	14.6606	13.8812	13.8072
EEF1A1_S18_M1	11.8976	11.9624	11.9105	9.7118	12.5883	9.32483
EEF1A1_Y141_M1	11.048	11.722	11.5971	11.1358	10.9103	10.1563
EEF1D_S133_M1	20.1702	20.2602	19.8531	20.4796	20.6153	20.5486
EEF1D_S162_M1	10.9381	9.57579	11.1898	7.85761	11.0788	12.1417
EEF2K_S18_M1	14.5757	14.7473	14.5917	14.6115	14.656	14.0145
EEF2K_S445_M1	11.0608	10.809	11.0984	9.92056	11.5691	11.2932
EEF2K_S470_M1	11.5378	12.0505	11.8822	12.2912	11.5418	11.6384
EEF2K_S474_M1	8.6205	9.0784	8.53269	9.92523	7.98899	9.43912
EEF2_S133_M1	13.5719	13.4253	13.7412	13.1391	12.9993	12.9244
EEF2_S325_M1	7.42764	10.4588	8.8275	10.6608	11.1489	7.9163
EEF2_T435_M1	12.2611	13.3603	12.2993	12.8954	12.9747	11.1132
EEF2_T57_M1	17.3463	16.9542	18.1647	14.8064	17.9604	16.6885
EEPD1_S173_M1	12.4132	12.1896	11.661	10.1674	12.7113	12.003
EFCAB7_S200_M2	12.258	12.2387	11.8296	12.1414	11.9888	11.9685
EFCAB7_S212_M2	13.0231	13.1242	11.8338	12.0971	12.7165	12.5653
EFHD2_S11_M1	9.90695	9.99508	9.36964	10.1319	9.46828	9.73234
EFHD2_S74_M1	17.842	17.937	17.2796	18.0031	18.008	18.0189
EGFR_S1166_M1	14.8	14.4986	14.8816	13.0488	13.3349	13.336
EGFR_S1166_M2	5.45305	7.24905	-1.22703	8.99355	9.19574	9.2395
EGFR_S991_M1	13.8311	14.3957	14.3562	12.9444	13.1518	11.628
EGFR_T693_M1	18.5256	18.5564	18.7055	17.3648	17.4859	17.1674
EGFR_Y1172_M1	13.1416	14.0098	12.5423	15.6472	11.6452	13.0448
EGFR_Y1172_M2	5.45305	7.24905	-1.22703	8.99355	9.19574	9.2395
EGFR_Y1197_M1	13.1341	13.5345	12.4669	16.2102	11.876	12.5876
EGLN1_S125_M1	15.2824	14.553	15.5795	14.0161	14.2043	15.6483
EHBP1L1_S1257_M1	14.2648	15.8316	13.2789	15.0637	14.8081	15.2399
EHBP1L1_S310_M1	15.8475	15.7892	16.136	15.2047	15.6828	15.4486
EHBP1_S1058_M1	8.07371	10.9763	9.41102	-0.953718	1.52833	1.57227
EHBP1_S335_M1	13.7329	14.045	14.3816	14.245	13.3728	13.2969
EHBP1_S432_M2	11.8025	12.1224	11.7407	12.7834	12.6133	11.75
EHBP1_S436_M2	11.8799	16.7379	11.7671	12.6874	16.3211	11.7788
EHBP1_T378_M1	11.3821	13.8392	12.6631	8.99355	9.19574	9.2395
EHD2_S468_M1	14.888	14.7991	14.5573	14.7029	15.5352	15.6381
EHMT2_S232_M1	12.1665	12.4437	12.5721	12.0493	12.1459	12.7633
EHMT2_T171_M1	15.2575	15.8449	15.263	14.5001	15.7296	15.8607
EI24_S326_M2	16.3642	16.2531	16.4104	15.5496	15.2947	15.4784
EI24_S330_M1	13.0409	12.9406	12.8193	12.3523	12.2877	12.199
EI24_S330_M2	16.3642	16.2531	16.4104	15.5496	15.2947	15.4784
EIF2AK3_S715_M1	11.7533	11.7644	12.4309	12.0895	12.0519	11.4928
EIF2AK4_T667_M1	15.556	15.6828	15.4446	15.1902	15.0218	14.7745
EIF2A_S506_M1	18.3608	18.3797	18.2922	18.2266	18.2349	18.2953
EIF2B4_S130_M1	13.2148	13.0834	13.0083	12.6092	12.6599	11.7898
EIF2B5_S544_M1	13.5111	13.762	13.258	14.9821	13.916	13.6322
EIF2S2_S105_M1	13.0016	12.1863	12.7987	12.2312	13.4031	13.4114
EIF2S2_S2_M1	22.7377	22.7957	22.819	22.8136	22.7556	22.8633
EIF2S2_S67_M1	12.1953	12.5111	12.578	13.3864	12.6692	12.9232
EIF2S2_T111_M1	12.4073	11.6368	13.5088	11.8857	11.1142	11.01
EIF3A_S1188_M1	10.7535	9.57995	11.1307	11.4826	11.5805	11.8812
EIF3B_S85_M1	20.6321	20.8176	20.9224	8.99355	9.19574	9.2395
EIF3CL_S166_M1	13.4483	12.9613	13.3788	13.8981	13.8354	14.5081
EIF3CL_S39_M1	17.3399	17.3565	17.4976	17.8099	18.1915	18.1259
EIF3H_S183_M1	14.0396	14.2596	14.0982	13.9178	14.105	13.6594
EIF3J_S11_M1	19.1817	19.1572	19.2581	19.802	19.5277	19.5704
EIF3J_T109_M1	12.3994	12.4307	12.5693	12.2517	12.1679	12.0929
EIF3K_S217_M1	13.0352	12.7507	13.112	13.9038	13.2226	12.8226
EIF4A3_S12_M1	15.9894	15.4051	15.5953	14.6718	15.6147	15.8739
EIF4A3_T163_M1	12.3073	12.4226	12.3861	12.1312	11.3216	11.5353
EIF4B_S406_M1	-1.14582	12.9491	0.538542	15.0907	13.6475	14.8885
EIF4B_S406_M2	14.3784	13.6603	14.6679	13.6529	15.5676	15.7208
EIF4B_S409_M2	14.3784	13.6603	14.6679	13.6529	15.5676	15.7208
EIF4B_S422_M1	15.5387	14.8742	15.3126	16.4789	15.6453	15.4543
EIF4B_S445_M1	15.6959	15.2099	15.5766	16.2348	15.1194	15.933
EIF4B_S459_M1	18.5899	17.2134	18.1116	17.4741	16.3787	18.0265
EIF4B_S498_M1	15.7642	15.2731	16.135	17.3051	15.712	15.8825
EIF4B_S498_M2	12.9905	12.9853	12.7469	15.1685	12.8957	12.7447
EIF4B_S504_M1	13.2015	12.7216	13.8651	15.3208	13.7198	13.8576
EIF4B_S504_M2	12.3483	12.6125	12.7409	14.5267	12.8893	12.7391
EIF4E2_S13_M1	9.617	10.1272	10.1602	10.4467	10.1047	10.2243
EIF4EBP1_S101_M1	18.7445	19.1373	19.0388	18.5842	18.3934	16.8896
EIF4EBP1_S65_M1	5.99245	7.94034	6.96833	12.7065	11.7698	14.0031
EIF4EBP1_T46_M2	9.08933	8.9242	8.80869	19.3909	19.8847	19.4636
EIF4EBP1_T68_M2	9.08933	8.9242	8.80869	15.9435	16.8044	16.8448
EIF4EBP1_T70_M1	12.6264	11.3656	12.5269	18.2773	17.4124	17.4046
EIF4EBP1_T70_M2	9.08933	8.9242	8.80869	15.9435	16.8044	16.8448
EIF4EBP1_T77_M1	13.9622	13.1248	13.5084	16.4827	15.3596	13.3575
EIF4EBP1_Y34_M2	9.08933	8.9242	8.80869	19.3909	19.8847	19.4636
EIF4ENIF1_S564_M1	16.4564	16.5172	16.2454	16.4714	16.7101	16.4578
EIF4ENIF1_S5_M1	12.3008	12.0692	11.9556	12.4982	12.4746	11.8976
EIF4G1_S1077_M1	16.1178	15.9765	16.0314	15.21	15.3193	15.2155
EIF4G1_S1092_M1	16.452	16.4099	16.2356	15.2287	16.2136	16.2983
EIF4G1_S1185_M2	12.9897	12.5463	12.7139	12.2038	13.1316	13.2788
EIF4G1_S1187_M2	12.9897	12.5463	12.7139	12.2038	13.1316	13.2788
EIF4G1_S1209_M1	15.6533	15.4691	15.7207	15.0627	15.3199	15.048
EIF4G1_S1231_M1	19.0397	19.1733	19.0255	18.1408	18.8225	18.6026
EIF4G1_S1238_M1	13.6787	13.7355	13.3774	14.1335	13.2152	13.5152
EIF4G1_S1596_M1	10.9646	11.9109	10.7	12.8099	12.1028	14.8047
EIF4G1_Y311_M1	9.08933	8.9242	8.80869	12.6502	10.3339	11.7584
EIF4G2_S395_M1	16.2052	15.3641	16.1065	16.6406	15.6035	14.2842
EIF4G2_T508_M1	17.8082	17.8645	17.672	17.9029	18.1222	17.4586
EIF4G3_S230_M2	12.239	12.2056	12.752	12.9746	12.0206	11.4613
EIF4G3_S232_M2	12.239	12.2056	12.752	12.9746	12.0206	11.4613
EIF4G3_S495_M1	14.0437	14.0478	14.3071	14.134	14.0914	13.3642
EIF5B_S107_M1	10.6462	10.8074	11.2342	8.99355	9.19574	9.2395
EIF5B_S107_M2	10.6662	9.63287	9.78817	-1.01492	10.8192	11.6926
EIF5B_S113_M1	15.8737	15.9422	16.2106	16.4483	16.437	17.0767
EIF5B_S113_M2	10.6662	9.63287	9.78817	-1.01492	10.8192	11.6926
EIF5B_S1168_M1	14.5038	14.5887	14.5029	14.358	14.2301	13.696
EIF5B_S164_M1	14.4574	14.1973	14.5243	15.266	15.0433	15.2619
EIF5B_S190_M1	9.87976	10.6907	9.95282	16.3026	9.33487	10.3681
EIF5B_S214_M1	20.7682	20.6418	20.9248	20.0247	20.7872	20.9391
EIF5B_S66_M1	10.9446	11.1753	11.5212	10.407	9.72568	9.13818
ELAC2_S199_M1	16.1916	16.5464	16.4189	16.0658	16.4811	15.7739
ELAC2_S199_M2	17.3497	17.5237	16.5989	16.773	16.4678	16.2405
ELAC2_S205_M2	16.345	16.5217	16.8626	16.2246	16.4653	16.2384
ELAC2_S208_M2	16.3278	17.0557	14.2876	16.8048	16.452	17.4189
ELAVL1_S202_M1	14.1584	14.2252	13.8653	12.7962	12.205	12.4775
ELF1_S163_M1	11.1413	11.3807	11.3273	11.4437	11.0582	10.9112
ELF1_S163_M2	11.0231	11.2533	11.4459	12.3164	11.5854	11.2112
ELF1_S168_M2	11.0231	11.2533	11.4459	12.3164	11.5854	11.2112
ELF1_S187_M1	16.2251	16.3449	16.2122	10.7253	16.1298	15.9649
ELF3_S215_M1	13.6015	13.5825	12.7096	12.5673	12.0162	12.2276
ELF4_S188_M1	13.9706	13.7288	13.5787	13.6704	13.6832	13.9375
ELFN2_T493_M1	11.3842	10.9888	10.3577	11.5202	11.2092	11.4681
ELFN2_Y755_M1	11.8571	11.1977	11.4864	10.8005	11.9512	12.0609
ELK1_S194_M1	13.338	13.3503	13.115	8.3847	13.3848	12.9953
ELK3_S396_M1	12.2733	12.6888	12.198	11.3653	12.3188	11.5533
ELOA_Y750_M1	10.2583	12.155	10.5186	11.142	10.4868	12.2511
ELP1_S471_M1	12.8996	12.9719	13.1038	13.2865	12.7449	12.2577
EMD_S171_M1	15.2023	14.663	15.243	14.468	15.0614	14.9699
EMD_S49_M1	17.7628	18.0568	18.023	17.1398	17.5386	16.7789
EML3_S176_M1	13.137	12.8618	13.3322	11.8269	10.9881	12.0151
EML3_S198_M1	13.7515	13.9975	13.8185	8.99355	9.19574	9.2395
EML4_S144_M1	14.4219	12.091	14.0047	14.4386	14.7948	14.9382
EML4_S146_M1	16.0735	16.1242	15.9095	16.4106	16.6848	16.656
EMSY_S209_M1	12.5584	12.7729	12.7476	13.2939	12.6508	11.9018
ENO1_S254_M1	11.9676	13.0693	12.4563	13.4087	13.4758	13.3826
ENO1_S263_M1	14.2787	15.5022	14.5772	15.1522	15.8887	14.14
ENO1_S419_M1	11.3801	12.7202	11.9156	13.8974	13.6123	11.6354
ENO1_S79_M1	9.6389	12.5232	9.12038	12.6032	12.7404	11.1061
ENO2_S263_M1	13.9919	14.3368	14.2802	14.5716	14.4705	13.6001
ENO3_Y44_M1	12.294	13.5123	12.2589	14.7038	14.0765	13.7601
ENSA_S2_M1	13.9106	14.4551	13.8787	15.4664	14.9791	15.1703
ENTR1_S243_M1	13.0202	13.0391	12.9519	12.8803	12.9219	12.6834
ENTR1_S243_M2	14.162	14.4006	14.0747	14.7994	14.9854	14.7692
ENTR1_S247_M2	14.162	14.4006	14.0747	14.7994	14.9854	14.7692
EP300_S1038_M1	15.3313	15.4206	15.711	15.698	15.3076	15.1842
EPB41L1_S378_M1	12.1332	12.1867	12.2247	11.6434	9.92448	9.95728
EPB41L1_S430_M1	11.4861	12.6744	12.0214	11.5157	11.4792	11.4842
EPB41L1_S546_M2	14.4277	14.2625	14.2258	15.672	15.3428	15.0172
EPB41L1_S578_M1	12.2789	11.7834	12.0819	12.9237	12.3477	12.3287
EPB41L1_S639_M1	12.8327	11.0218	12.5388	13.171	12.3356	12.653
EPB41L1_S650_M1	16.8061	17.1604	17.335	17.9051	17.0382	16.8002
EPB41L1_S75_M1	10.9794	10.1566	11.4673	7.55434	10.1903	10.6969
EPB41L1_T475_M1	10.7499	11.7942	11.4575	11.4962	10.213	10.5454
EPB41L1_T550_M2	14.4277	14.2625	14.2258	15.672	15.3428	15.0172
EPB41L1_T79_M1	9.14403	9.90352	9.19608	8.99355	9.19574	9.2395
EPB41L2_S39_M1	13.892	14.1983	14.4203	14.9956	14.3828	14.5734
EPB41L2_S499_M1	13.3759	13.481	13.4237	13.553	12.5731	12.4267
EPB41L2_S614_M1	11.5193	11.02	11.1684	11.92	11.0491	11.6432
EPB41L2_S683_M1	15.1371	15.03	15.4776	15.802	15.5018	15.704
EPB41L2_S715_M1	15.3885	15.5188	15.5311	16.1672	15.5694	15.038
EPB41L2_S718_M1	15.0078	14.9439	14.8353	14.8578	15.0793	14.7315
EPB41L2_S87_M1	11.6132	11.273	11.9419	7.86435	10.1877	10.7127
EPB41L2_T706_M1	12.8928	13.1931	13.2614	13.0426	11.515	12.834
EPB41L5_S436_M1	13.7263	13.8941	14.7476	14.1809	14.2405	13.6923
EPB41_S104_M1	9.78693	10.0756	10.1153	11.1933	10.4269	9.13465
EPB41_S542_M1	12.3826	12.0884	12.1963	13.0272	12.5576	12.1088
EPB41_S674_M1	10.0172	9.26325	9.71774	8.74094	10.0943	10.8908
EPC2_S538_M1	13.2008	12.5066	13.5949	12.7213	11.3279	12.9104
EPHA1_S906_M2	13.6941	14.4212	12.5715	11.7623	12.8138	13.1924
EPHA1_S908_M2	13.6941	14.4212	12.5715	11.7623	12.8138	13.1924
EPHA2_S897_M2	16.8957	16.8791	16.8217	15.871	16.3587	15.1621
EPHA2_S901_M1	16.3618	16.5693	16.9049	15.8555	16.091	15.2653
EPHA2_Y772_M1	13.4301	13.625	13.7449	8.99355	9.19574	9.2395
EPHB4_T976_M1	9.08933	8.9242	8.80869	13.3363	12.3471	12.6298
EPN1_T460_M1	13.2679	13.7985	13.7539	13.7961	13.9039	13.4702
EPN2_S173_M1	14.7917	15.1121	16.9144	16.561	17.3172	15.6649
EPPK1_S2508_M1	11.9408	11.4054	12.0302	12.5424	11.1063	11.2117
EPPK1_S2718_M1	18.5813	18.7429	18.8554	18.4134	18.5767	18.1538
EPRS1_S882_M2	17.0483	17.2209	17.0187	16.9342	17.0559	16.9149
EPRS1_S886_M1	21.1528	21.4024	21.4398	21.1005	21.0688	20.8701
EPRS1_S886_M2	17.0483	17.2209	17.0187	16.9342	17.0559	16.9149
EPS15L1_S108_M1	17.0057	17.2923	16.9469	14.8156	14.9744	16.3711
EPS15L1_S229_M1	16.759	16.9974	16.6719	16.8616	16.061	15.8912
EPS15L1_S255_M1	16.2227	16.4556	16.2459	16.2101	16.7297	16.7179
EPS15L1_S377_M1	12.8132	13.1059	13.3357	13.8071	13.0548	12.9216
EPS15_S563_M1	13.5575	13.5134	13.5835	14.5629	13.9613	14.0051
EPS15_S796_M1	15.5872	15.7777	15.833	15.2516	15.5154	14.5797
EPS15_S814_M1	18.3117	18.3683	18.3922	18.2629	17.8876	17.2392
EPS8L1_S182_M1	14.0608	14.1015	13.6283	14.4088	13.0943	13.9379
EPS8L1_S182_M2	13.8576	13.2414	12.7791	13.0851	13.964	14.2939
EPS8L1_T187_M2	13.8576	13.2414	12.7791	13.0851	13.964	14.2939
EPS8_S685_M1	12.5827	12.3284	12.2894	9.74056	11.6328	12.3517
EPS8_S815_M1	10.6441	10.1004	10.6586	10.3813	9.98494	10.1329
EPS8_T629_M1	14.1765	15.0743	14.3882	13.2148	13.2296	13.307
ERBB2_T1166_M1	10.8851	10.928	10.848	9.01244	12.0069	12.1229
ERBB2_T701_M1	12.9423	13.0528	13.9428	12.3365	13.0985	10.9104
ERBIN_S1286_M1	14.2348	14.45	14.0649	14.3137	13.5386	14.0443
ERC1_S191_M1	12.7058	12.85	13.051	11.3832	12.6245	13.0925
ERCC5_S384_M1	15.3808	15.4415	15.4589	15.7592	15.4172	15.2889
ERCC5_S526_M1	14.5545	13.9179	14.5287	13.4475	14.0497	13.9923
ERCC5_T567_M1	12.0279	12.0599	12.1437	11.4349	11.5941	11.4091
ERCC6L_S1028_M1	12.4122	12.7221	12.6811	10.9597	12.9006	12.5456
ERCC6L_S1188_M1	13.8722	14.307	14.0493	14.7828	14.7767	14.3793
ERCC6L_S14_M1	11.0067	11.5938	10.367	11.748	11.2751	11.2188
ERCC6L_S820_M1	13.8397	13.1429	13.7675	12.1197	12.715	13.9313
ERCC6L_S971_M1	6.42208	9.08631	-2.08126	12.2623	10.3519	10.5361
ERCC6_S1142_M1	12.637	12.7467	12.6758	12.3476	12.8165	13.2771
ERCC6_S158_M1	11.0404	11.2284	10.9822	11.4855	10.7347	10.1381
ERF_S185_M1	13.7715	12.4335	12.7956	13.0135	13.1303	12.9912
ERF_S327_M1	11.7717	11.6994	12.0536	12.3227	11.3278	11.491
ERF_T526_M1	9.71878	9.13094	9.5484	8.99355	9.19574	9.2395
ERGIC3_S117_M1	13.9046	13.8722	13.6557	13.3255	14.0723	13.1013
ERICH1_S238_M1	11.3242	11.5157	11.8589	8.2432	11.6786	11.676
ERICH1_S254_M1	14.761	14.8525	15.148	15.2736	14.9947	15.0029
ERLIN1_S326_M1	14.8916	15.366	15.5393	16.4857	15.8643	15.8962
ERRFI1_S251_M1	17.7702	17.3092	17.7608	17.8861	17.5394	18.3858
ERRFI1_S273_M2	13.2163	12.321	11.5234	12.9669	12.7298	14.4475
ERRFI1_S276_M2	13.2163	12.321	11.5234	12.9669	12.7298	14.4475
ERRFI1_S302_M1	16.1672	16.1371	16.34	15.7733	16.3734	15.79
ERRFI1_S326_M1	17.8193	17.7239	17.5062	18.3916	18.1468	17.7432
ERRFI1_S461_M1	15.3835	15.4652	15.4302	14.482	14.591	14.9036
ESCO2_S75_M1	12.2568	12.0473	11.6448	10.1394	12.0742	11.0528
ESF1_S153_M1	15.293	15.2743	15.138	15.3281	15.5159	15.6722
ESF1_S198_M1	13.1378	13.1007	12.8341	12.2433	13.2167	13.0454
ESS2_S292_M1	14.1923	14.3	14.5119	14.1765	14.8888	14.3573
ESS2_S391_M2	12.5332	12.0611	12.3858	12.8932	13.4241	13.5848
ESS2_S395_M2	12.5332	12.0611	12.3858	12.8932	13.4241	13.5848
ESYT1_S1034_M1	13.0312	13.2224	13.2333	13.2013	13.1409	12.4466
ESYT1_Y822_M1	11.1921	11.5713	10.9634	11.5724	11.3847	11.3941
ESYT1_Y927_M1	14.6502	13.8078	15.0754	15.4824	15.3176	13.1552
ESYT2_S691_M2	15.6498	15.8848	15.2303	15.2456	15.9407	16.1476
ESYT2_S693_M1	15.9032	16.2762	16.4769	15.6546	15.5305	16.0282
ESYT2_S693_M2	15.6498	15.8848	15.2303	15.2456	15.9407	16.1476
ESYT2_S743_M1	11.5135	11.8373	11.9106	9.78267	10.2434	11.2326
ESYT2_T705_M1	12.4838	10.7713	13.4173	10.5421	11.9259	9.63685
ETV3_S139_M1	13.6964	13.3081	14.3399	12.0244	13.176	12.8046
ETV3_S245_M2	15.2754	15.416	15.6552	14.8866	13.0877	13.9658
ETV3_S250_M2	15.2754	15.416	15.6552	14.8866	13.0877	13.9658
ETV6_S22_M2	16.2712	16.4671	16.2864	16.5044	16.6198	16.4902
ETV6_T18_M2	16.2712	16.4671	16.2864	16.5044	16.6198	16.4902
EVA1A_S114_M1	11.3545	10.7669	11.1667	11.1065	10.8435	10.894
EXOC1_S501_M1	12.6751	12.5777	13.8406	11.7514	12.565	11.6117
EXOC7_S250_M1	16.6568	12.8207	16.7315	16.7352	16.8152	16.5489
EXOSC9_S306_M1	17.6789	17.4555	17.6413	17.7964	17.5153	17.0362
EZH2_T487_M1	16.3117	16.1839	15.9751	16.0585	16.2108	16.2001
EZR_Y424_M1	11.0249	9.59959	6.64712	14.0099	9.78329	9.55034
F11R_S284_M2	12.5182	11.0039	10.4403	12.4613	12.2855	13.3024
F11R_S287_M2	12.5182	11.0039	10.4403	12.4613	12.2855	13.3024
FADD_S194_M1	12.5667	12.7506	11.5083	12.9924	12.7683	12.9546
FAM102A_S251_M1	12.4269	12.3123	12.7395	12.665	12.6459	12.2803
FAM104A_S21_M1	13.5407	14.6034	14.002	13.607	14.8933	14.3021
FAM110C_S241_M1	13.2563	11.8537	13.3761	12.2852	11.2852	12.5378
FAM114A1_S196_M1	17.5999	17.8029	17.9147	17.9357	18.1965	18.1289
FAM114A1_S2_M1	11.1808	11.3464	11.6209	12.6307	11.9979	11.4433
FAM117A_S178_M1	12.8365	13.393	12.5117	14.3461	12.7846	13.4181
FAM117B_S10_M1	11.9809	12.3262	11.9198	12.4184	12.2184	12.7234
FAM117B_S16_M1	12.9596	11.7558	14.5889	11.8447	11.6764	10.7636
FAM117B_S273_M1	11.748	12.0522	11.8185	12.2614	13.1699	12.7044
FAM117B_S307_M1	6.82965	-2.01861	-1.02285	8.22846	7.53994	6.93807
FAM120A_S1023_M1	12.2821	12.2304	11.9113	11.0789	12.5836	12.4994
FAM169A_S379_M1	12.1228	12.4571	12.5013	12.0901	12.1399	12.4098
FAM169A_S399_M1	14.8855	14.9518	15.3315	15.0763	15.0463	14.9032
FAM169A_S526_M1	11.735	12.2753	12.168	13.6055	13.9053	14.1137
FAM169A_S619_M1	13.508	13.7139	13.7784	13.2965	13.089	13.4067
FAM169A_S635_M1	15.9137	13.7527	16.1148	13.3363	13.3552	13.5128
FAM171A1_S849_M1	12.1548	11.9227	11.3218	12.7748	12.2842	12.4923
FAM171A2_S446_M1	9.79034	9.2607	10.1985	-0.766165	11.1289	11.1765
FAM171A2_S789_M1	12.5819	12.7943	13.0836	12.9198	12.4257	12.9685
FAM189B_S151_M1	9.52337	8.23653	8.39743	12.8226	13.02	13.2153
FAM189B_S493_M1	9.72154	10.4589	11.1387	10.3262	8.40207	7.78407
FAM193A_S1144_M1	11.9405	12.3362	12.1577	12.2152	12.4424	12.3962
FAM234A_S21_M1	12.3392	11.2141	12.7092	13.4997	10.9358	10.504
FAM234B_S62_M1	16.6944	16.6946	16.8493	11.8493	16.8039	16.7333
FAM53B_S167_M1	12.923	12.7004	13.2038	12.9185	12.9725	13.0254
FAM53C_S122_M1	12.7074	12.1328	13.0948	12.6738	11.7479	12.5678
FAM53C_S162_M1	10.6565	10.9107	9.67665	10.132	11.6827	9.0633
FAM53C_S232_M2	15.073	15.1	13.9069	15.1976	15.3573	15.2296
FAM53C_S234_M1	11.6449	12.6071	12.4248	13.2014	12.758	12.5559
FAM53C_S234_M2	15.073	15.1	13.9069	15.1976	15.3573	15.2296
FAM53C_S299_M1	10.5933	10.0906	10.6292	11.1301	10.8522	9.90576
FAM76B_S193_M1	15.8633	15.9623	16.053	15.9317	15.6337	15.8991
FAM83B_S388_M1	16.8557	16.996	17.1463	16.1656	16.4077	16.7122
FAM83B_S466_M1	13.6458	13.5553	9.64231	14.6386	13.2864	14.1876
FAM83B_S664_M1	13.5629	13.0144	13.2103	13.1339	13.0862	13.6994
FAM83B_S869_M1	12.1948	12.3824	12.1699	13.0073	12.6301	13.3818
FAM83F_S4_M1	14.4307	13.9044	14.6576	14.087	13.0826	13.924
FAM83G_S4_M1	7.46303	-3.0496	8.75006	-0.72695	-0.986034	-3.67471
FAM83G_S760_M1	13.0526	13.1516	12.9318	13.6297	13.8048	13.6899
FAM83H_S1003_M1	15.1457	15.3415	15.4128	16.2125	15.1292	15.2824
FAM83H_S1068_M1	14.6079	14.0967	14.4748	14.1202	14.827	15.029
FAM83H_S523_M1	15.4897	15.6015	15.5067	16.2033	15.1161	15.8614
FAM83H_S647_M1	13.1315	13.0545	13.1019	14.3413	13.05	13.5554
FAM83H_S850_M1	12.484	12.4407	12.0037	12.5196	12.3306	12.3632
FAM83H_S870_M1	15.7838	15.823	16.232	16.7832	16.1134	15.8361
FAM83H_S881_M1	15.6208	15.6414	15.7774	16.7122	15.9247	15.8741
FAM83H_S892_M1	16.2274	16.3495	16.5558	16.8712	16.2107	16.0363
FAM83H_S914_M1	15.1248	15.1869	15.2323	16.0786	15.1529	15.7024
FAM83H_S936_M1	14.3328	14.4585	14.5932	15.0139	14.5485	13.5239
FAM83H_S998_M1	14.7877	15.3348	15.0006	15.2015	15.1478	14.9378
FAM91A1_Y63_M2	13.1592	13.4315	13.2577	11.8289	12.1857	12.4016
FAM91A1_Y64_M2	13.1592	13.4315	13.2577	11.8289	12.1857	12.4016
FANCD2_S1412_M1	9.76029	9.96228	9.72163	11.3601	10.3873	10.762
FANCD2_S1435_M1	9.04895	8.24598	8.51295	9.96715	7.79753	8.78859
FANCE_S249_M1	12.8955	12.8471	12.6511	11.7469	12.6306	11.5608
FANCI_S407_M1	13.2836	13.566	12.9757	12.8436	12.6699	12.9215
FARP1_S427_M1	14.0073	13.9335	14.2706	13.939	15.1732	15.069
FARP1_S427_M2	12.2164	11.5598	11.356	12.8821	12.657	12.881
FARP1_S433_M2	12.2164	11.5598	11.356	12.8821	12.657	12.881
FARP1_S889_M1	13.5363	13.7138	13.5122	13.0322	12.8318	12.6691
FARP1_T24_M1	15.1122	14.7436	15.3475	13.9706	15.4956	15.1491
FARP2_Y436_M1	10.5981	10.7659	10.2011	11.5245	11.1266	12.4525
FASN_S1411_M1	16.0764	16.5145	16.5566	16.8438	16.0612	15.0135
FASN_S207_M1	14.4629	13.7635	14.7572	13.6949	12.5505	14.1791
FASN_S2198_M1	11.8001	11.1244	12.0265	11.4846	10.5807	11.4124
FASN_S2198_M2	14.0621	10.9343	13.5867	8.99355	9.19574	9.2395
FASN_T2204_M1	19.4895	18.5225	19.7402	15.0197	15.8539	17.5652
FASN_T2204_M2	14.0621	10.9343	13.5867	8.99355	9.19574	9.2395
FAT1_S4473_M1	11.1164	11.3758	11.9721	12.5254	12.2251	12.2193
FBL_S124_M1	14.0545	14.1613	13.7951	14.8221	14.3071	14.0489
FBRSL1_S1034_M1	13.0999	13.5489	12.8138	14.0134	13.1382	13.9549
FBRSL1_S790_M1	10.8259	11.0131	10.3683	11.186	10.8501	11.7297
FBRSL1_T1010_M1	11.4371	12.6885	11.594	11.7303	11.4409	11.3663
FBXL19_S408_M1	15.0759	15.1625	13.4637	15.0122	15.0065	14.8028
FBXL20_S421_M2	14.7565	14.0151	14.6096	14.7739	14.0907	14.1439
FBXL20_T417_M2	14.7565	14.0151	14.6096	14.7739	14.0907	14.1439
FBXO38_S724_M1	13.0781	12.5128	13.5854	12.545	11.8524	12.578
FBXO40_T386_M1	9.48048	10.1999	10.0326	9.13834	9.99499	11.51
FBXO41_S478_M1	13.1262	13.0659	13.0421	13.6581	13.3817	13.4549
FBXO42_T598_M1	11.733	10.6736	11.6624	8.99355	9.19574	9.2395
FBXO46_T347_M1	9.01512	8.60951	9.23314	8.45519	8.04537	7.59929
[truncated: 5,170 more rows]
