# Supplementary material for: Proteomics of colorectal tumors identifies the role of CAVIN1 in tumor relapse
Source: Mol Syst Biol. 2025 Apr 23;21(7):776–806. doi: 10.1038/s44320-025-00102-8 (PMC12222889; doi:10.1038/s44320-025-00102-8)
Supplement: Supplementary file 8 — Dataset EV6 [file 44320_2025_102_MOESM8_ESM.xlsx]

## Sheet: legend
Dataset EV6	Proteomics (EV6A) and phosphoproteomics (EV6B) results of HT29 cells either wild type of after CAVIN1 knock down. Tables show the protein intensity (EV6A) or phosphorylation site intensity (EV6B), after log2 transformation and normalization, as well as the statitical results from differential regulation analysis (moderated limma t-test, Benjamini-Hochberg FDR correction)

## Sheet: EV6A prot HT29_CTRL_vs_KD
Gene.name	logFC	AveExpr	t	P.Value	adj.P.Val	HT29_72h_KD_Rep6	HT29_72h_KD_Rep5	HT29_72h_KD_Rep4	HT29_72h_KD_Rep3	HT29_72h_KD_Rep2	HT29_72h_KD_Rep1	HT29_72h_Ctrl_Rep6	HT29_72h_Ctrl_Rep5	HT29_72h_Ctrl_Rep4	HT29_72h_Ctrl_Rep3	HT29_72h_Ctrl_Rep2	HT29_72h_Ctrl_Rep1
AAAS	0.0803102	14.0755	3.56578	0.00418678	0.0234684	14.0292	13.9509	14.1125	14.0163	14.0517	14.0278	14.1384	14.0351	14.2364	14.0822	14.0955	14.1303
AACS	0.0410119	14.5659	2.57743	0.0250561	0.0834802	14.5612	14.5343	14.5418	14.5108	14.5818	14.5405	14.6252	14.5901	14.583	14.5555	14.564	14.6018
AADAC	0.128319	8.61731	1.28758	0.223389	0.390607	8.34388	8.66779	8.38551	8.73946	8.48809	8.69417	8.5148	8.73206	8.69116	8.72087	8.81469	8.61523
AAGAB	0.0186143	13.0866	0.531999	0.604929	0.747992	12.9617	13.1252	13.0773	13.1445	13.0839	13.0357	12.9506	13.0585	13.2759	13.1088	13.1293	13.0879
AAK1	-0.0178666	11.7525	-0.538259	0.600739	0.744649	11.8	11.7429	11.7053	11.8004	11.6812	11.7641	11.9582	11.7084	11.6996	11.7292	11.6759	11.765
AAMDC	-0.095018	12.3968	-2.72504	0.019178	0.0689384	12.5484	12.4884	12.3221	12.4514	12.4997	12.4375	12.4441	12.4521	12.0632	12.385	12.3432	12.3261
AAMP	0.0967641	12.0579	3.25434	0.00733514	0.0346002	12.0448	11.9827	11.9597	12.0326	12.0479	11.9894	12.1459	12.1593	12.0497	12.0959	12.0704	12.1165
AAR2	0.0163674	13.6215	0.373358	0.715725	0.826103	13.5894	13.5763	13.6751	13.5689	13.6851	13.6033	13.5525	13.4899	13.6757	13.6962	13.6368	13.7082
AARS1	-0.0307205	15.3211	-2.42078	0.0332253	0.103117	15.3485	15.3419	15.3213	15.3251	15.3416	15.3382	15.3015	15.3072	15.2861	15.3213	15.3333	15.2875
AARS2	-0.00626049	13.9294	-0.536573	0.601866	0.745227	13.9224	13.9047	13.9859	13.9391	13.9254	13.9323	13.9429	13.9336	13.9147	13.9093	13.9178	13.9242
AARSD1	0.0188061	13.9841	0.944348	0.364556	0.540612	14.013	13.9831	13.9167	13.9376	14.0004	13.9899	14.0147	14.0007	13.9532	13.9838	13.9966	14.0196
AASDH	-0.101042	11.5682	-0.756951	0.464421	0.631385	11.4884	11.4386	11.5471	11.6344	11.7711	11.8325	11.3287	11.2736	11.7121	11.5168	11.7091	11.5657
AASDHPPT	0.018777	14.4907	0.89649	0.388511	0.562257	14.5224	14.4662	14.5008	14.4608	14.506	14.4424	14.5284	14.5072	14.526	14.5195	14.4333	14.4752
AATF	0.00963238	13.1124	0.477976	0.641692	0.773762	13.105	13.1652	13.0827	13.117	13.0855	13.0592	13.0791	13.0591	13.2428	13.0958	13.1323	13.1249
AATK	-0.0180484	8.64438	-0.105039	0.918168	0.953608	8.58409	9.071	9.12843	8.48419	8.46702	8.19656	8.87404	8.74711	8.88591	8.5761	8.23813	8.47995
ABAT	0.335403	7.13475	0.914148	0.379548	0.553817	8.14164	8.26976	7.30325	NA	5.17248	6.09524	6.7949	NA	NA	NA	8.00522	7.06568
ABCA2	0.000778194	10.7062	0.0203872	0.984087	0.991662	10.7022	10.6482	10.6799	10.669	10.7391	10.746	10.8126	10.6512	10.8814	10.6717	10.6832	10.5895
ABCA7	-0.114805	7.87522	-0.635395	0.537703	0.694929	7.3723	7.9484	NA	7.9971	8.13002	8.07713	8.07666	7.34234	8.34739	7.47726	7.65493	8.09169
ABCB10	0.105369	11.792	2.24961	0.0450988	0.128594	11.6631	11.7839	11.648	11.6687	11.9142	11.7919	11.8807	11.8977	11.7842	11.7905	11.8755	11.8056
ABCB5	0.124285	11.9108	2.09327	0.0594042	0.15683	11.8355	11.8072	11.9826	11.9008	11.732	11.9779	11.9693	11.5673	12.0737	11.9737	11.9978	12.1121
ABCB6	-0.0675269	13.3474	-1.04099	0.31943	0.494837	13.3192	13.3333	13.4609	13.2779	13.4604	13.4284	13.1255	13.235	13.5133	13.3001	13.3073	13.4077
ABCB7	-0.0418249	14.2215	-2.39801	0.0346105	0.106609	14.2449	14.304	14.2597	14.2111	14.1717	14.2575	14.1846	14.1892	14.222	14.2268	14.204	14.1823
ABCB8	-0.0016128	12.2013	-0.0865487	0.93253	0.963291	12.2334	12.2281	12.1859	12.1963	12.1575	12.2146	12.1427	12.1797	12.2095	12.2485	12.2022	12.2168
ABCC1	-0.0313287	12.4957	-2.3038	0.0409566	0.120048	12.5076	12.5047	12.5531	12.5016	12.5019	12.5263	12.4179	12.4666	12.4919	12.4966	12.4771	12.5025
ABCC10	-0.136229	9.00427	-1.76525	0.104234	0.232464	8.95655	9.11516	9.2859	9.00662	9.07864	9.04595	8.92092	8.62409	9.17319	8.92464	8.82692	9.09269
ABCC3	-0.0394971	13.8014	-2.32634	0.0393433	0.116684	13.7962	13.7962	13.8638	13.803	13.8491	13.8217	13.7621	13.7715	13.8061	13.7916	13.7811	13.7737
ABCC4	-0.016541	13.7138	-1.05024	0.315341	0.490524	13.7312	13.6562	13.7589	13.7315	13.7381	13.6558	13.7173	13.72	13.7857	13.6832	13.6948	13.6925
ABCD1	-0.200173	15.845	-9.30622	1.14e-06	7.2e-05	15.9378	15.9216	15.9905	15.8947	15.9523	15.9493	15.6391	15.6964	15.8939	15.7671	15.7565	15.7404
ABCD3	0.00247411	14.9225	0.149477	0.883787	0.93489	14.9149	14.903	14.8863	14.9377	14.9236	14.9719	14.9171	14.9404	14.9091	14.8859	14.9487	14.9319
ABCD4	-0.0709754	9.55839	-1.47756	0.166585	0.322617	9.49375	9.55766	9.62905	9.58652	9.6382	9.79749	9.51373	9.44025	9.16807	9.57736	9.70191	9.59667
ABCE1	0.0827266	15.041	4.82777	0.000476776	0.00516212	14.9781	14.9823	14.9892	14.9947	15.0254	15.0281	15.0592	15.0716	15.0832	15.0702	15.1078	15.1023
ABCF1	0.00581658	15.7741	0.375781	0.713972	0.824932	15.7276	15.7515	15.8182	15.7745	15.7637	15.7938	15.7777	15.7807	15.8065	15.7616	15.773	15.7607
ABCF2	0.0835416	15.2446	5.91945	8.64e-05	0.00155996	15.2051	15.1864	15.2128	15.2018	15.1901	15.2183	15.3182	15.3094	15.2823	15.2616	15.2703	15.2783
ABCF3	0.00612946	14.0137	0.252671	0.805016	0.883372	13.9916	14.0043	14.0512	13.9863	14.022	14.0084	13.962	13.9921	14.059	13.98	14.0584	14.0489
ABCG1	0.0587687	9.64366	0.499589	0.626856	0.763693	9.58582	9.57593	9.37884	9.54605	9.84149	9.75756	9.82263	9.91512	9.49887	9.77412	9.54074	9.48681
ABCG2	0.0366423	13.8779	1.3515	0.202717	0.366375	13.8459	13.8755	13.8058	13.8759	13.9667	13.8749	13.768	13.947	13.7837	13.925	13.9398	13.9268
ABHD10	0.0291066	13.6485	1.06895	0.307183	0.481903	13.5804	13.6518	13.6038	13.6477	13.6747	13.667	13.56	13.7062	13.6847	13.6962	13.6772	13.6322
ABHD11	-0.0618672	13.9656	-4.63757	0.000653145	0.00636551	14.0142	13.9649	14.0298	13.9912	13.9787	14.0012	13.9381	13.9243	13.9543	13.926	13.9197	13.9444
ABHD12	-0.0915369	14.6472	-3.87049	0.00243693	0.0158805	14.6433	14.6652	14.7478	14.6961	14.6951	14.7193	14.527	14.6238	14.6614	14.6078	14.5635	14.6166
ABHD13	0.172133	11.4799	4.66186	0.000627236	0.00618256	11.4441	11.4133	11.4418	11.3011	11.3129	11.403	11.5264	11.5638	11.7388	11.5776	11.4939	11.5418
ABHD14B	-0.0067047	14.5288	-0.398799	0.697402	0.81356	14.5572	14.5562	14.5115	14.5309	14.5145	14.5145	14.5758	14.5344	14.4895	14.5284	14.4928	14.5398
ABHD15	0.00915953	10.7142	0.253831	0.804142	0.882735	10.6623	10.7924	10.7342	10.7122	10.6686	10.6471	10.8841	10.6898	10.7032	10.7647	10.6471	10.6654
ABHD16A	-0.0372397	12.5616	-1.32187	0.212096	0.377372	12.6343	12.4962	12.6182	12.5514	12.5629	12.5925	12.5773	12.539	12.6408	12.512	12.5191	12.4954
ABHD17A	0.123624	9.97421	1.26521	0.231018	0.399761	9.93736	9.42665	10.0653	9.95377	10.1521	10.0157	9.27125	9.86264	10.1207	10.4712	10.1715	10.2423
ABHD17B	-0.00602925	10.1021	-0.164239	0.872416	0.927968	10.083	10.0294	10.1013	10.1389	10.1336	10.1298	9.94071	10.1693	10.2823	10.1395	10.023	10.0548
ABHD17C	0.109028	9.63163	1.96804	0.0738385	0.182752	9.26582	9.25913	10.0153	9.5834	9.63372	9.65921	9.58613	9.69749	9.72431	9.76643	9.64517	9.74349
ABHD18	0.0246616	9.29618	0.248613	0.808077	0.88543	9.09496	9.48356	9.17375	9.53283	9.28534	9.13436	9.30684	9.37969	9.19403	9.29603	9.17586	9.4969
ABHD2	0.0300409	10.3453	0.443202	0.665904	0.789405	10.553	10.3285	10.0863	10.4508	10.2815	10.2774	10.409	10.5123	10.1816	10.3127	10.2943	10.4568
ABHD3	0.306933	8.79571	2.73331	0.0188923	0.0681832	8.82445	NA	8.78664	9.11196	8.67462	7.97195	9.14173	8.65578	9.01625	8.93699	NA	9.00526
ABHD4	0.0660462	9.38268	0.351265	0.731789	0.836078	9.27623	9.40432	8.7787	9.7564	9.90647	8.9674	9.55938	9.31591	9.73621	8.95698	9.44134	9.49277
ABHD5	-0.154408	10.0393	-4.21038	0.00134778	0.010311	10.0812	10.1721	10.2949	10.0807	9.98609	10.1348	9.82046	9.92558	10.0497	9.93803	9.97839	10.0091
ABHD6	0.168461	10.3451	1.83067	0.0933671	0.215531	10.083	10.1853	10.3941	10.0588	10.4205	10.4238	10.2823	10.3724	10.4746	10.5249	10.475	10.447
ABI1	-0.00187686	13.5974	-0.120834	0.905924	0.94725	13.6022	13.5837	13.7002	13.5679	13.5761	13.6147	13.6021	13.5871	13.6146	13.5897	13.5288	13.6016
ABI2	-0.0440205	13.9167	-2.71211	0.0196329	0.0699325	13.9636	13.9337	13.8705	13.951	13.9377	13.96	13.9182	13.9307	13.8582	13.8828	13.8832	13.9109
ABITRAM	0.11908	8.52248	0.959672	0.357112	0.532715	8.32621	8.086	8.52956	8.69447	8.70732	8.39503	8.39803	8.89347	8.53732	8.66168	8.42543	8.61518
ABL1	-0.00173946	10.3654	-0.0326239	0.974538	0.9863	10.4239	10.399	10.2105	10.3343	10.3703	10.4565	10.3754	10.2928	10.2148	10.3732	10.4756	10.4583
ABL2	-0.122561	10.1882	-1.8378	0.0922469	0.213656	10.4483	10.3263	10.1443	10.2202	10.2328	10.1443	10.1169	10.0623	10.2214	10.159	9.97496	10.2074
ABLIM1	-0.0185847	13.2951	-1.15844	0.270351	0.442241	13.3283	13.2971	13.2542	13.3057	13.3094	13.3249	13.2937	13.3458	13.2227	13.2728	13.2828	13.3039
ABLIM3	-0.201637	9.76442	-2.64632	0.02212	0.0761741	9.77078	9.94023	9.99262	9.72758	9.93703	9.75641	9.4415	9.73872	9.997	9.68776	9.67529	9.50809
ABR	-0.0782352	12.8871	-5.18781	0.000266398	0.00338401	12.9136	12.935	12.9785	12.8848	12.9204	12.9375	12.7974	12.8637	12.8842	12.8427	12.8582	12.829
ABRACL	-0.199785	14.4022	-2.95208	0.0126954	0.0509793	14.2259	14.4586	14.5394	14.5689	14.5901	14.6179	13.9907	14.1367	14.5699	14.3464	14.3676	14.4138
ABRAXAS1	-0.0147356	9.42975	-0.248494	0.808168	0.88543	9.55573	9.34951	9.27964	9.71669	9.4371	9.35731	9.47293	9.50324	9.36969	9.37562	9.43298	9.30661
ABRAXAS2	-0.0892319	12.3342	-1.70417	0.115394	0.250723	12.4111	12.4531	12.4494	12.2986	12.3204	12.3405	12.3707	12.3673	12.2451	12.2897	12.2537	12.211
ABT1	0.0650708	12.4511	2.78698	0.0171381	0.0633738	12.3115	12.4185	12.4751	12.4257	12.4461	12.419	12.539	12.5319	12.5044	12.4073	12.4751	12.4593
ABTB2	-0.0450959	9.72348	-0.531124	0.605516	0.748514	9.82002	9.62125	9.75226	9.66235	9.87641	9.77024	9.5902	9.80874	9.69929	9.44416	9.8259	9.81095
ACAA1	-0.0246951	15.0155	-1.13492	0.279685	0.453161	15.0163	14.9932	15.0787	15.0419	14.9968	15.0009	14.9694	14.9457	15.1342	15.0045	15.0203	14.9845
ACAA2	-0.0711605	15.9393	-4.42133	0.000939686	0.00814947	15.99	15.9903	15.9227	15.9836	15.9514	16.0083	15.92	15.9235	15.8578	15.8908	15.9088	15.9247
ACACA	-0.0023897	15.2317	-0.231881	0.820736	0.894416	15.2338	15.2156	15.2646	15.2209	15.2246	15.2323	15.2169	15.2228	15.2731	15.22	15.2313	15.2249
ACACB	-0.0758032	13.7026	-1.12325	0.284407	0.458708	13.7239	13.8132	13.6536	13.7003	13.869	13.7244	13.6216	13.722	13.4149	13.9037	13.8303	13.4538
ACAD10	-0.130483	11.6994	-2.03471	0.0657899	0.168568	11.6397	11.8147	11.8767	11.6206	11.7699	11.866	11.5524	11.6017	11.7073	11.7111	11.7024	11.5299
ACAD11	0.0238649	11.0609	0.409399	0.689826	0.808622	11.1261	11.0327	11.0388	11.0465	10.8001	11.4344	10.6915	11.0179	11.0571	11.2208	11.0579	11.2068
ACAD8	0.0401083	13.1308	1.39964	0.188212	0.349353	13.1219	13.074	13.1727	13.06	13.1258	13.1111	13.1936	13.1425	13.2039	13.1635	13.1197	13.0807
ACAD9	-0.00932469	14.64	-0.909738	0.381773	0.555895	14.6533	14.6426	14.6484	14.6397	14.6337	14.646	14.6565	14.6232	14.6226	14.6327	14.6446	14.6363
ACADM	-0.0859343	15.099	-5.06486	0.000324312	0.00394733	15.1453	15.1238	15.1709	15.1502	15.1237	15.0986	15.1618	15.0632	15.0704	15.017	15.0199	15.0436
ACADS	-0.0877197	12.998	-3.34476	0.00622927	0.0308568	13.0307	13.2096	13.0312	12.9716	13.0604	13.0223	12.8927	12.9824	13.0109	12.9596	12.8462	12.959
ACADSB	-0.03549	11.3196	-1.30295	0.218269	0.384786	11.4093	11.3337	11.3349	11.3023	11.3029	11.3344	11.2586	11.2908	11.3869	11.2922	11.2546	11.3346
ACADVL	0.0124192	15.3783	1.03349	0.322782	0.498658	15.3938	15.3913	15.3634	15.3594	15.3774	15.3432	15.3749	15.3829	15.3749	15.3875	15.3943	15.3972
ACAP1	-0.780654	13.338	-5.99919	7.67e-05	0.0014598	13.6925	13.6008	13.5055	13.7238	13.9156	13.9316	13.1303	13.1678	12.6375	12.8925	13.0515	12.8062
ACAP2	0.000172149	12.0354	0.0150097	0.988284	0.993564	12.0212	12.0312	12.0232	12.0668	12.0498	12.028	12.0456	12.0388	12.0131	12.0328	12.0319	12.0418
ACAP3	0.18101	11.4652	1.78765	0.100391	0.226956	11.2827	11.6291	11.3911	11.1788	11.492	11.3365	11.1949	11.7323	11.551	11.7914	11.5782	11.4248
ACAT1	-0.0339577	15.1538	-2.96523	0.0123953	0.0501991	15.1763	15.1608	15.1484	15.1776	15.1882	15.1707	15.1607	15.1414	15.114	15.1293	15.148	15.1299
ACAT2	0.0228646	16.7806	1.06335	0.309608	0.484364	16.7103	16.7459	16.8888	16.7729	16.7551	16.727	16.7505	16.7632	16.9411	16.7775	16.7964	16.738
ACBD3	-1.64e-05	14.1618	-0.000638019	0.999502	0.999569	14.1854	14.1583	14.2189	14.1686	14.1225	14.1399	14.211	14.1644	14.1993	14.19	14.0603	14.1224
ACBD5	-0.109031	12.9414	-5.01093	0.000353778	0.00422054	13.026	12.9636	12.9454	12.97	13.0243	13.046	12.895	12.8845	12.8951	12.8659	12.911	12.8701
ACBD6	0.180468	11.0766	3.43975	0.00524918	0.0273024	10.9823	11.1545	11.0244	10.8986	10.9725	10.9774	11.3392	11.1624	10.8498	11.1606	11.3138	11.083
ACBD7	0.0878293	11.0731	1.94597	0.0766978	0.188074	11.0332	10.9701	11.1019	10.9622	11.0367	11.0709	11.1287	11.0594	11.1701	11.1964	11.0557	11.0917
ACCS	-0.0478102	9.53398	-0.421029	0.681554	0.80174	9.44058	9.53071	9.52831	9.90191	9.30426	9.67678	9.60905	9.65964	9.25772	9.5304	9.69031	9.27805
ACD	0.0336263	10.3222	0.275444	0.787899	0.872337	10.377	9.95276	10.1688	10.3746	10.4095	10.492	10.436	10.3186	10.0976	10.5013	10.0268	10.7111
ACE	-0.00994274	9.54818	-0.0971345	0.924305	0.956986	9.93291	9.29956	8.89903	9.7359	9.70742	9.69317	9.73641	9.82644	8.95438	9.559	9.73107	9.50285
ACER3	-0.0386194	7.75591	-0.138976	0.891892	0.939607	NA	7.12186	8.15576	NA	7.45117	8.51438	NA	NA	8.42699	7.39852	NA	6.8814
ACIN1	0.0286058	13.905	2.39882	0.0345602	0.106527	13.9211	13.9186	13.7617	13.9076	13.9402	13.9078	13.9497	14.0062	13.7281	13.9388	13.933	13.9478
ACLY	0.0300692	16.3145	2.10087	0.0586198	0.155406	16.3154	16.3102	16.268	16.3176	16.271	16.3087	16.3661	16.3299	16.3005	16.3226	16.3408	16.3229
ACO1	-0.0215409	15.0407	-0.989935	0.342731	0.518726	15.0509	15.0475	15.0957	15.0255	15.0511	15.0383	15.0688	15.0519	15.0791	15.0059	14.9926	14.9816
ACO2	-0.00462876	14.5784	-0.298611	0.770604	0.861259	14.5988	14.5722	14.5986	14.5751	14.5566	14.5725	14.5864	14.5831	14.6265	14.5689	14.5476	14.5541
ACOT1	-0.014031	13.1849	-0.532654	0.60449	0.747577	13.2228	13.2646	13.1467	13.1941	13.1478	13.1821	13.1583	13.1683	13.207	13.2121	13.2007	13.1146
ACOT11	-0.0185342	13.039	-0.898487	0.38749	0.5613	13.1316	13.0432	13.0235	13.0599	13.0077	13.0397	13.0836	13.0378	12.9776	13.0103	13.0005	13.0525
ACOT13	-0.0145603	14.0387	-0.66332	0.5203	0.680282	14.0386	14.0073	14.0004	14.0546	14.107	14.0461	13.992	14.0303	13.9732	14.0344	14.1392	14.0409
ACOT4	-0.0171296	12.5267	-0.110925	0.913602	0.951656	12.3508	12.5121	11.8793	12.8566	12.6103	12.8223	12.5312	12.6221	12.2007	12.3679	12.5961	12.9705
ACOT7	0.109217	15.2784	5.99257	7.75e-05	0.00146501	15.2109	15.2152	15.115	15.2485	15.2348	15.2969	15.33	15.3024	15.3238	15.3609	15.3583	15.3439
ACOT8	-0.0415156	13.4089	-1.82147	0.0948313	0.217796	13.4489	13.4026	13.4368	13.4051	13.4563	13.4412	13.369	13.3019	13.4092	13.3504	13.4527	13.4326
ACOT9	-0.0339882	13.2584	-1.82411	0.0944083	0.217156	13.2297	13.3056	13.2784	13.3031	13.2678	13.2732	13.2339	13.2288	13.1837	13.2722	13.285	13.2395
ACOX1	-0.0583443	14.8082	-3.81343	0.00269503	0.0170932	14.8368	14.8467	14.8897	14.8086	14.8428	14.8378	14.6896	14.7838	14.8299	14.7417	14.7871	14.8045
ACOX3	-0.0630716	10.9415	-2.07285	0.0615617	0.160748	10.9444	10.8968	11.1969	10.9217	10.9572	10.9888	10.826	10.8958	11.0465	10.778	10.9253	10.9212
ACP1	-0.0930781	16.1152	-6.8318	2.35e-05	0.0006309	16.1447	16.1643	16.1542	16.1442	16.1669	16.1812	16.1436	16.0188	16.0758	16.0728	16.0705	16.0455
ACP2	-0.0799047	12.7727	-3.49013	0.00479483	0.0256797	12.8812	12.8419	12.812	12.7817	12.796	12.7771	12.7143	12.7543	12.785	12.7194	12.7408	12.6682
ACP3	-0.108576	10.1897	-2.09267	0.0594666	0.156913	10.3189	10.1961	10.4018	10.1277	10.217	10.257	9.9085	10.1315	10.292	10.1045	10.0937	10.2273
ACP6	0.0361217	13.3331	1.40587	0.186402	0.347347	13.3223	13.3237	13.2301	13.279	13.3149	13.4355	13.3901	13.3384	13.3196	13.4189	13.3274	13.2977
ACSF2	-0.151067	13.6381	-7.49774	9.73e-06	0.000332392	13.6985	13.7372	13.6457	13.7525	13.7098	13.7229	13.5869	13.5693	13.5414	13.6141	13.5347	13.5445
ACSF3	-0.0533868	11.9699	-1.91366	0.0810697	0.195786	12.0106	12.0482	11.8901	12.0071	12.0053	12.0079	11.9709	11.9914	11.8559	12.0321	11.9499	11.8692
ACSL1	-0.0368254	14.0473	-2.0624	0.0626942	0.162904	14.0634	14.054	14.0852	14.0868	14.0734	14.0316	14.0498	14.0091	14.0614	14.0312	14.0247	13.9972
ACSL3	-0.0257492	15.3954	-2.6488	0.0220206	0.0759771	15.4042	15.3973	15.4083	15.4072	15.3981	15.4011	15.3774	15.3734	15.4535	15.3846	15.371	15.3683
ACSL4	0.151134	14.0681	11.0917	1.85e-07	2.1e-05	13.9885	13.9991	13.9894	13.9993	13.9973	13.9779	14.179	14.1613	14.1591	14.1148	14.131	14.1208
ACSL5	-0.0315034	14.5051	-3.01707	0.0112808	0.0471366	14.5241	14.5056	14.5239	14.52	14.5247	14.5282	14.4947	14.4519	14.5372	14.4651	14.4919	14.4938
ACSL6	0.0396314	14.4954	1.84597	0.0909792	0.211742	14.5645	14.466	14.4715	14.4795	14.4963	14.4368	14.5469	14.4392	14.5302	14.567	14.4226	14.5244
ACSM3	0.00579405	13.8568	0.304014	0.766589	0.858013	13.8396	13.8293	13.8706	13.85	13.8901	13.8437	13.8946	13.8191	13.8981	13.8458	13.8777	13.8227
ACSS1	-0.0605244	14.6434	-3.47397	0.00493601	0.0262178	14.6322	14.6826	14.7194	14.6541	14.6844	14.6681	14.6324	14.6063	14.6577	14.593	14.6105	14.5798
ACSS2	-0.120832	13.8286	-3.68892	0.00336087	0.0199288	13.8485	13.8206	13.9661	13.8643	13.9657	13.8691	13.711	13.8037	13.8111	13.7776	13.7763	13.7298
ACTA1	-0.575248	11.5281	-12.3666	5.85e-08	9.13e-06	11.8324	11.845	11.9071	11.786	11.8533	11.5985	11.238	11.3005	11.1515	11.3028	11.4544	11.0673
ACTA2	-0.0724319	16.5791	-2.00489	0.069283	0.17488	16.5636	16.6371	16.6569	16.6366	16.5455	16.6646	16.5347	16.4339	16.5185	16.6148	16.5117	16.6318
ACTB	-0.0451817	20.0817	-2.61128	0.0235683	0.0797908	20.0556	20.1008	20.116	20.13	20.1019	20.1148	20.0395	20.0436	20.0353	20.0695	20.0919	20.081
ACTBL2	0.0767041	17.0528	3.06125	0.0104107	0.0445723	16.9741	17.0038	17.1542	17.0305	16.9551	16.9394	16.9722	17.0593	17.3328	17.0769	17.0536	17.0817
ACTG1	-0.0169938	17.07	-0.389529	0.704056	0.817862	17.0178	17.0485	17.1726	17.0137	17.1369	17.0452	16.9197	17.0532	17.2634	17.0759	17.0856	17.0071
ACTL6A	0.0440696	15.0819	2.16097	0.0527488	0.144202	15.082	15.0538	15.1192	15.0208	15.0551	15.0207	15.098	15.0951	15.1783	15.069	15.0815	15.1091
ACTN1	-0.0660224	18.0611	-5.34003	0.000209428	0.00284892	18.0774	18.101	18.1033	18.0883	18.101	18.0807	17.9945	18.0166	18.083	18.0304	18.0387	18.018
ACTN2	-0.00478215	16.9969	-0.162677	0.873618	0.928817	17.1169	16.977	16.9384	17.0079	17.0324	17.0192	17.064	17.0519	16.783	16.9846	16.97	17.0176
ACTN4	-0.0327371	17.8618	-2.58714	0.0246203	0.0824853	17.8871	17.8602	17.8954	17.8725	17.8746	17.879	17.8468	17.8473	17.8261	17.829	17.86	17.8633
ACTR10	0.0370845	11.9845	2.16096	0.0527501	0.144202	11.948	11.9934	11.9421	12.0752	11.9296	11.9475	11.9725	11.9983	11.9785	12.0143	11.9868	12.0277
ACTR1A	-0.00373582	14.7594	-0.177913	0.861911	0.92093	14.7378	14.7434	14.7803	14.7911	14.7295	14.7627	14.7298	14.7528	14.8464	14.7433	14.7785	14.7176
ACTR1B	-0.103139	13.11	-2.88121	0.014441	0.0559945	13.1053	13.1224	13.3383	13.184	13.1609	13.0703	13.0503	13.0551	13.341	13.0602	12.9989	12.8333
ACTR2	0.0420797	16.1084	2.14347	0.0543985	0.147373	16.1419	16.0364	16.1118	16.0549	16.068	16.0908	16.1079	16.0881	16.2211	16.1225	16.125	16.132
ACTR3	-0.0696481	15.5875	-5.14231	0.000286442	0.00357815	15.6084	15.5916	15.6569	15.6074	15.6299	15.6081	15.5548	15.5398	15.6518	15.5516	15.5188	15.5308
ACTR3B	0.104909	14.8001	6.02258	7.41e-05	0.00141937	14.7358	14.7647	14.7422	14.6172	14.779	14.7719	14.8195	14.8506	14.9444	14.8376	14.868	14.8703
ACTR5	0.06191	12.2867	2.02738	0.0666332	0.169764	12.2129	12.2472	12.4148	12.199	12.219	12.3039	12.3419	12.3314	12.3995	12.1953	12.2948	12.2802
ACTR6	0.0956705	13.9135	1.72398	0.111663	0.244736	13.8066	13.9712	13.8757	13.8154	13.9173	13.8808	13.924	13.6946	14.0511	13.8932	14.1063	14.0261
ACTR8	0.014229	11.0397	0.363	0.723239	0.829883	11.0197	11.0865	11.0105	11.0925	11.0271	10.9591	11.0519	11.0884	10.9712	10.9673	11.1261	11.0759
ACVR1	0.0355146	11.0361	0.683886	0.507696	0.669138	10.969	10.9818	11.1667	11.1923	10.877	10.9702	10.902	10.9923	11.0131	11.1014	11.1158	11.1516
ACVR1B	0.146778	10.569	1.58041	0.141314	0.288742	10.2726	10.4355	10.5824	10.6055	10.3747	10.7026	10.4637	10.4725	10.8088	10.6741	10.7123	10.7227
ACVR2A	0.0941423	8.60162	0.636272	0.537152	0.694562	8.02578	8.85492	NA	8.65962	8.65004	8.90934	8.60112	8.83422	8.78153	7.65292	8.65967	9.19386
ACY1	-0.00772935	14.3349	-0.476514	0.642702	0.774249	14.3631	14.3572	14.2869	14.3245	14.3332	14.3578	14.3482	14.3316	14.3659	14.3229	14.3156	14.3119
ACY3	-0.179583	8.90934	-1.42663	0.180467	0.340579	9.16227	8.72548	8.88174	8.99176	8.93441	9.29747	8.96921	8.79916	8.84247	8.64893	8.52416	9.13505
ACYP1	0.0593092	14.2122	3.77254	0.00289726	0.0178693	14.179	14.1901	14.2182	14.1398	14.1808	14.184	14.2671	14.1954	14.2882	14.2146	14.2475	14.242
ACYP2	0.0416085	12.8383	1.22777	0.244256	0.415336	12.8615	12.819	12.7821	12.8177	12.8793	12.7701	12.9065	12.9605	12.7167	12.8511	12.8388	12.8565
ADAL	0.115729	11.0416	2.18088	0.0509303	0.140471	10.7917	10.8994	11.1735	10.9776	11.1094	10.9491	10.9138	11.1081	11.2909	11.1266	11.0594	11.0995
ADAM10	-0.0363105	14.9142	-1.78212	0.101327	0.228468	14.9568	14.9699	14.8511	14.9188	14.9295	14.9485	14.9244	14.9104	14.857	14.8996	14.8754	14.9296
ADAM15	0.0967268	15.3054	2.95872	0.0125429	0.0505473	15.2994	15.137	15.2626	15.242	15.267	15.3107	15.305	15.3966	15.4297	15.2839	15.3492	15.3814
ADAM17	-0.06489	11.3547	-2.83681	0.0156546	0.0595732	11.3688	11.4835	11.3694	11.3982	11.3257	11.355	11.2601	11.3541	11.4627	11.2998	11.2835	11.2952
ADAM22	0.0676971	9.48376	1.0659	0.308502	0.482876	9.38796	9.16929	9.5036	9.47453	9.57652	9.48156	9.80203	9.60434	9.55342	9.39063	9.54311	9.31817
ADAM8	-0.220268	10.8171	-4.56208	0.000741053	0.00691287	10.9651	10.9556	10.7278	10.8387	11.0221	11.0504	10.7248	10.6926	10.4749	10.7576	10.7203	10.8758
ADAM9	-0.0499438	13.545	-2.3581	0.037174	0.111821	13.5965	13.5628	13.6348	13.5277	13.5702	13.5433	13.5408	13.5458	13.4601	13.5298	13.5114	13.5174
ADAP1	-0.0268219	13.7146	-1.19277	0.25717	0.4277	13.7527	13.6983	13.7058	13.7018	13.7331	13.7912	13.7106	13.7314	13.6331	13.7027	13.6832	13.731
ADAP2	0.0710458	12.703	0.925774	0.373727	0.549412	12.6226	12.7817	12.8107	12.5022	12.7525	12.4651	12.6715	12.815	13.0482	12.6369	12.6922	12.6372
ADAR	-0.0388992	14.9153	-2.92546	0.0133246	0.0528754	14.9576	14.9493	14.9076	14.9232	14.9342	14.9493	14.8862	14.9042	14.8437	14.9092	14.8969	14.9227
ADARB1	0.12159	8.96034	0.767652	0.458283	0.625398	9.10166	8.73472	9.08565	8.6895	9.10729	8.66248	9.44277	9.09289	8.67554	9.08918	8.9431	8.89926
ADAT1	0.29182	9.25928	3.50273	0.00468759	0.0253084	9.22097	8.9574	9.21265	9.13204	8.91169	9.24547	9.33426	9.39441	9.43827	9.53292	9.27573	9.45556
ADAT2	0.269468	8.34375	1.63058	0.130246	0.272677	7.67732	8.09856	8.67806	8.51909	8.18774	8.05576	8.8869	8.08279	8.38895	8.37658	8.44281	8.73048
ADAT3	0.00318709	9.58927	0.0310807	0.975742	0.987188	9.82602	9.79822	9.47492	9.3687	9.70145	9.32761	9.8936	9.50328	9.61562	9.45747	9.46275	9.64159
ADCK1	-0.175449	8.84351	-0.94081	0.366291	0.542459	9.15959	8.76863	8.8127	8.67468	8.8945	9.27731	8.45498	8.99244	8.68653	8.40413	9.07438	8.92226
ADCK2	0.0508091	15.5641	0.477795	0.641817	0.773762	NA	15.7405	15.4087	15.3893	15.539	15.5462	15.9914	15.532	15.4248	15.7937	15.2894	15.5666
ADCK5	0.00623727	9.60834	0.0653482	0.949028	0.973065	9.73923	9.65177	9.72443	9.56455	9.58745	9.35759	9.43784	9.55961	9.71663	9.49388	9.73196	9.7351
ADCY3	0.193742	9.62664	2.74502	0.0184948	0.0670166	9.44202	9.60847	9.3607	9.45528	9.67171	9.64041	9.69192	9.79303	9.59593	9.63635	9.73527	9.88853
ADCY6	-0.157896	9.82939	-3.18428	0.00832754	0.0381056	9.80097	9.8607	9.97972	9.96893	10.0299	9.8771	9.50845	9.85294	9.72387	9.83965	9.7842	9.72628
ADD1	-0.0785227	14.2699	-4.93093	0.00040279	0.00461011	14.3307	14.3159	14.2999	14.2964	14.3122	14.3225	14.2064	14.2494	14.1397	14.2834	14.2221	14.2598
ADD3	-0.0506691	14.4138	-3.01549	0.0113132	0.0471942	14.4475	14.4262	14.462	14.4492	14.4116	14.4252	14.4546	14.3604	14.4089	14.3804	14.3953	14.3449
ADGB	-0.0349425	12.8816	-0.203721	0.842159	0.907877	12.6691	13.1141	12.8314	12.6865	13.0133	13.0799	12.6309	13.0491	13.0914	13.0795	12.4471	12.8866
ADGRE2	0.19882	11.5264	2.22523	0.0470907	0.132639	11.183	11.4895	11.8009	11.3477	11.554	11.3217	11.575	11.7256	12.0244	11.588	11.6197	11.0876
ADGRE5	0.0861907	12.4164	4.62227	0.000670038	0.00644939	12.346	12.3642	12.4002	12.4327	12.3437	12.3255	12.4309	12.4274	12.5748	12.4526	12.4451	12.4545
ADGRF1	0.130691	8.57624	0.988852	0.343238	0.519146	8.38993	8.36482	8.46141	8.25223	8.87035	8.7444	8.67293	8.77452	8.61147	8.87872	8.4539	8.4402
ADGRG1	0.0287922	12.933	1.09443	0.296327	0.470771	12.8925	12.9482	12.8721	13.0088	12.9239	12.8893	12.9761	12.9684	12.9154	12.9923	12.8709	12.9386
ADGRG6	0.0410068	10.4176	0.867784	0.403392	0.576028	10.4509	10.424	10.4104	10.3057	10.3606	10.4222	10.569	10.354	10.3765	10.4572	10.3658	10.5146
ADH5	0.0335263	16.2438	3.11947	0.00936632	0.0413282	16.2205	16.2373	16.2147	16.2349	16.2298	16.2239	16.2576	16.2471	16.2716	16.2573	16.2787	16.252
ADH6	-0.188271	8.80596	-1.30883	0.216336	0.383121	9.2807	7.72517	8.97189	8.9719	9.03725	8.95649	8.75683	8.49071	8.5727	8.65367	9.11235	9.1418
ADI1	0.0585208	14.5815	2.58625	0.0246601	0.0825573	14.533	14.5471	14.6215	14.5209	14.5713	14.5111	14.5766	14.6252	14.6966	14.6176	14.5635	14.5931
ADIPOR1	0.0902505	9.80989	1.79866	0.0985493	0.224335	9.69896	9.63965	9.8443	9.74372	9.92905	9.75618	9.90693	9.9038	9.91115	9.77655	9.74362	9.86473
ADIRF	0.0761517	10.4284	0.963287	0.355371	0.530557	10.6929	10.3362	10.004	10.4013	10.439	10.4183	10.5844	10.4199	10.2914	10.6363	10.3636	10.5534
ADK	0.0619245	14.8805	3.17406	0.00848322	0.0386415	14.8889	14.8834	14.7925	14.8488	14.8291	14.851	14.9274	14.9043	14.8617	14.8987	14.9339	14.9467
ADM	-0.150262	10.6432	-3.42706	0.00537041	0.0277569	10.7626	10.8309	10.5182	11.0408	10.5135	10.6664	NA	10.523	10.5388	NA	10.5511	10.6345
ADNP	-0.0377913	13.4512	-1.75435	0.106152	0.235692	13.5196	13.5034	13.4144	13.4816	13.4727	13.4699	13.4764	13.4447	13.295	13.4651	13.4061	13.466
ADNP2	0.0970232	9.56303	1.26916	0.229659	0.398066	9.51165	9.28525	9.79645	9.43962	9.45221	9.57397	9.9702	9.36148	9.64874	9.44608	9.69065	9.58007
ADO	-0.00363912	12.064	-0.100426	0.921749	0.955217	12.1195	11.8965	12.0512	12.07	12.0885	12.1047	12.2333	12.0188	11.937	12.0715	12.0484	12.1282
ADPGK	-0.0203291	13.826	-0.674014	0.513724	0.674127	13.7667	13.8449	13.844	13.8637	13.8632	13.7681	13.7469	13.8149	14.0071	13.8091	13.7729	13.8103
ADPRH	0.210453	10.8669	3.58878	0.00401804	0.0227916	10.6503	10.6392	10.8367	NA	10.6887	10.9494	11.0386	11.0343	10.9548	10.9794	10.9137	10.8875
ADPRS	-0.0337707	13.3832	-1.28823	0.223172	0.390422	13.429	13.3992	13.3951	13.3602	13.3603	13.4569	13.3804	13.4	13.3791	13.3824	13.3333	13.323
ADRA2A	-0.191572	8.70132	-1.19645	0.255788	0.426661	9.09357	8.79146	8.74066	8.98827	8.79483	8.76113	8.87662	8.91204	7.50951	8.99464	8.48355	8.46954
ADRM1	-0.0210733	13.1535	-0.576805	0.575272	0.724784	13.1194	13.1804	13.2271	13.2081	13.1348	13.1144	13.1835	13.1341	13.2174	13.1538	13.0922	13.0768
ADSL	0.000937541	14.7351	0.0409314	0.968058	0.982411	14.7058	14.7653	14.7621	14.7396	14.6752	14.7246	14.6598	14.742	14.8668	14.7251	14.7507	14.7036
ADSS1	-0.208949	8.08039	-1.6997	0.116251	0.252157	7.94777	8.35665	8.30484	8.23376	8.12358	8.108	7.66267	7.7641	7.96311	8.27457	8.34481	7.88079
ADSS2	0.105534	15.6923	6.53053	3.57e-05	0.000869727	15.6369	15.6419	15.6827	15.6104	15.6572	15.6084	15.6871	15.7543	15.812	15.7325	15.7533	15.731
AEBP2	-0.0172968	10.5309	-0.276782	0.786896	0.872139	10.5751	10.5146	10.6842	10.6487	10.2429	10.5405	10.2866	10.6943	10.4274	10.603	10.5445	10.6083
AFAP1	-0.0973161	8.40715	-0.63027	0.540933	0.697751	8.62551	8.04116	8.73486	8.40117	8.23912	8.67539	8.40544	8.29504	8.13864	8.74374	8.33262	8.25309
AFAP1L2	-0.0176636	11.2542	-0.62507	0.544221	0.700589	11.3069	11.1478	11.2768	11.3358	11.2493	11.2362	11.2746	11.3005	11.2739	11.2473	11.1865	11.2151
AFDN	-0.0102627	13.9773	-0.812717	0.433008	0.603407	13.9669	13.9802	13.9909	13.9728	14.0022	13.9824	13.9588	13.9862	13.9469	13.9863	13.9803	13.9732
AFF1	-0.000906848	10.757	-0.0198076	0.984539	0.991662	10.6935	10.8052	10.7426	10.802	10.7002	10.7787	10.6955	10.7913	10.679	10.8205	10.9088	10.6673
AFF4	-0.0799866	11.4513	-1.92456	0.0795698	0.192921	11.4926	11.5448	11.4454	11.5891	11.4617	11.4584	11.3543	11.4966	11.2306	11.4237	11.4117	11.5061
AFG1L	0.0298982	9.99954	0.366046	0.721026	0.828965	9.70253	10.1752	10.4189	9.7701	10.0593	9.87771	10.0002	9.96654	10.1015	10.0253	10.0362	9.86085
AFG3L2	-0.000318137	14.6641	-0.0196973	0.984625	0.991662	14.6668	14.6902	14.6573	14.6901	14.673	14.6467	14.6569	14.6628	14.56	14.6966	14.6785	14.6898
AFMID	-0.0805917	8.5457	-0.394614	0.700403	0.815299	8.62342	8.08242	8.36404	8.89372	8.50056	8.95241	8.21239	8.43739	8.19325	8.71551	8.38402	9.18922
AFTPH	0.00299937	12.3508	0.196245	0.847869	0.911978	12.3342	12.3917	12.3604	12.3546	12.3402	12.3247	12.3681	12.3264	12.3724	12.3127	12.3619	12.3619
AGA	-0.0101889	11.0089	-0.109091	0.915025	0.952314	11.0241	11.145	10.8799	11.0385	10.8604	11.1363	11.1186	11.0255	10.8289	11.0392	11.1212	10.8896
AGAP1	-0.0073841	11.9812	-0.131716	0.897502	0.942984	12.0103	12.0246	12.1458	11.8384	11.9125	11.9952	12.0266	12.0469	11.8208	11.8888	12.0457	12.019
AGAP2	0.0460138	8.0795	0.449691	0.661355	0.786455	8.1752	8.06966	7.75584	8.20655	8.06889	7.95439	8.51407	7.95752	8.09648	7.89153	8.21005	8.05379
AGAP3	-0.0232363	12.232	-0.630901	0.540535	0.697437	12.1488	12.4155	12.2049	12.2451	12.206	12.2792	12.2757	12.3195	12.1215	12.1829	12.1696	12.2149
AGFG1	-0.0509599	13.6286	-1.5838	0.140541	0.287685	13.7215	13.6744	13.5958	13.6276	13.6084	13.6968	13.6578	13.5707	13.5661	13.6123	13.6436	13.5682
AGFG2	-0.133523	11.7717	-2.25878	0.0443711	0.127204	11.6958	11.9538	11.8622	11.8814	11.8788	11.7587	11.6718	11.7631	11.598	11.7746	11.7935	11.6286
AGGF1	-0.263457	7.15806	-1.5858	0.140087	0.287015	6.97358	7.51711	7.70612	7.34183	7.32764	6.87104	6.83996	7.09822	7.08597	6.62342	7.17709	7.33474
AGK	0.00199149	14.5327	0.168615	0.869051	0.926247	14.532	14.5075	14.5656	14.5135	14.5276	14.5212	14.5267	14.5104	14.613	14.5317	14.5159	14.527
AGL	-0.00702847	14.4939	-0.545404	0.595975	0.741802	14.4834	14.5053	14.5449	14.4929	14.4841	14.4779	14.4891	14.4929	14.5333	14.461	14.4664	14.4959
AGMAT	0.0214307	14.0598	0.994592	0.340556	0.51695	14.0564	14.0969	13.9667	14.0601	14.0458	14.079	14.1429	14.0725	13.9498	14.0497	14.1052	14.0922
AGO1	-0.134917	14.0214	-12.9753	3.5e-08	6.57e-06	14.0931	14.0855	14.0833	14.0608	14.0894	14.1186	13.9734	13.9466	13.9431	13.962	13.9495	13.9516
AGO2	-0.0993803	13.1765	-6.63995	3.06e-05	0.000776507	13.241	13.2285	13.2407	13.2146	13.222	13.2075	13.1224	13.1584	13.1112	13.1638	13.0927	13.1153
AGO3	0.0092258	12.7035	0.214338	0.834065	0.902896	12.6469	12.6033	12.722	12.6582	12.7343	12.7658	12.5939	12.6851	12.6646	12.6412	12.8068	12.9196
AGO4	0.201714	8.85482	1.73541	0.109558	0.24083	9.31628	7.8461	7.75961	8.90283	9.44008	8.76859	NA	8.85897	9.07627	9.03907	8.998	9.25143
AGPAT1	-0.135006	11.8287	-3.26986	0.00713201	0.0339977	12.0025	11.9152	11.6386	11.8494	11.9123	11.9456	11.9248	11.7923	11.7998	11.7895	11.6742	11.7009
AGPAT2	-0.0850507	13.2297	-3.45684	0.00509031	0.0267071	13.2677	13.2863	13.32	13.2598	13.2177	13.2953	13.1866	13.2294	13.1534	13.2434	13.191	13.1062
AGPAT3	0.0282567	12.2661	0.736674	0.476193	0.640967	12.28	12.2359	12.3507	12.2039	12.2941	12.1472	12.3346	12.3442	12.3053	12.1802	12.2775	12.2391
AGPAT5	-0.0663999	12.4826	-4.09854	0.00163541	0.0118567	12.5287	12.5394	12.535	12.5355	12.4317	12.5088	12.3367	12.4308	12.5466	12.4679	12.4574	12.4724
AGPS	-0.00542881	14.981	-0.308192	0.763489	0.856669	14.9717	14.9516	15.0372	14.9947	14.9622	14.9737	14.9292	14.9642	15.0618	14.9817	14.9919	14.9525
AGR2	0.0770249	16.9044	3.73483	0.00309758	0.0187875	16.9522	16.886	16.8013	16.8324	16.8548	16.8624	17.0273	16.944	16.9186	16.9495	16.893	16.9309
AGR3	0.0435591	16.4834	1.87224	0.0870082	0.205372	16.3988	16.4474	16.4894	16.4967	16.4705	16.4683	16.4131	16.5012	16.5858	16.4765	16.5339	16.5195
AGRN	-0.000390753	16.0404	-0.0289467	0.977407	0.987701	16.0572	16.0435	16.0693	16.0283	16.0258	16.0186	16.0396	16.0511	16.0705	16.0285	16.0231	16.0292
AGT	-0.090571	7.10664	-0.262493	0.79762	0.878017	5.74595	6.75727	7.81859	7.84255	7.44984	6.99011	NA	6.49308	7.51184	6.73808	7.56554	NA
AGTPBP1	-0.00814682	10.6955	-0.2768	0.786883	0.872139	10.6695	10.508	10.797	10.7443	10.7186	10.6666	10.6707	10.5901	10.7081	10.6791	10.8855	10.7085
AGTRAP	0.0603657	12.0488	2.437	0.0322721	0.100714	12.0871	12.017	12.0188	12.0184	12.0079	11.9542	12.1798	12.0651	11.9994	12.0316	12.0808	12.126
AHCTF1	0.00624235	14.1741	0.423331	0.679922	0.800237	14.0699	14.2077	14.1567	14.1714	14.1975	14.1842	14.1733	14.2052	14.1655	14.1836	14.1817	14.1928
AHCY	0.0488388	18.4161	3.72535	0.00315013	0.0190391	18.4081	18.3818	18.409	18.3764	18.3676	18.3989	18.4793	18.4384	18.4499	18.4287	18.4256	18.4289
AHCYL1	0.0569502	14.9336	3.63659	0.00368921	0.0212879	14.9302	14.8934	14.8705	14.8912	14.92	14.9265	14.9766	14.9252	14.9498	14.9806	14.9843	14.9546
AHCYL2	0.0239112	10.636	0.385923	0.706651	0.819716	10.4991	10.5804	10.5557	10.6841	10.7065	10.7186	10.5772	10.6154	10.548	10.6025	10.7854	10.7594
AHDC1	-0.0383797	11.778	-2.04588	0.0645247	0.166366	11.8055	11.7783	11.7666	11.7809	11.8772	11.8258	11.6578	11.7701	11.7682	11.764	11.7911	11.7501
AHNAK	-0.0579163	17.5323	-5.42955	0.000182075	0.00259012	17.5672	17.5775	17.511	17.5744	17.5746	17.5752	17.4856	17.5178	17.442	17.51	17.5239	17.5282
AHR	-0.0599452	12.905	-2.82144	0.0160981	0.0607992	12.9742	12.9285	12.9324	12.8759	12.9364	12.966	12.915	12.8713	12.9153	12.8774	12.8093	12.8587
AHSA1	0.0400846	15.5651	2.34303	0.0381887	0.114123	15.5473	15.5208	15.615	15.5292	15.4938	15.5559	15.5682	15.5628	15.6615	15.5706	15.561	15.5952
AIDA	-0.112616	12.8788	-6.77467	2.54e-05	0.000670286	12.9404	12.9602	12.9843	12.884	12.9209	12.9197	12.8101	12.8545	12.7921	12.8054	12.834	12.8398
AIF1L	-0.044213	9.84289	-0.814411	0.432076	0.602674	9.81341	9.98309	9.68736	9.92124	9.83498	9.86939	9.62881	9.8224	10.1167	9.89328	9.79377	9.75024
AIFM1	-0.0485926	15.0482	-4.13682	0.00153038	0.0113862	15.1052	15.061	15.074	15.0594	15.0691	15.0783	15.013	15.0216	15.0484	15.0277	15.0312	14.9896
AIFM2	0.0378395	13.0383	1.18644	0.259563	0.430331	12.9333	13.0447	12.9784	13.0045	13.0659	13.1047	12.947	13.0537	13.1134	13.0872	13.033	13.0933
AIG1	0.139787	11.2327	1.70727	0.114803	0.249677	11.2273	11.0464	11.0666	11.0877	11.203	11.4105	11.4054	11.3708	11.4734	11.0244	11.1781	11.2992
AIMP1	0.0181385	15.7609	1.10837	0.290513	0.464398	15.7836	15.7613	15.6745	15.7718	15.7563	15.7688	15.7986	15.7998	15.6821	15.7663	15.7986	15.7692
AIMP2	-0.0124028	15.894	-0.33584	0.743085	0.843503	15.8127	15.9273	15.8844	15.9272	15.944	15.9767	15.8197	15.915	15.6368	15.918	15.9573	16.0091
AIP	-0.0651085	14.772	-3.46686	0.00499949	0.0264118	14.838	14.7786	14.7934	14.7969	14.7976	14.8227	14.7632	14.7098	14.7799	14.7004	14.7523	14.7311
AJUBA	-0.135299	10.0588	-2.80497	0.0165871	0.0622553	10.203	10.1904	10.1808	9.99638	10.039	10.1432	9.94401	10.0258	10.0383	10.1614	9.96478	9.81805
AK1	0.0218748	15.6879	1.59858	0.137214	0.283232	15.6562	15.6658	15.6973	15.6702	15.6795	15.6927	15.7184	15.6879	15.69	15.7163	15.7041	15.6763
AK2	-0.00483866	15.4958	-0.396318	0.699181	0.814506	15.5638	15.4931	15.4505	15.4898	15.4967	15.4943	15.5408	15.4667	15.4839	15.4756	15.4951	15.4998
AK3	-0.0366979	15.2037	-1.75149	0.10666	0.236588	15.2397	15.2202	15.1176	15.2566	15.2634	15.2217	15.1747	15.2267	15.1075	15.2237	15.2095	15.1835
AK4	0.015917	13.1662	0.627636	0.542597	0.699298	13.1925	13.2127	13.0646	13.1697	13.1536	13.1622	13.232	13.2174	13.0683	13.1923	13.1772	13.1514
AK6	-0.128103	12.7026	-1.91244	0.0812386	0.195872	12.6778	12.7656	12.8434	12.7483	12.906	12.662	12.4679	12.6578	12.753	12.5494	12.6909	12.7094
AKAP1	-0.0201984	13.1899	-0.939878	0.366748	0.54278	13.1993	13.1971	13.1112	13.2008	13.2053	13.2552	13.2211	13.2687	13.152	13.163	13.1201	13.1856
AKAP10	0.0291012	11.0131	0.727655	0.481487	0.645826	10.9977	10.9233	11.0798	11.0258	10.9359	11.0392	11.0222	11.078	11.0562	10.9121	10.9811	11.1059
AKAP11	0.0241119	10.2118	0.48619	0.636034	0.770968	10.1913	10.1824	10.1123	10.3122	10.2381	10.1728	10.3319	10.2257	10.2011	10.1438	10.3896	10.0405
AKAP12	0.202263	8.06949	2.44861	0.031606	0.0992184	8.39178	7.55665	7.9392	NA	7.92908	8.14213	8.20995	8.28348	8.65544	8.24924	7.21959	8.16709
AKAP13	-0.0592579	12.7485	-3.91756	0.00224333	0.0149073	12.7469	12.7857	12.796	12.7912	12.7774	12.7667	12.705	12.701	12.7422	12.7176	12.6936	12.759
AKAP17A	-0.0374598	12.171	-0.820509	0.428732	0.599401	12.2097	12.252	12.1691	12.0967	12.1807	12.2424	12.2674	12.1678	12.0167	12.1395	12.0801	12.2299
AKAP5	-0.251853	9.57834	-1.81255	0.0962691	0.220368	NA	9.87688	9.56429	9.90187	9.82487	9.53643	9.74648	9.28579	9.64704	9.67705	9.42069	8.72339
AKAP7	0.138995	8.89629	1.53391	0.152296	0.303549	8.79084	9.13787	8.6619	8.81851	8.84086	8.90823	9.16855	8.86856	8.44943	8.92122	9.09919	9.09027
AKAP8	0.0207791	11.9731	0.930583	0.371337	0.547314	11.9885	11.9815	11.9234	11.9271	11.9763	11.9883	12.0395	11.9728	11.9046	11.9593	12.043	11.973
AKAP8L	-0.0670102	12.404	-3.19124	0.00822312	0.0377427	12.426	12.4061	12.5087	12.3993	12.4146	12.4755	12.3525	12.3699	12.4311	12.3509	12.3303	12.3827
AKAP9	-0.0742646	13.2602	-4.51088	0.000807674	0.00734374	13.2794	13.2673	13.3563	13.2851	13.3027	13.3068	13.2395	13.192	13.2354	13.187	13.2422	13.2291
AKIRIN2	-0.170384	9.60909	-1.23071	0.243194	0.414155	9.58617	10.0578	9.92375	9.5338	9.6445	9.40394	NA	9.33302	9.37886	9.91889	9.32629	9.67449
AKR1A1	-0.0186648	15.3945	-1.06196	0.310209	0.485136	15.3694	15.4092	15.3991	15.4127	15.4238	15.4161	15.4181	15.3772	15.3339	15.4055	15.3572	15.4117
AKR1B1	-0.0126627	15.56	-0.161257	0.87471	0.929431	15.5096	15.7123	15.7212	15.516	15.4528	15.5991	15.5534	15.6086	15.8227	15.6575	15.096	15.4705
AKR1B10	0.0297841	16.7764	2.14314	0.0544303	0.147375	16.7779	16.7573	16.7887	16.7385	16.7558	16.7509	16.8063	16.7816	16.8177	16.796	16.7788	16.7675
AKR1C1	0.0058979	16.5776	0.484964	0.636877	0.771356	16.5609	16.5718	16.5841	16.5803	16.5711	16.5649	16.6129	16.5528	16.6177	16.5762	16.5626	16.576
AKR1C2	-0.00394546	13.714	-0.131865	0.897387	0.942973	13.7406	13.77	13.6655	13.7146	13.6809	13.7241	13.7611	13.7727	13.6754	13.6542	13.7131	13.6954
AKR1C3	-0.0665559	15.698	-4.51158	0.000806726	0.00734374	15.7214	15.7298	15.8322	15.7085	15.6738	15.7466	15.5551	15.6539	15.7678	15.6631	15.6628	15.6603
AKR1C4	-0.140231	9.0407	-0.892793	0.390406	0.564274	9.06865	8.79519	8.64204	9.47567	9.3464	9.19127	8.92827	8.82347	8.98244	8.68995	9.55637	8.98869
AKR7A2	-0.0188499	14.9883	-1.33336	0.208419	0.372933	15.0277	15.0101	14.9773	14.9928	14.9851	14.9943	14.9732	14.992	14.9936	14.9534	14.9971	14.9629
AKR7A3	-0.0326732	14.5236	-2.03126	0.0661854	0.169044	14.5517	14.5501	14.5706	14.4964	14.5181	14.5487	14.4486	14.5229	14.5638	14.5119	14.5094	14.4913
AKT1	-0.0330332	12.8437	-1.45218	0.173385	0.332009	12.7652	12.8911	12.8547	12.8836	12.8561	12.8879	12.8845	12.7922	12.7498	12.8439	12.9055	12.8102
AKT1S1	0.0113808	13.2935	0.31681	0.757108	0.852723	13.2697	13.283	13.4038	13.2316	13.2466	13.3042	13.2228	13.3066	13.3912	13.3573	13.2491	13.2563
AKT2	-0.0594679	13.5926	-3.86455	0.0024626	0.0160016	13.6716	13.6089	13.6324	13.6209	13.6084	13.6027	13.5206	13.6012	13.5808	13.5605	13.5416	13.5621
AKTIP	-0.00303261	12.2288	-0.124877	0.902794	0.946009	12.2425	12.3099	12.2258	12.1986	12.1632	12.1954	12.1953	12.1788	12.3999	12.1784	12.2397	12.2182
ALAD	-0.100905	13.9818	-6.74177	2.66e-05	0.000691202	14.0386	14.0608	14.0108	14.0347	14.0205	13.986	13.9131	13.9201	14.0254	13.9149	13.9613	13.8955
ALAS1	-0.0289603	10.6367	-0.474002	0.644438	0.775061	10.6486	10.7834	10.6483	10.5658	10.6551	10.6061	10.6668	10.5395	10.554	10.7298	10.7096	10.5338
ALCAM	-0.101216	11.6393	-2.37563	0.0360262	0.109438	11.6909	11.6658	11.7429	11.6189	11.6848	11.7429	11.4729	11.652	11.6227	11.5008	11.6829	11.5941
ALDH16A1	0.012513	14.6591	0.744548	0.471599	0.637302	14.6423	14.6825	14.6243	14.6909	14.6362	14.642	14.6393	14.6718	14.676	14.6455	14.6734	14.6851
ALDH18A1	0.0323897	15.6617	2.81943	0.0161567	0.0609697	15.6447	15.6318	15.589	15.6583	15.6588	15.6735	15.6736	15.6882	15.6795	15.6706	15.6868	15.686
ALDH1A1	0.0230003	17.9135	1.38226	0.193346	0.355152	17.8956	17.8993	17.9588	17.8922	17.8781	17.8724	17.8715	17.9003	18.0257	17.906	17.9184	17.9434
ALDH1A2	-0.0326709	10.5095	-0.24852	0.808147	0.88543	10.823	10.5369	10.4369	10.6963	10.4524	10.6606	10.8515	9.4538	10.5311	10.6418	10.1567	10.8728
ALDH1A3	0.138451	12.062	9.58757	8.42e-07	5.84e-05	12.0388	12.0407	11.9257	11.9962	11.991	11.9593	12.1189	12.1308	12.1255	12.1244	12.149	12.1438
ALDH1B1	0.0626636	13.2428	3.45309	0.00512474	0.0268409	13.2012	13.1806	13.2295	13.2662	13.1935	13.2069	13.2269	13.3022	13.3174	13.2738	13.2534	13.2615
ALDH1L1	-0.0595236	13.1533	-3.55926	0.00423589	0.0236407	13.1519	13.1873	13.1586	13.2071	13.1938	13.2069	13.139	13.1295	13.075	13.1293	13.1154	13.1459
ALDH2	-0.0316643	17.0594	-2.40233	0.0343438	0.106005	17.0641	17.108	17.0726	17.0954	17.0622	17.0349	17.0367	17.0521	17.089	17.0418	17.0304	17.0257
ALDH3A1	0.190994	12.5354	8.08734	4.66e-06	0.000202873	12.4672	12.4356	12.352	12.421	12.4896	12.4619	12.6634	12.6203	12.5667	12.6101	12.6723	12.6643
ALDH3A2	-0.030492	14.3049	-1.62705	0.130998	0.274077	14.3687	14.3321	14.2346	14.3068	14.3606	14.3072	14.3178	14.2879	14.2284	14.3083	14.3027	14.3034
ALDH3B1	-0.0098207	12.804	-0.181622	0.859065	0.919306	12.8846	12.7278	12.7479	12.7882	12.9857	12.7439	12.7612	12.8658	12.7721	12.7167	12.8778	12.7759
ALDH4A1	-0.0538556	15.1068	-3.52027	0.0045424	0.024829	15.1445	15.1546	15.086	15.1386	15.1081	15.1872	15.1124	15.0934	15.02	15.0731	15.0829	15.081
ALDH5A1	-0.0725256	13.3992	-3.3345	0.00634571	0.0312743	13.4464	13.4015	13.5028	13.4468	13.4207	13.4044	13.3942	13.3905	13.3329	13.3403	13.3675	13.3422
ALDH6A1	-0.0677324	13.2855	-2.97906	0.0120877	0.0493524	13.3615	13.2869	13.307	13.3088	13.3262	13.3166	13.2008	13.2246	13.3207	13.2646	13.2236	13.285
ALDH7A1	-0.00503184	15.1017	-0.310083	0.762087	0.855948	15.0831	15.0685	15.1475	15.1334	15.1025	15.0947	15.0656	15.0847	15.1096	15.0926	15.1069	15.1313
ALDH9A1	0.0227624	14.8579	2.06364	0.0625586	0.162786	14.8521	14.8433	14.855	14.8616	14.8261	14.8701	14.8751	14.8827	14.7925	14.871	14.8811	14.8839
ALDOA	-0.0120799	18.0836	-0.635331	0.537743	0.694929	18.0922	18.1042	17.9799	18.1217	18.1187	18.1417	18.0594	18.1099	17.8985	18.1181	18.097	18.1625
ALDOC	-0.170191	17.219	-10.9682	2.08e-07	2.26e-05	17.2884	17.2979	17.3439	17.3025	17.3248	17.2855	17.0751	17.1486	17.1384	17.1392	17.1223	17.1618
ALG1	0.00650766	12.9181	0.207266	0.839455	0.906428	12.9613	12.9813	12.8151	12.9275	12.9086	12.8816	12.9747	12.8897	12.8848	12.9173	12.9708	12.9048
ALG10B	0.079475	11.5085	1.1112	0.289343	0.463185	11.3412	11.447	11.5295	11.5612	11.4738	11.4912	11.3167	11.6415	11.6686	11.5383	11.6687	11.4249
ALG11	-0.00029441	12.5916	-0.01158	0.990961	0.994776	12.5442	12.5775	12.6634	12.5963	12.58	12.5937	12.5201	12.5386	12.6656	12.6446	12.5953	12.58
ALG12	-0.0322668	13.5177	-0.879568	0.397237	0.570854	13.6346	13.5854	13.5255	13.5662	13.304	13.4856	13.4777	13.4703	13.474	13.5671	13.6528	13.4688
ALG13	0.052182	11.4891	1.12192	0.284947	0.459164	11.3467	11.6041	11.3922	11.4724	11.5235	11.4538	11.5352	11.5775	11.4378	11.4834	11.5627	11.4793
ALG14	-0.0793784	10.2011	-0.740907	0.47372	0.63893	10.3757	10.4253	9.79767	10.0207	10.3744	10.5155	10.2776	10.3045	9.48952	10.5379	10.1975	10.0966
ALG2	0.0918207	11.8772	3.53387	0.00443299	0.0243788	11.86	11.8284	11.8559	11.8686	11.7779	11.7988	11.8586	11.9796	11.9006	11.9647	11.9244	11.9087
ALG3	0.0322955	13.0122	0.676039	0.512484	0.673221	13.1234	12.8923	13.1059	13.0181	12.9612	12.8789	13.0202	12.9752	13.1486	12.9618	12.9942	13.0665
ALG5	0.00832916	14.8578	0.458626	0.655114	0.783199	14.8306	14.8188	14.9114	14.8367	14.8626	14.8621	14.8381	14.8486	14.9195	14.8257	14.8774	14.8626
ALG6	0.0398313	11.6919	2.05492	0.0635162	0.164329	11.6219	11.681	11.6818	11.6452	11.7104	11.6664	11.6996	11.7131	11.7962	11.6777	11.6824	11.7271
ALG8	0.18529	12.5116	2.01322	0.0682904	0.172815	12.4902	12.2804	12.2853	12.3804	12.5283	12.5492	12.5912	12.5677	12.7237	12.7594	12.5444	12.4392
ALG9	-0.0176497	11.488	-0.728614	0.480923	0.64526	11.437	11.5212	11.521	11.4739	11.5412	11.5278	11.3307	11.493	11.5486	11.4501	11.5046	11.5067
ALKBH1	0.140358	9.37831	1.9746	0.0730082	0.181145	9.11826	9.15467	9.37421	9.44199	9.3329	9.41368	9.67956	9.51681	9.41362	9.22588	9.40646	9.46165
ALKBH2	0.183164	12.0409	4.54364	0.000764367	0.0070782	11.8963	11.9288	11.9803	11.8543	12.0273	12.0086	12.2375	12.0285	12.1441	12.1091	12.0991	12.1773
ALKBH3	-0.0207583	10.7571	-0.422668	0.680392	0.800686	10.8768	10.7997	10.6601	10.7823	10.8272	10.65	10.8824	10.7866	10.6864	10.7423	10.7637	10.6277
ALKBH4	0.0186203	11.9298	0.517055	0.614991	0.754743	12.0056	11.8749	11.9301	11.8641	11.8788	11.9697	11.9655	12.0162	11.9111	11.8517	11.9471	11.943
ALKBH5	-0.00885114	11.7636	-0.171255	0.867022	0.924477	11.7457	11.8143	11.8723	11.7726	11.6892	11.7138	11.6933	11.8373	11.8384	11.6718	11.6977	11.8164
ALKBH6	0.00659937	11.4203	0.110964	0.913572	0.951656	11.4358	11.338	11.5083	11.4027	11.4912	11.3263	11.511	11.4964	11.4872	11.3858	11.3508	11.3105
ALKBH7	-0.13907	9.42833	-1.31185	0.215346	0.381723	9.30668	9.65381	9.86354	9.46332	9.4611	9.29668	9.17283	9.3762	9.55122	9.34602	9.39409	9.25451
ALKBH8	0.0809932	9.18185	1.2364	0.241153	0.411456	9.23663	8.91418	9.11856	9.20044	9.15973	9.31221	9.1671	8.69653	9.26412	9.38206	9.21272	9.51788
ALMS1	0.147675	9.11674	1.92001	0.080193	0.194228	9.02217	9.27729	8.63304	9.03161	9.34968	8.95485	9.15257	9.27905	8.90807	9.26782	9.38561	9.13909
ALOX5	-0.0266147	10.547	-0.924555	0.374334	0.549723	10.5336	10.5764	10.7059	10.5289	10.548	10.5335	10.4433	10.5202	10.5949	10.5675	10.5694	10.4419
ALPK1	0.101693	8.08555	0.702121	0.496675	0.659819	8.03731	7.9137	8.30457	7.82265	7.86143	8.17224	7.74718	8.5081	8.00797	8.07966	7.92115	8.65066
ALPK3	0.0481891	11.3755	1.67559	0.120973	0.258451	11.2758	11.3106	11.3929	11.4022	11.3276	11.3712	11.5141	11.3726	11.3721	11.3994	11.3419	11.4258
ALS2	-0.103611	9.93691	-1.66789	0.122518	0.26061	9.80704	9.88338	10.1316	10.2014	9.99006	9.93743	9.76345	9.90764	9.89591	10.0178	9.85914	9.84809
ALS2CL	-0.0127733	13.8008	-0.200836	0.844362	0.909181	13.7713	13.7186	14.0403	13.4815	13.8045	13.9823	13.8846	13.8765	13.7346	13.7266	13.8028	13.7859
ALYREF	0.0399765	16.2626	1.29897	0.219587	0.386129	16.2112	16.1451	16.2686	16.2433	16.3199	16.2556	16.2371	16.2438	16.3524	16.2954	16.324	16.2552
AMACR	-0.0105769	10.5625	-0.363948	0.72255	0.829622	10.5813	10.6973	10.5376	10.5949	10.567	10.4103	10.5269	10.6289	10.559	10.5983	10.512	10.5368
AMBRA1	0.000918545	10.6061	0.0551292	0.956989	0.976409	10.5945	10.6104	10.6103	10.6207	10.5519	10.6449	10.5711	10.699	10.6136	10.6206	10.5091	10.6265
AMD1	0.158216	9.99384	2.25677	0.0445297	0.127456	9.95118	9.90741	9.96021	9.8988	9.9906	9.75528	9.99691	10.1681	10.2901	9.92171	10.1608	9.92488
AMDHD2	0.0224411	11.859	0.494137	0.630583	0.766679	12.01	11.7738	11.9023	11.8639	11.7926	11.7729	11.7623	11.8254	11.9404	11.8462	11.9085	11.9097
AMFR	-0.0110098	12.8692	-0.397096	0.698623	0.8142	12.884	12.792	12.9056	12.8822	12.9399	12.835	12.8848	12.84	12.9013	12.8486	12.9074	12.8098
AMIGO2	-0.248322	10.6905	-4.36923	0.0010267	0.0086901	10.815	10.7616	10.72	10.8175	10.9127	10.802	10.4825	10.603	10.812	10.4436	10.6268	10.4895
AMMECR1	0.0712429	11.4887	2.53375	0.027113	0.0886734	11.4146	11.473	11.4299	11.3744	11.4519	11.554	11.6957	11.4873	11.3511	11.6367	11.4896	11.5056
AMMECR1L	-0.154704	11.0154	-2.70203	0.0199953	0.0708597	11.0201	11.029	11.2175	11.0839	11.1023	11.1193	10.8949	10.9799	10.7697	11.0626	11.039	10.8667
AMN1	0.091567	9.82096	0.865706	0.404484	0.57713	9.9654	9.99268	9.61883	9.82891	9.05702	9.93532	9.73813	10.0462	9.89048	9.83303	10.0182	9.92737
AMOTL2	0.0449975	9.87247	0.909922	0.38168	0.555849	9.86234	9.78414	9.80526	9.74698	9.95104	10.0319	9.93257	9.99828	9.67931	9.86518	9.86995	9.9427
AMPD2	-0.0109073	13.6942	-0.699695	0.498133	0.661269	13.6893	13.7329	13.6766	13.7035	13.7111	13.6958	13.7085	13.6761	13.6231	13.6741	13.7034	13.7364
AMPD3	-0.152685	11.6236	-5.31216	0.000218808	0.00293664	11.6494	11.7526	11.719	11.7231	11.6647	11.6853	11.4653	11.5633	11.5043	11.5386	11.6385	11.5791
AMT	0.190674	9.65561	3.73866	0.00307658	0.0186727	9.5254	9.63745	9.54305	9.46992	9.58509	9.77441	10.0277	9.81189	9.33151	9.79132	9.80411	9.56546
AMZ2	0.133414	10.4086	2.44226	0.0319687	0.100044	10.3009	10.2784	10.4096	10.4084	10.2678	10.4078	10.5878	10.4167	10.3864	10.6425	10.272	10.5247
ANAPC1	0.0826059	12.2745	4.54192	0.000766575	0.00709101	12.1984	12.2189	12.2344	12.2472	12.2707	12.2303	12.2568	12.3095	12.2917	12.3741	12.3146	12.3479
ANAPC10	0.163452	9.99052	2.25233	0.0448816	0.128219	10.0795	9.74428	9.86079	9.96292	9.99383	9.81141	10.1033	10.1779	9.97615	10.0814	9.97737	10.1173
ANAPC15	0.196905	10.4076	1.08488	0.30036	0.474856	10.2856	10.8051	10.5426	10.1943	10.092	9.96064	10.6673	10.6313	10.8959	10.2329	10.1187	10.4647
ANAPC16	-0.0472783	11.4892	-1.11561	0.28753	0.461502	11.4599	11.5429	11.8012	11.5253	11.4017	11.398	11.4045	11.4392	11.6499	11.3636	11.4551	11.429
ANAPC2	0.118954	11.697	3.50786	0.00464465	0.0251425	11.6881	11.5394	11.6799	11.6153	11.6598	11.6331	11.7123	11.6794	11.7984	11.8224	11.7803	11.755
ANAPC4	0.0794217	11.9661	1.94629	0.0766561	0.188023	11.9415	11.9756	11.9965	11.9307	11.8635	11.8502	11.9824	12.0784	12.0671	11.9715	11.9554	11.9799
ANAPC5	0.0799829	11.2721	3.41994	0.0054397	0.0280186	11.2511	11.1413	11.2123	11.2592	11.2211	11.2709	11.3005	11.3319	11.3375	11.2807	11.4111	11.2476
ANAPC7	0.107888	13.1333	7.43439	1.06e-05	0.000352737	13.0917	13.0733	13.0738	13.0892	13.0777	13.1028	13.2103	13.2125	13.1807	13.1004	13.2111	13.1765
ANGEL1	0.221208	7.80841	0.814054	0.432272	0.602762	7.31292	7.93535	NA	8.56294	7.52807	7.15596	8.40612	8.19683	7.0925	7.6895	8.31656	7.6305
ANGEL2	0.0635207	10.0216	0.753024	0.466686	0.633357	9.88856	10.1114	10.0611	9.85888	9.9119	10.2063	10.2293	10.0845	9.66713	10.153	10.1169	9.97001
ANK1	-0.329193	10.4479	-3.8889	0.00235923	0.0154974	10.7114	10.6747	10.6401	10.6254	10.441	10.6002	10.0596	10.1884	10.6843	9.84233	10.3843	10.523
ANK2	0.0748258	13.7649	3.73885	0.00307556	0.0186727	13.7841	13.7133	13.7211	13.8012	13.724	13.6513	13.8736	13.8093	13.7871	13.8198	13.6805	13.8138
ANK3	-0.0502917	12.8383	-3.26304	0.00722061	0.0342901	12.8912	12.8662	12.7798	12.8617	12.868	12.8805	12.7968	12.8175	12.7904	12.8161	12.8346	12.8569
ANKFY1	-0.00131066	13.1099	-0.0550756	0.957031	0.976409	13.0641	13.0908	13.1548	13.1185	13.0873	13.1664	13.0209	13.0843	13.1104	13.1362	13.1492	13.1358
ANKH	-0.00104156	9.45493	-0.0144341	0.988733	0.993667	9.52491	9.49732	9.34635	9.96076	8.78832	9.51793	9.58357	9.34823	9.42625	9.43251	9.43939	9.59356
ANKHD1	0.00381613	13.2886	0.312351	0.760407	0.8547	13.2675	13.2777	13.3455	13.2849	13.2963	13.289	13.2275	13.2692	13.2972	13.2978	13.3142	13.2959
ANKIB1	0.0288686	10.6022	0.453016	0.659029	0.785073	10.4506	10.6995	10.6056	10.5098	10.7736	10.5038	10.7299	10.6544	10.4898	10.5725	10.6546	10.5825
ANKK1	-0.164657	11.2875	-1.1039	0.29237	0.466706	11.7001	11.6612	11.3625	11.0169	11.3412	11.1603	11.4843	11.3656	10.7931	11.0714	11.1634	11.3295
ANKLE2	-0.0128177	12.0683	-0.519115	0.613599	0.753547	12.1254	12.0821	12.0341	12.0863	12.091	12.0452	12.085	12.0955	11.9765	12.0672	12.0374	12.0943
ANKMY2	0.0803602	11.9478	3.71021	0.00323602	0.0194183	11.933	11.8539	11.8929	11.9123	11.8944	12.0085	12.031	11.8898	11.9666	11.9764	12.0009	12.0142
ANKRD10	0.0660175	12.8706	2.01874	0.0676396	0.171553	12.6982	12.821	12.8102	12.8554	12.8696	12.861	12.9025	12.7649	12.9568	13.1877	12.8909	12.8296
ANKRD11	0.0277169	10.0528	0.830599	0.423237	0.594483	10.0026	10.1214	10.037	9.93208	10.0837	10.0244	10.187	10.036	10.024	10.0373	10.1208	10.0273
ANKRD12	0.285194	8.13594	2.63836	0.0224409	0.0770014	8.52433	7.74825	8.13698	7.9953	7.8896	7.81237	8.38777	7.99846	8.25172	8.17663	8.32681	8.38306
ANKRD13A	-0.0938167	10.3305	-1.19998	0.254465	0.425159	10.4587	10.276	10.2612	10.3353	10.3789	10.5541	10.2226	10.1909	10.1704	10.4466	10.4667	10.2042
ANKRD13D	-0.0571287	10.6082	-0.58037	0.572947	0.723363	10.5019	10.6333	10.7566	10.6409	10.7221	10.5123	10.3612	10.3656	10.919	10.5297	10.7093	10.6469
ANKRD16	-0.0185574	10.4312	-0.249223	0.807617	0.885365	10.6358	10.4637	10.5191	10.3939	10.3672	10.2698	10.3876	10.4572	10.5254	10.3037	10.5583	10.2932
ANKRD17	0.0445489	12.3313	2.73138	0.0189583	0.0683314	12.3322	12.4017	12.3248	12.3279	12.3048	12.3018	12.3555	12.3688	12.0902	12.4163	12.3864	12.3653
ANKRD22	0.00847573	12.7956	0.247841	0.808661	0.885612	12.8233	12.7149	12.8375	12.8243	12.8118	12.7565	12.7492	12.8059	12.8927	12.8458	12.8119	12.6735
ANKRD26	-0.0362886	7.98744	-0.411395	0.688403	0.807599	7.86897	7.99694	8.05958	8.01818	7.44011	8.66681	8.25214	7.91909	7.83436	8.05288	7.85063	7.88954
ANKRD27	0.00408563	12.3985	0.240936	0.813879	0.890273	12.4156	12.4088	12.3895	12.3901	12.3255	12.4021	12.4184	12.4917	12.404	12.378	12.3934	12.3644
ANKRD28	0.0465262	11.7001	2.01282	0.0683376	0.172837	11.6663	11.7606	11.5849	11.6377	11.7055	11.7011	11.7304	11.7207	11.6733	11.7607	11.7358	11.7241
ANKRD31	0.140368	8.67817	0.702836	0.496246	0.659346	8.04368	8.68901	8.32897	NA	8.76448	9.04804	8.23094	9.12678	NA	9.12416	NA	8.55311
ANKRD39	0.239896	9.60418	4.552	0.000753708	0.00701516	9.57605	9.58435	9.32879	9.40557	9.4227	9.42373	9.62308	9.68519	9.70255	9.62277	9.72605	10.1493
ANKRD40	0.00330111	12.3745	0.0680083	0.946956	0.972002	12.4138	12.5025	12.3739	12.1876	12.3953	12.3308	12.3769	12.4578	12.3085	12.3784	12.4566	12.3125
ANKRD44	0.0698508	9.17083	0.754386	0.4659	0.632633	8.99135	9.64446	9.07524	9.08018	9.23956	8.94012	9.24748	9.22135	9.30068	9.07432	9.26807	8.96715
ANKRD46	0.443868	9.00826	15.8698	3.93e-09	1.54e-06	8.76381	8.9335	8.76279	8.82139	8.68023	8.78086	9.24122	9.18347	9.20705	9.25285	9.18957	9.28233
ANKRD49	-0.0517549	10.0651	-0.679358	0.510455	0.671891	9.99082	10.2029	10.2324	10.179	9.98854	9.94137	9.97115	10.0675	10.2466	10.0277	9.97897	9.95412
ANKRD50	0.0569122	11.1571	2.16879	0.0520273	0.142972	11.0643	11.0812	11.1407	11.1968	11.1733	11.1237	11.1114	11.1886	11.1941	11.177	11.2277	11.2065
ANKRD52	-0.194199	10.671	-4.93361	0.00040104	0.00459745	10.7344	10.7899	10.593	10.8128	10.8006	10.7587	10.8188	10.4903	10.4811	10.6341	10.5397	10.5982
ANKRD54	0.13869	10.6916	3.23624	0.00757949	0.035493	10.5621	10.7079	10.5364	10.6427	10.6052	10.6873	10.7373	10.604	10.9043	10.8025	10.744	10.7653
ANKS1A	-0.0306467	12.4419	-1.47033	0.168499	0.325137	12.5334	12.4024	12.401	12.4746	12.4717	12.4699	12.3637	12.4474	12.4046	12.4057	12.449	12.4789
ANKS4B	0.0301165	11.2389	0.59353	0.564405	0.716246	11.3416	11.2715	11.1551	11.1722	11.2249	11.1777	11.1967	11.3216	11.2232	11.1305	11.3254	11.3264
ANKS6	-0.0787646	8.63525	-0.815067	0.431715	0.602264	8.47957	8.84407	8.60863	8.68708	8.7243	8.71649	8.28069	8.58322	8.58318	8.89039	8.41653	8.8088
ANKZF1	-0.0511098	12.5231	-1.37214	0.19639	0.35894	12.4774	12.5179	12.5994	12.4701	12.6318	12.595	12.4889	12.4818	12.5468	12.4573	12.5416	12.4686
ANLN	0.036242	12.8959	1.80653	0.0972506	0.222215	12.8642	12.9169	12.806	12.9014	12.9068	12.9005	12.9221	12.9096	12.7837	12.9663	12.9562	12.9168
ANO1	0.0859581	12.9962	2.96056	0.012501	0.0504686	13.0453	12.9344	12.9592	12.948	12.9556	12.9068	12.9372	13.009	13.081	13.0764	13.0883	13.0136
ANO10	-0.0336801	11.4044	-0.852848	0.411286	0.583111	11.4702	11.3908	11.3963	11.4093	11.4918	11.3718	11.4315	11.3622	11.5084	11.3247	11.262	11.4337
ANO6	-0.0580087	12.3922	-3.25238	0.00736124	0.0346695	12.4452	12.4199	12.4064	12.4111	12.4098	12.4386	12.4169	12.3115	12.3183	12.3494	12.3846	12.3949
ANO9	-0.00646562	9.66957	-0.132216	0.897116	0.942908	9.91125	9.67741	9.51767	9.58921	9.63117	9.59442	10.1361	9.60196	9.54945	9.57152	9.6965	9.55812
ANP32A	-0.0127119	16.822	-0.470145	0.647108	0.776556	16.775	16.8413	16.7622	16.8288	16.9096	16.8638	16.8469	16.843	16.7479	16.7838	16.8415	16.8202
ANP32B	0.038663	17.3667	1.43536	0.178022	0.337306	17.3811	17.3718	17.3828	17.2923	17.3308	17.3253	17.4122	17.4162	17.4351	17.3354	17.3519	17.3652
ANP32E	0.041103	14.6907	0.657509	0.523894	0.683297	14.4499	14.6828	14.7999	14.6575	14.7022	14.7033	14.541	14.5988	14.8598	14.8647	14.6898	14.7383
ANTKMT	0.280503	8.68726	1.7383	0.109032	0.240195	8.43995	9.08499	8.29562	8.32982	8.76764	8.44138	8.60434	8.87312	8.62158	8.99191	9.05261	8.7442
ANTXR2	-0.0242369	10.8111	-0.441887	0.666828	0.790085	10.5695	10.757	10.8187	10.8898	10.8812	10.9992	10.7587	10.8528	10.9065	10.785	10.8878	10.6275
ANXA1	0.0693512	16.6909	3.56083	0.004224	0.0236036	16.678	16.6501	16.7068	16.6536	16.6324	16.6205	16.7317	16.733	16.7628	16.7039	16.716	16.7023
ANXA10	-0.0518413	16.0463	-3.44641	0.0051867	0.0270711	16.0697	16.0447	16.0857	16.0414	16.0598	16.0625	16.0188	15.9845	16.1766	15.983	16.0222	16.0062
ANXA11	0.012337	16.3527	0.810188	0.434402	0.604277	16.379	16.316	16.3937	16.3345	16.3365	16.3251	16.3642	16.3442	16.401	16.3617	16.3332	16.3432
ANXA13	0.00575148	15.5265	0.546349	0.595346	0.741304	15.5263	15.5301	15.5496	15.5143	15.5288	15.4859	15.5394	15.5387	15.5294	15.5194	15.5312	15.5257
ANXA2	0.0111063	18.907	0.687903	0.505255	0.667775	18.8629	18.8699	18.9659	18.9032	18.9114	18.8964	18.8932	18.9029	18.9751	18.889	18.8923	18.9223
ANXA3	-0.0759009	16.8681	-4.43742	0.000914393	0.00799894	16.9055	16.9253	16.9532	16.888	16.8832	16.8754	16.8881	16.8125	16.8429	16.8183	16.8219	16.8023
ANXA4	-0.0175723	17.4247	-1.60075	0.13673	0.282513	17.4279	17.4273	17.4511	17.4326	17.421	17.4307	17.4276	17.4076	17.4545	17.402	17.4006	17.4138
ANXA5	-0.143758	18.2534	-10.1383	4.74e-07	3.88e-05	18.2969	18.3118	18.3965	18.3354	18.3197	18.3195	18.0565	18.1629	18.2935	18.1862	18.1788	18.1833
ANXA6	0.160749	12.516	4.91836	0.000411121	0.00467761	12.3196	12.3853	12.5242	12.4373	12.4424	12.4838	12.5758	12.686	12.628	12.5868	12.5731	12.5496
ANXA7	0.0487673	15.1565	4.69133	0.000597245	0.00597179	15.1119	15.1216	15.1865	15.1242	15.112	15.1402	15.1726	15.169	15.233	15.1644	15.169	15.1734
ANXA9	-0.0849735	12.3738	-3.96732	0.00205586	0.0139202	12.3732	12.4437	12.4564	12.3862	12.3922	12.4204	12.3051	12.3331	12.4264	12.2997	12.344	12.3057
AOC1	-0.186916	11.2998	-7.91519	5.75e-06	0.000233729	11.3458	11.3509	11.387	11.4113	11.4137	11.4316	11.1729	11.2188	11.2955	11.2226	11.1882	11.1596
AP1AR	0.00211767	10.8591	0.0284248	0.977814	0.988002	10.9462	10.7481	10.9254	10.7584	10.8154	10.9546	11.0029	10.7548	10.8792	10.8679	10.9065	10.7496
AP1B1	0.0121228	15.3405	0.741392	0.473437	0.63893	15.3353	15.3161	15.3503	15.3434	15.3146	15.3498	15.3023	15.3439	15.3861	15.3493	15.3685	15.3264
AP1G1	0.0359109	15.1612	1.48835	0.163763	0.318779	15.1371	15.1758	15.199	15.1365	15.1057	15.1055	15.1304	15.1887	15.2118	15.1553	15.1887	15.2003
AP1G2	-0.0247605	13.9771	-0.983778	0.345623	0.521297	13.9193	13.9558	14.0339	13.9603	14.0539	13.9947	13.9366	13.9302	14.0572	13.9883	13.9368	13.9582
AP1M1	-0.0693706	15.6421	-4.23115	0.00130044	0.0100679	15.6788	15.6755	15.716	15.6688	15.6586	15.6645	15.6099	15.5723	15.5876	15.5896	15.6429	15.64
AP1M2	-0.0208938	14.4188	-1.43853	0.177139	0.336235	14.449	14.4368	14.4457	14.4279	14.4313	14.3651	14.3868	14.4084	14.4176	14.4318	14.4283	14.3965
AP1S1	-0.008522	14.9705	-0.444106	0.66527	0.788981	15.0347	14.927	15.0334	14.9045	14.9611	14.9533	14.9356	14.9334	15.1131	14.9311	14.9544	14.9641
AP1S2	-0.00317612	11.3083	-0.0545151	0.957467	0.976456	11.3628	11.2192	11.2901	11.1998	11.3915	11.3956	11.3774	11.3171	11.3799	11.2362	11.1839	11.3456
AP1S3	-0.118506	11.5861	-1.21472	0.249009	0.420225	11.6159	11.6981	11.7947	11.5208	11.7634	11.4794	11.4629	11.5206	11.6638	11.675	11.4704	11.3685
AP2A1	0.0447697	16.1976	4.13759	0.00152833	0.0113862	16.1828	16.1923	16.1602	16.1741	16.17	16.1719	16.1954	16.2265	16.2466	16.2087	16.2217	16.2213
AP2A2	0.0292918	14.185	1.94155	0.0772836	0.188894	14.1556	14.1595	14.2233	14.1441	14.176	14.1558	14.1549	14.1832	14.2688	14.1776	14.1906	14.231
AP2B1	0.0231691	14.9456	1.43604	0.177831	0.337126	14.8716	14.9395	14.9299	15.015	14.9445	14.9128	14.9024	14.9387	15.0118	14.9687	14.9675	14.9444
AP2M1	0.00374841	14.947	0.235148	0.81826	0.892801	14.9447	14.9302	14.92	14.9171	14.9761	14.9878	14.9801	14.9301	14.9624	14.944	14.9326	14.9389
AP2S1	0.0470798	14.2693	1.86081	0.0887164	0.20852	14.2603	14.2099	14.2522	14.2104	14.3173	14.2314	14.3314	14.2477	14.3474	14.2669	14.274	14.2828
AP3B1	-0.0102642	14.8082	-0.872386	0.40098	0.574586	14.8453	14.7887	14.7838	14.8307	14.8231	14.8057	14.7994	14.8032	14.7865	14.8082	14.8112	14.8124
AP3D1	0.0733724	14.1721	4.39968	0.000974871	0.00836571	14.0947	14.1586	14.143	14.1482	14.129	14.1376	14.1519	14.1752	14.2639	14.2118	14.2361	14.2155
AP3M1	0.0226543	13.7501	1.21763	0.247942	0.419747	13.7086	13.7009	13.7582	13.7493	13.745	13.7542	13.735	13.7644	13.8323	13.7279	13.7736	13.7522
AP3M2	0.0209178	12.2154	0.331474	0.746294	0.845556	12.2251	12.1226	12.3763	12.2267	12.2374	12.0392	12.2824	11.976	12.4866	12.2189	12.1021	12.2921
AP3S1	-0.000610944	13.7517	-0.0190304	0.985146	0.991965	13.8505	13.7963	13.743	13.75	13.6631	13.721	13.7609	13.7735	13.6612	13.8219	13.7076	13.7711
AP3S2	0.113259	12.2096	4.27737	0.0012012	0.00955344	12.2063	12.1512	12.1382	12.2304	12.0865	12.1316	12.2916	12.2527	12.3518	12.2976	12.2386	12.1386
AP4B1	0.00739039	11.4061	0.128703	0.899833	0.944333	11.4247	11.3805	11.464	11.4464	11.275	11.4238	11.3141	11.5022	11.4997	11.4899	11.2813	11.3715
AP4E1	-0.0488638	10.423	-2.55794	0.0259543	0.0856814	10.3473	10.4695	10.4348	10.5145	10.4611	10.4299	10.3633	10.3884	10.4264	10.3933	10.4591	10.3889
AP4M1	0.00337945	11.6542	0.092174	0.928158	0.959547	11.7567	11.7365	11.6276	11.6221	11.5616	11.6184	11.5683	11.6518	11.6575	11.7391	11.6994	11.611
AP4S1	0.00643748	11.1684	0.109808	0.914469	0.952146	11.0068	11.316	11.2042	11.1169	11.2345	11.1081	11.0287	11.2761	11.3097	11.2163	11.106	11.097
AP5B1	-0.126149	9.62736	-3.11396	0.0094606	0.0415421	9.81658	9.56883	9.64379	9.80748	9.54005	9.73352	9.53245	9.59981	9.69758	9.51518	9.51927	9.55381
AP5M1	0.0600308	10.0848	1.74224	0.108319	0.239209	10.0201	10.1248	9.95476	10.0851	10.0341	10.208	10.1186	9.88322	10.1881	10.1561	10.1505	10.0946
AP5S1	0.0479317	10.5798	1.12368	0.284232	0.458666	10.8197	10.5725	10.4346	10.4393	10.5126	10.682	10.6392	10.6392	10.4472	10.6055	10.5832	10.5825
AP5Z1	-0.123074	11.5245	-1.4986	0.16112	0.315284	11.4655	11.5996	11.4904	11.6183	11.6943	11.6484	11.3343	11.484	11.572	11.292	11.5798	11.516
APAF1	-0.0344635	11.7602	-0.812403	0.433181	0.603407	11.7399	11.8467	11.7571	11.7063	11.8248	11.7749	11.8728	11.8351	11.7001	11.6876	11.7087	11.6685
APBA3	-0.0104822	9.58196	-0.226275	0.824989	0.896995	9.57269	9.63782	9.48181	9.54422	9.63293	9.65372	9.63979	9.49523	9.50976	9.61615	9.53228	9.66707
APBB2	0.237259	8.35656	1.31652	0.213825	0.379837	7.91525	8.05464	8.34893	8.64929	8.52032	8.55089	6.92067	8.62338	8.97944	8.71771	8.64446	8.35379
APC	0.0287488	9.71333	0.807372	0.435957	0.605373	9.74988	9.61973	9.63964	9.66481	9.80788	9.72113	9.81791	9.71573	9.75315	9.70816	9.65277	9.70911
APEH	-0.00433812	15.0626	-0.28665	0.779518	0.867024	15.0476	15.0429	15.1127	15.0725	15.0388	15.0438	15.0343	15.0438	15.1692	15.0494	15.0633	15.0332
APEX1	-0.0870549	15.6931	-3.37497	0.00589877	0.0297878	15.7597	15.7284	15.7137	15.7927	15.7235	15.6973	15.6429	15.6604	15.6854	15.7176	15.6016	15.5934
APEX2	0.210406	10.1228	4.36051	0.00104206	0.0087671	10.1632	10.0815	9.58309	10.0931	9.93398	10.1163	10.2183	9.98074	10.3097	10.3188	10.2327	10.4419
APH1A	0.0464891	11.1647	0.43714	0.670167	0.792687	10.7315	11.5313	10.9835	11.02	11.3518	11.2189	11.2836	11.3224	11.1514	11.2635	11.1295	10.9897
API5	0.0370856	15.4919	3.37849	0.00586144	0.0296657	15.4648	15.4657	15.4815	15.4661	15.475	15.4809	15.5292	15.4968	15.5026	15.4911	15.5127	15.5363
APIP	0.0298702	13.428	1.47915	0.166167	0.322085	13.3906	13.4197	13.4034	13.4156	13.3869	13.4492	13.4827	13.394	13.4494	13.4201	13.5134	13.4109
APLP2	-0.0281751	13.168	-2.32272	0.0395982	0.117252	13.1806	13.1868	13.1628	13.1363	13.2009	13.2137	13.1397	13.1507	13.1805	13.1568	13.1568	13.151
APMAP	-0.0205746	16.3735	-1.17532	0.263806	0.435323	16.383	16.3766	16.403	16.4123	16.3481	16.3709	16.4209	16.3452	16.3882	16.3479	16.3656	16.3209
APOA1	-0.394409	10.2565	-3.13727	0.00906868	0.0403704	10.4104	9.89133	10.4148	10.6663	10.5948	10.6424	9.94448	10.068	9.7007	10.0468	10.3146	10.3828
APOB	0.185624	12.8018	5.58114	0.000144026	0.00217949	12.8233	12.6408	12.7469	12.672	12.6551	12.7353	12.9431	12.9294	12.8851	12.8909	12.8213	12.8785
APOBEC3B	-0.00297329	10.9949	-0.0714642	0.944265	0.970633	10.8843	10.9826	11.079	10.9465	11.0172	11.0325	10.8865	11.1548	11.0721	10.9347	10.9654	10.9829
APOBEC3C	0.0568286	10.4913	0.736609	0.47623	0.640967	10.5063	10.4072	10.3588	10.643	10.3329	10.399	10.8549	10.7824	10.4791	10.4516	10.3576	10.3236
APOBEC3F	0.225746	9.84894	2.42147	0.0331847	0.103062	9.57157	9.66698	9.56388	9.92033	9.84632	9.86072	9.85575	10.0553	9.96376	9.70723	9.98209	10.1933
APOBEC3G	0.237131	9.79195	2.37796	0.0358763	0.109166	9.64142	9.83449	9.67273	9.78569	9.46402	9.8661	9.93517	9.17859	9.98361	10.2604	9.8161	10.0651
APOH	-0.303572	9.15633	-13.7608	1.86e-08	4.78e-06	9.35944	9.35862	9.23498	9.37755	9.37484	9.3569	9.0692	9.21466	8.44562	8.70956	9.33428	9.04034
APOL1	-0.125054	10.1334	-2.24788	0.0452379	0.128835	10.3388	10.2535	9.96175	10.279	10.1651	10.1521	10.1356	10.0883	9.74501	10.3562	10.1168	10.0087
APOL2	-0.162316	11.7387	-3.25096	0.00738009	0.0347396	11.922	11.7563	11.7389	11.8924	11.8545	11.8514	11.7602	11.7365	11.3624	11.6745	11.6326	11.6833
APOO	0.00199503	12.2058	0.047251	0.96313	0.979309	12.1159	12.2518	12.2611	12.1441	12.2879	12.1681	12.2936	12.1049	12.2419	12.195	12.2011	12.2044
APOOL	-0.0126016	12.9887	-0.539231	0.600089	0.744403	13.0128	12.9305	12.9559	12.992	13.0418	13.0314	12.9659	13.006	12.9489	12.9591	13.0084	13.0123
APP	-0.0296055	13.2544	-1.30316	0.218198	0.384786	13.2944	13.2697	13.2568	13.2296	13.2504	13.3071	13.2066	13.1928	13.248	13.2641	13.3051	13.2285
APPBP2	-0.148239	9.4557	-3.67898	0.00342083	0.0201964	9.46981	9.34102	9.55362	9.56798	9.54291	9.5677	9.41863	9.3899	9.23586	9.401	9.28629	9.69363
APPL1	0.0481745	12.5352	1.49557	0.161898	0.316258	12.5039	12.5086	12.4603	12.5688	12.4522	12.5816	12.5361	12.5673	12.4661	12.5688	12.5749	12.6334
APPL2	-0.0112626	12.1818	-0.763798	0.460488	0.627267	12.2358	12.1322	12.1351	12.1975	12.188	12.2008	12.2397	12.1702	12.1577	12.1732	12.1874	12.1638
APRT	0.0269608	16.8702	1.99853	0.0700497	0.176179	16.8683	16.9115	16.8438	16.8578	16.8482	16.8177	16.8909	16.8799	16.9118	16.8661	16.8681	16.8784
APTX	0.00737633	11.4465	0.230757	0.821588	0.894484	11.4084	11.3606	11.5312	11.496	11.4702	11.4078	11.3445	11.4896	11.4345	11.4944	11.4769	11.4443
AQP3	-0.304221	7.8391	-1.55729	0.146684	0.296291	7.90725	7.95808	7.58988	8.23537	8.18084	8.05211	8.06473	7.3623	7.44584	8.21434	7.35604	7.70236
AQP5	-0.514393	12.7122	-3.38142	0.00583065	0.0295596	13.0031	13.0161	13.1753	12.6886	13.0067	12.9844	12.5924	11.9214	12.8917	12.2893	12.2393	12.7376
AQR	0.0340656	13.836	2.22539	0.0470777	0.132639	13.8176	13.8528	13.8401	13.8062	13.8116	13.7858	13.8405	13.8634	13.8671	13.879	13.8354	13.8322
ARAF	0.02173	12.5187	0.819554	0.429255	0.600039	12.5572	12.5235	12.4785	12.5395	12.4486	12.4995	12.5719	12.5509	12.4734	12.4985	12.5725	12.51
ARAP1	-0.0654533	14.8384	-3.11436	0.00945368	0.0415421	14.841	14.8378	14.9522	14.8542	14.8621	14.87	14.7505	14.7689	14.9064	14.7937	14.825	14.7989
ARAP2	0.16107	8.89891	1.73558	0.109527	0.24083	8.76652	8.67886	9.16319	8.38145	8.94135	8.944	8.94206	8.72348	9.07528	9.08041	8.9783	9.11205
ARCN1	0.000244936	15.966	0.0182386	0.985764	0.992476	15.9408	15.9968	15.9593	15.9862	15.967	15.9494	15.9544	15.9799	15.937	15.9765	15.9698	15.9743
AREL1	0.149191	8.29117	1.45608	0.172324	0.330398	7.81894	8.10078	8.48466	8.12771	8.27861	8.46153	8.45146	8.34259	8.52363	8.02251	8.48791	8.39366
ARF1	-0.0926874	11.3308	-1.20399	0.252971	0.424394	11.2757	11.3321	11.3368	11.3165	11.457	11.61	11.1128	11.316	11.5862	11.4593	11.2603	10.9071
ARF3	0.0146905	17.5001	0.912328	0.380466	0.554457	17.4886	17.494	17.5488	17.4579	17.4749	17.5048	17.5058	17.4719	17.4878	17.5319	17.5079	17.5267
ARF4	0.0271768	16.5579	1.172	0.265085	0.436434	16.556	16.5127	16.5829	16.4513	16.5492	16.5417	16.5731	16.5461	16.7376	16.6023	16.5412	16.5008
ARF5	0.00384785	14.1236	0.205418	0.840864	0.907256	14.1558	14.1258	14.0939	14.1038	14.0732	14.1329	14.1051	14.1374	14.2533	14.1315	14.0732	14.0978
ARF6	0.0121894	16.1456	0.442651	0.666291	0.789757	16.1029	16.146	16.225	16.1325	16.0756	16.0987	16.1014	16.1362	16.3503	16.1697	16.1044	16.105
ARFGAP1	-0.0929308	13.4786	-3.5161	0.00457647	0.0249699	13.5666	13.4963	13.4928	13.4684	13.5553	13.571	13.461	13.3945	13.4085	13.425	13.4928	13.4111
ARFGAP2	-0.0313434	14.4124	-2.19279	0.0498714	0.138377	14.4016	14.4041	14.4505	14.4384	14.4396	14.4226	14.3843	14.3848	14.4454	14.3795	14.3882	14.4092
ARFGAP3	-0.04499	11.8437	-1.45768	0.171892	0.329779	11.8311	11.881	11.9372	11.8181	11.8489	11.9395	11.8905	11.8312	11.8459	11.6421	11.8133	11.8457
ARFGEF1	-0.0202655	13.9795	-1.78066	0.101575	0.228798	13.9837	13.9874	13.9981	13.9708	14	13.9984	13.9488	13.9733	13.9666	13.9587	13.9816	13.9862
ARFGEF2	-0.0508142	13.0977	-3.11885	0.00937688	0.0413294	13.0904	13.1281	13.1162	13.1191	13.1613	13.1259	13.0551	13.0508	13.0542	13.0854	13.0967	13.0897
ARFGEF3	-0.055415	12.0406	-2.25641	0.0445581	0.127497	12.0681	12.0522	12.1086	12.0426	12.0658	12.0725	11.981	11.9767	12.0672	11.9663	12.0157	12.0704
ARFIP1	-0.0504745	14.8266	-3.47255	0.00494862	0.0262539	14.8442	14.8683	14.8795	14.8322	14.8313	14.8481	14.8515	14.8102	14.7639	14.7997	14.7922	14.7976
ARFIP2	-0.0891822	13.0945	-2.45284	0.0313664	0.0986378	13.1962	13.1545	13.061	13.1029	13.2086	13.1549	13.0233	13.1013	12.8842	13.0648	13.0999	13.0825
ARFRP1	0.112473	11.5941	3.42964	0.00534557	0.0276602	11.5954	11.5209	11.5703	11.5067	11.5714	11.4706	11.5444	11.7446	11.6965	11.5726	11.6829	11.6528
ARG2	0.0247905	7.9676	0.307737	0.763826	0.856761	8.10887	8.02497	7.1425	NA	NA	8.14298	NA	7.81262	7.92623	8.28822	8.02546	8.0916
ARGLU1	-0.159783	13.6448	-3.3514	0.00615498	0.0306864	13.774	13.6653	13.4517	13.8675	13.7788	13.8193	13.5542	13.6236	13.2589	13.6487	13.5709	13.7245
ARHGAP1	0.00165444	15.3583	0.127142	0.90104	0.945123	15.3513	15.3564	15.3085	15.368	15.4068	15.3653	15.2786	15.3691	15.4328	15.3708	15.3635	15.3284
ARHGAP10	-0.0968005	10.8145	-3.07964	0.0100688	0.0434314	10.8432	10.8292	10.9664	10.8606	10.9381	10.7509	10.6592	10.7375	10.789	10.7975	10.8371	10.7654
ARHGAP11A	0.225237	9.90418	5.95884	8.14e-05	0.00149916	9.71774	9.73225	9.85952	9.91449	9.83734	9.70572	9.97178	10.0553	9.9967	9.98734	10.045	10.027
ARHGAP12	-0.0515852	12.9455	-1.98404	0.071828	0.178856	12.9867	12.9274	13.0232	12.9413	12.965	12.9762	12.8895	12.9634	12.8865	12.9149	12.8771	12.9942
ARHGAP17	-0.0432464	12.7791	-1.79992	0.0983404	0.223973	12.7256	12.7861	12.884	12.7828	12.8086	12.8397	12.6648	12.7893	12.7938	12.7389	12.7503	12.7859
ARHGAP18	0.0291396	14.9905	2.51497	0.0280472	0.0907589	14.9825	14.9757	14.9744	14.968	14.9874	14.9802	15.0187	15.0193	15.011	14.9773	14.9751	15.016
ARHGAP19	-0.130523	8.75261	-0.378394	0.712082	0.823896	8.44126	9.37604	8.73781	8.35024	9.25258	8.74929	8.64055	9.11337	8.03738	9.38893	8.21978	8.72409
ARHGAP21	-0.0775753	13.0666	-3.30474	0.00669613	0.0324168	12.9612	13.0636	13.1218	13.1361	13.1352	13.1844	12.9636	13.046	13.0854	13.0441	13.0511	13.0073
ARHGAP23	-0.0591005	12.8842	-2.11844	0.0568425	0.152261	12.9477	12.9463	12.8465	12.8732	12.8992	12.969	12.88	12.8405	12.8045	12.8858	12.8921	12.8255
ARHGAP26	-0.0306932	11.4542	-0.778784	0.451953	0.619645	11.5571	11.4686	11.5801	11.3676	11.4614	11.3874	11.4779	11.4332	11.43	11.4933	11.378	11.4154
ARHGAP27	-0.029376	12.6337	-1.38974	0.191123	0.352377	12.6774	12.6243	12.5987	12.6198	12.6976	12.6725	12.6396	12.574	12.6273	12.643	12.5971	12.6337
ARHGAP29	0.0274359	12.2566	0.704554	0.495215	0.65842	12.1192	12.3269	12.1751	12.2636	12.2606	12.2954	12.2452	12.2801	12.2537	12.217	12.3171	12.3254
ARHGAP32	0.0387575	11.8825	2.90021	0.0139507	0.0547054	11.8683	11.8723	11.8575	11.8732	11.8305	11.8778	11.886	11.9214	11.9149	11.893	11.8579	11.9376
ARHGAP35	-0.0135535	14.445	-1.03954	0.320076	0.495496	14.4606	14.4576	14.4575	14.4501	14.439	14.4376	14.4242	14.4374	14.4771	14.4228	14.4557	14.4202
ARHGAP39	0.141827	9.36919	3.40941	0.00554386	0.02849	9.23735	9.26457	9.52534	9.28014	9.14722	9.31299	9.50907	9.41633	9.37519	9.36177	9.68697	9.31329
ARHGAP42	1.10999	7.55601	9.37033	1.06e-06	6.76e-05	6.9599	7.4417	7.09746	6.84455	7.28816	7.217	8.20307	8.3687	8.52151	8.32494	6.28906	8.11609
ARHGAP45	-0.0871176	11.7473	-5.71525	0.000117368	0.00190392	11.7851	11.7913	11.7087	11.8023	11.846	11.8043	11.7105	11.7599	11.7175	11.6766	11.7246	11.6404
ARHGAP5	-0.00956055	12.3423	-0.812806	0.432959	0.603407	12.3437	12.3346	12.338	12.3344	12.3993	12.3424	12.3022	12.339	12.3237	12.3632	12.3691	12.3181
ARHGAP8	0.0606771	10.9226	1.59331	0.138393	0.28445	11.0419	10.8469	10.9558	10.8645	10.8842	10.7827	11.0425	10.9751	10.8994	10.9502	10.8984	10.9299
ARHGDIA	-0.0678278	16.4574	-3.49429	0.00475914	0.0256064	16.4644	16.4867	16.563	16.4549	16.5398	16.461	16.3915	16.4011	16.4266	16.4352	16.4276	16.4375
ARHGDIB	-0.203533	14.2425	-4.36861	0.00102778	0.0086901	14.1888	14.3204	14.2769	14.4012	14.4031	14.4521	14.0791	14.1619	14.0867	14.1217	14.2568	14.1618
ARHGEF1	0.017687	15.2365	1.54386	0.149887	0.300206	15.2221	15.2195	15.2041	15.2295	15.2397	15.2506	15.2289	15.2429	15.2429	15.238	15.2558	15.2643
ARHGEF10L	-0.0554443	12.2239	-1.40418	0.186891	0.348046	12.1776	12.1245	12.2321	12.3212	12.3085	12.3034	12.1624	12.1543	12.3405	12.1645	12.2104	12.1873
ARHGEF11	-0.0128833	11.719	-0.344834	0.736491	0.839643	11.6555	11.7245	11.7664	11.7697	11.673	11.7495	11.71	11.6311	11.6602	11.7067	11.7534	11.8274
ARHGEF12	-0.0609594	12.9161	-3.75954	0.00296476	0.0181282	12.9527	12.9323	12.9227	12.9618	12.9739	12.9501	12.9161	12.8773	12.8709	12.8262	12.8924	12.9165
ARHGEF16	-0.017683	14.7716	-1.5665	0.144524	0.29338	14.776	14.7851	14.8167	14.7631	14.7852	14.7518	14.7591	14.7591	14.7987	14.7563	14.76	14.7484
ARHGEF17	-0.114774	10.6984	-4.86649	0.000447462	0.00495173	10.7837	10.7209	10.6614	10.7954	10.7384	10.8342	10.643	10.6321	10.6727	10.6672	10.5711	10.6609
ARHGEF18	-0.0850612	11.895	-2.22073	0.0474675	0.133409	11.908	11.886	12.0491	11.8893	11.9613	11.9312	11.7602	11.7584	11.9138	11.8753	11.8429	11.9651
ARHGEF19	-0.0669885	9.39947	-0.48343	0.637933	0.771456	9.63497	9.29271	9.86706	9.3454	9.20333	9.35776	9.70581	9.25594	9.28341	8.91738	9.564	9.36591
ARHGEF2	0.00682128	14.312	0.397369	0.698427	0.8142	14.2533	14.2989	14.3343	14.3066	14.3379	14.3182	14.2604	14.3079	14.3586	14.319	14.3416	14.3072
ARHGEF26	-0.00508499	8.64518	-0.0330399	0.974214	0.986267	8.4239	8.84642	8.46537	8.63244	8.69262	8.74263	9.17213	8.36799	8.58762	8.51224	8.95541	8.3434
ARHGEF28	-0.0821612	11.5868	-2.85215	0.0152241	0.0583471	11.5919	11.6693	11.564	11.6651	11.6198	11.6572	11.5784	11.5134	11.546	11.5381	11.508	11.5902
ARHGEF3	-0.367381	8.74996	-2.8928	0.0141399	0.0551113	9.05381	8.84566	9.11061	9.09685	8.99266	9.02072	7.45306	8.21636	8.52665	8.93957	8.89861	8.84494
ARHGEF35	-0.183156	10.5431	-3.00669	0.0114955	0.0476923	10.5972	10.5312	11.0207	10.5887	10.5528	10.6556	10.2422	10.3412	10.5633	10.4244	10.3933	10.6068
ARHGEF38	-0.0435134	10.2857	-0.519177	0.613557	0.753547	10.3086	10.3721	10.2029	10.1552	10.3644	10.4089	10.5292	10.4402	10.1069	10.2311	10.056	10.2529
ARHGEF39	0.0382037	9.32877	0.375733	0.714006	0.824932	9.1474	9.33632	9.214	9.81548	9.08177	9.37982	9.2854	9.20732	9.62008	9.24966	9.12391	9.48404
ARHGEF40	-0.0543338	10.5675	-1.50719	0.158934	0.312884	10.528	10.547	10.6683	10.6437	10.5855	10.5984	10.5537	10.5716	10.4479	10.5633	10.5017	10.6008
ARHGEF5	-0.0288708	12.888	-1.18296	0.260884	0.432123	12.916	12.9451	12.8814	12.8706	12.9346	12.874	12.8934	12.9231	12.8036	12.8831	12.8478	12.8828
ARHGEF6	0.200264	11.5546	2.23094	0.0466166	0.131715	11.3122	11.4403	11.5925	11.5358	11.6959	11.2849	11.7998	11.6313	11.1933	11.6203	11.7709	11.7783
ARHGEF7	0.0582184	13.8659	2.96413	0.0124202	0.0502775	13.8363	13.8393	13.8317	13.8628	13.8406	13.8128	13.8532	13.9218	13.8412	13.8923	13.9447	13.9145
ARID1A	-0.0542089	13.1871	-4.11621	0.00158601	0.011618	13.2162	13.2319	13.1763	13.2373	13.1838	13.2042	13.2392	13.1499	13.15	13.1446	13.1443	13.167
ARID1B	-0.0206911	12.5726	-0.609481	0.554147	0.70791	12.6767	12.6093	12.5566	12.5467	12.5733	12.5174	12.6925	12.4749	12.6242	12.5582	12.5089	12.5322
ARID2	-0.0125891	12.0291	-0.64634	0.530842	0.689016	12.0083	12.0208	12.0103	12.1277	12.0197	12.0528	11.9908	12.032	11.9792	12.0375	12.0264	12.0438
ARID3A	-0.00170825	9.5725	-0.0330089	0.974238	0.986267	9.56077	9.29783	9.55929	9.78229	9.77427	9.47661	9.55719	9.49324	9.61246	9.57986	9.64548	9.53076
ARID4A	-0.0278696	10.6694	-0.370547	0.717761	0.827495	10.6737	10.8369	10.5947	10.584	10.5771	10.8337	10.7225	10.6688	10.5302	10.7534	10.674	10.584
ARID4B	-0.0610744	10.8224	-3.15123	0.00884186	0.0397333	10.8297	10.8416	10.8797	10.8636	10.9364	10.7784	10.8111	10.7708	10.8009	10.8092	10.7367	10.8113
ARID5B	-0.0372339	10.8156	-1.04077	0.319532	0.49491	10.831	10.9737	10.8301	10.739	10.8758	10.7876	10.6951	10.7635	10.8789	10.8159	10.7616	10.8345
ARIH1	-0.0519421	11.9835	-1.37335	0.196024	0.358463	12.1051	12.0611	11.935	11.9581	12.0453	11.9801	12.0652	11.9915	11.805	11.9197	11.9556	11.9805
ARIH2	0.0224241	11.2593	0.960794	0.356571	0.531996	11.2108	11.2544	11.2598	11.2699	11.2187	11.2654	11.3913	11.1654	11.2478	11.3068	11.2799	11.2412
ARL1	0.100375	15.3463	3.69999	0.00329535	0.0196566	15.2446	15.2813	15.4311	15.2322	15.2857	15.2664	15.2766	15.4037	15.6411	15.3905	15.3624	15.3398
ARL13B	0.0898884	11.695	0.891424	0.391109	0.564838	11.7731	11.3701	11.8163	11.7004	11.7244	11.4991	11.8732	11.8721	11.7396	11.7339	11.5606	11.6774
ARL14EP	-0.0195819	9.62336	-0.493114	0.631284	0.767221	9.53458	9.65796	9.70284	9.68542	9.60051	9.652	9.57376	9.60587	9.72166	9.74527	9.59403	9.40638
ARL15	-0.128116	12.0269	-2.92242	0.0133986	0.0529546	12.1444	12.0293	12.1232	12.1383	12.1223	12.0145	12.0088	11.7532	12.1287	12.021	11.9588	11.8804
ARL2	0.0322411	14.5208	1.19439	0.256561	0.427081	14.5141	14.4387	14.6399	14.5268	14.5176	14.4785	14.3187	14.5537	14.649	14.5113	14.5319	14.5692
ARL2BP	0.144365	9.79031	1.83732	0.0923223	0.213775	9.66168	10.0499	9.79804	9.5663	9.81841	9.60618	9.96727	10.0084	9.83757	9.83191	9.89947	9.43867
ARL3	-0.0263904	15.5712	-0.805748	0.436856	0.606248	15.5015	15.5354	15.6013	15.6145	15.5855	15.5892	15.4798	15.4915	15.7793	15.5449	15.5464	15.5854
ARL5A	0.12023	10.0751	1.28249	0.225108	0.392775	9.85578	9.94028	10.1087	9.95733	10.3632	9.92959	10.2573	9.94328	10.249	9.95859	10.1253	10.2122
ARL5B	-0.00796623	11.0276	-0.171741	0.866649	0.92435	11.1189	11.0323	10.8826	10.9751	11.0634	11.0969	11.0797	11.0703	10.9579	10.9484	11.031	11.0744
ARL6	-0.0001278	12.0831	-0.002312	0.998195	0.998971	12.0152	12.0272	12.1528	12.0887	12.1535	12.0619	12.009	12.1087	12.0809	12.1514	11.9861	12.1623
ARL6IP1	0.151775	12.4225	3.10146	0.00967767	0.0422677	12.4878	12.3923	12.2944	12.4269	12.3313	12.4714	12.6749	12.5982	11.7813	12.5602	12.5158	12.5357
ARL6IP4	0.0719693	13.5373	3.15201	0.00882945	0.0396973	13.5157	13.3986	13.541	13.494	13.5319	13.4987	13.6288	13.6221	13.5523	13.5421	13.5593	13.5632
ARL6IP5	-0.116245	15.4556	-2.31379	0.0402338	0.118468	15.5881	15.5899	15.4532	15.5302	15.5136	15.4609	15.5377	15.423	15.1683	15.465	15.3609	15.3768
ARL6IP6	0.0115906	11.0773	0.22397	0.82674	0.898033	11.1754	11.0669	10.851	11.0102	11.218	11.0632	11.1357	11.201	11.0965	11.035	10.9957	11.0791
ARL8A	-0.0355305	13.9669	-1.40695	0.186087	0.347003	13.9403	13.971	14.0704	13.9683	13.9367	13.9978	13.9565	13.9058	14.0815	13.8873	13.9324	13.9545
ARL8B	-0.0133279	14.0492	-0.328745	0.748303	0.847006	14.0493	13.9914	14.2479	13.9879	14.073	13.9915	14.0855	13.9759	14.2226	14.0367	13.9455	13.9828
ARMC1	0.0695467	13.2955	3.0126	0.0113728	0.0473333	13.1668	13.2406	13.3169	13.2962	13.2636	13.2406	13.3554	13.3106	13.4227	13.3337	13.3045	13.2941
ARMC10	0.011207	13.286	0.621271	0.546631	0.701956	13.2017	13.2434	13.2974	13.3326	13.2856	13.3043	13.2875	13.2904	13.2967	13.2594	13.3212	13.3111
ARMC5	0.0459079	10.8281	0.485854	0.636265	0.770988	10.4986	11.0124	10.7552	10.8047	10.6458	11.0522	10.9211	10.8039	11.1443	10.8681	10.7881	10.6423
ARMC6	0.187057	12.3324	6.41183	4.22e-05	0.000980845	12.1989	12.2361	12.1546	12.2669	12.2589	12.2924	12.4314	12.448	12.4465	12.3568	12.5283	12.37
ARMC7	-0.00282921	7.58801	-0.0304209	0.976257	0.987413	7.61188	7.8817	7.80313	7.53096	7.5851	7.36019	7.5902	6.79975	7.74435	7.96373	7.63231	7.55287
ARMC8	-0.0270135	12.3656	-1.1944	0.256554	0.427081	12.3694	12.3566	12.4148	12.3534	12.3954	12.3771	12.258	12.3099	12.4595	12.384	12.3758	12.3333
ARMC9	0.0570701	11.6276	1.56559	0.144736	0.293606	11.445	11.6293	11.5748	11.6758	11.5638	11.6657	11.575	11.6943	11.6163	11.7547	11.66	11.6763
ARMCX3	-0.0343106	13.0353	-0.92549	0.373868	0.549523	13.1118	13.0267	13.0279	13.1265	13.0401	12.9766	13.1167	13.0369	13.0469	12.9362	13.0352	12.942
ARMCX5	0.0758915	10.4006	0.756115	0.464903	0.631564	10.3951	10.3389	10.596	10.0981	10.1359	10.6018	10.4269	10.2902	10.6907	10.3406	10.3958	10.4974
ARMH3	-0.123588	11.3362	-3.95478	0.00210151	0.0141339	11.4443	11.4358	11.4889	11.3581	11.3934	11.3475	11.0607	11.3085	11.3514	11.3208	11.2484	11.2763
ARMT1	-0.0160203	13.5871	-0.876683	0.398738	0.572008	13.5289	13.6018	13.6392	13.5892	13.5853	13.5965	13.5456	13.6053	13.6781	13.5794	13.517	13.5784
ARNT	0.0361067	10.5745	0.61545	0.550334	0.705067	10.5447	10.4298	10.5662	10.4764	10.6573	10.664	10.696	10.5399	10.5246	10.6695	10.5685	10.5565
ARNTL	-0.107748	9.85728	-1.79664	0.0988849	0.224816	9.73993	9.74032	10.1137	9.95446	10.0378	9.8835	9.8099	9.6782	9.7867	9.86691	9.79289	9.88312
ARPC1A	0.0496035	13.7503	1.59783	0.137382	0.283405	13.7388	13.727	13.5517	13.752	13.7457	13.8001	13.8576	13.8491	13.6765	13.7515	13.7997	13.7536
ARPC1B	0.0234761	16.3952	1.36385	0.198911	0.361963	16.4098	16.3844	16.2658	16.4061	16.3958	16.4141	16.4907	16.4246	16.3002	16.3979	16.4462	16.4069
ARPC2	-0.0125606	15.8837	-0.732469	0.478656	0.643081	15.9238	15.9025	15.8198	15.8753	15.9081	15.9102	15.9078	15.8741	15.8073	15.884	15.9067	15.8846
ARPC3	-0.074217	15.7036	-3.76944	0.00291319	0.0179345	15.7642	15.7825	15.6548	15.7795	15.7279	15.7272	15.6667	15.7324	15.5792	15.6869	15.6738	15.668
ARPC4	0.0291754	17.1005	0.828435	0.424411	0.595298	17.067	17.0644	17.1984	17.1069	17.0566	17.0373	17.0625	17.0417	17.197	17.1241	17.1757	17.0741
ARPC5	-0.0113512	15.8771	-0.278378	0.785702	0.871616	15.9212	15.727	15.8279	15.8724	15.933	15.9835	15.9296	15.8853	15.8057	15.8571	15.8333	15.9495
ARPC5L	0.0669675	15.9091	2.09089	0.0596517	0.157263	15.8792	15.8368	15.7876	15.915	15.8874	15.9411	16.0028	15.9818	15.919	15.9036	15.9126	15.9418
ARPIN	-0.0727827	13.0196	-1.83975	0.0919438	0.213282	13.048	12.9921	13.0608	13.1082	13.0502	13.138	13.0628	13.0104	12.7772	12.9324	13.0454	13.0099
ARPP19	-0.0796826	14.134	-1.33426	0.20813	0.372594	14.2554	14.2147	14.0117	14.1378	14.1872	14.2274	14.1771	14.1924	13.9538	14.0212	14.1681	14.0607
ARR3	-0.534269	11.2993	-6.67788	2.9e-05	0.000744274	11.6251	11.7076	11.3964	11.5682	11.6765	11.4931	10.8746	11.2238	10.7126	11.1399	11.1292	11.0448
ARRB1	-0.0775021	12.9115	-4.18789	0.00140106	0.0106545	12.9529	12.9642	12.9858	12.9029	12.9579	12.956	12.8212	12.8073	12.9149	12.9151	12.8821	12.8778
ARRB2	-0.0226619	11.202	-0.469044	0.647872	0.777314	11.1588	11.124	11.1946	11.1314	11.2725	11.3291	11.1507	11.1638	11.4452	11.1493	11.0804	11.2238
ARRDC1	0.0541828	13.1253	2.9002	0.0139508	0.0547054	13.0318	13.0946	13.0752	13.0892	13.142	13.113	13.0917	13.1329	13.1448	13.1317	13.1795	13.2767
ARSA	-0.217393	11.288	-3.26106	0.00724647	0.0343076	11.4992	11.4757	11.4953	11.3696	11.4114	11.1995	11.0085	11.2318	11.3397	11.1895	11.3832	10.8528
ARSB	0.102376	8.87489	1.01423	0.331493	0.508642	8.98012	9.05627	9.02197	8.75674	8.71181	8.78437	9.02581	9.10156	8.00774	8.89923	9.13525	9.01783
ARSD	-0.103132	10.7712	-1.05577	0.312914	0.488058	10.9367	10.6819	10.6538	10.9585	10.6997	11.0059	10.6684	10.8619	10.7411	10.8395	10.6051	10.6017
ARSL	-0.126835	11.7652	-3.43266	0.0053166	0.0275603	11.8193	11.8674	11.7995	11.7893	11.9871	11.7772	11.6788	11.7627	11.5523	11.7645	11.6543	11.7302
ARVCF	-0.131339	13.7451	-4.41301	0.000953052	0.00824056	13.7254	13.8339	13.8803	13.7805	13.8284	13.7775	13.5605	13.6359	13.8594	13.6639	13.7329	13.6621
ASAH1	-0.0695582	13.7761	-5.29066	0.000226345	0.00299327	13.8157	13.7883	13.9492	13.7893	13.7328	13.7818	13.7208	13.7275	13.8581	13.7225	13.7145	13.7125
ASAP1	-0.0202413	13.3806	-0.651538	0.527602	0.686248	13.4139	13.3548	13.4524	13.4019	13.3424	13.3787	13.4092	13.4438	13.3875	13.315	13.3204	13.3468
ASAP2	-0.0698283	13.0227	-4.47198	0.000862455	0.00767866	13.0431	13.0797	13.0813	13.0131	13.05	13.0719	12.9947	12.9724	12.9927	12.9831	13.0201	12.9705
ASAP3	-0.456024	7.69565	-3.54825	0.00432027	0.0239193	8.35445	NA	NA	6.93671	NA	7.93356	7.75556	NA	7.97581	NA	7.59653	6.13314
ASB1	0.00611926	8.62935	0.0702511	0.94521	0.971161	8.50154	9.00054	8.43901	8.57664	8.70928	8.61955	8.42734	8.73787	8.80578	8.57008	8.51554	8.64904
ASB3	0.296674	10.9284	1.43289	0.178709	0.338395	10.4578	10.6199	10.5891	10.6794	11.3633	11.0598	11.4106	10.4655	11.1708	11.4643	10.8464	11.0141
ASB6	0.0302217	10.7716	0.334734	0.743897	0.843944	10.7805	10.6414	10.8842	10.7159	10.869	10.6466	10.5461	10.7745	11.0293	10.6705	10.8044	10.8966
ASB7	0.0870499	9.99673	1.614	0.133816	0.278244	10.0165	9.82279	9.94763	9.95112	9.96146	10.0239	9.9003	10.0482	10.125	10.0832	9.96076	10.1198
ASCC1	0.0544035	12.0733	2.23404	0.0463613	0.131158	12.0791	12.0498	11.995	12.0656	12.0395	12.0437	12.2049	12.0885	11.9971	12.1586	12.1009	12.0564
ASCC2	0.0526176	14.1855	1.94253	0.0771523	0.188712	14.1276	14.1685	14.1903	14.1486	14.1168	14.1737	14.1645	14.1802	14.3282	14.2206	14.2578	14.1487
ASCC3	0.0744645	13.4201	6.92805	2.06e-05	0.000579358	13.3787	13.3816	13.383	13.3899	13.4012	13.3745	13.4327	13.464	13.4858	13.4644	13.4587	13.4272
ASDURF	-0.0116622	12.0998	-0.365806	0.721201	0.828965	12.161	12.1301	11.9193	12.0506	12.1422	12.1737	12.1349	12.0974	12.0214	12.111	12.1054	12.1506
ASF1A	0.113171	11.9895	4.5999	0.00069556	0.0066454	11.9684	11.7972	11.9879	11.9132	11.9512	11.9434	12.1028	11.9824	12.0495	12.0918	12.0503	12.0356
ASF1B	0.130561	12.3752	2.32645	0.0393358	0.116684	12.3674	12.3487	12.4027	12.2048	12.3046	12.2312	12.3713	12.359	12.4948	12.3872	12.5208	12.5098
ASH1L	-0.133242	12.2562	-4.85999	0.000452246	0.00499174	12.4981	12.269	12.2315	12.2952	12.3011	12.3577	12.1012	12.3308	12.175	12.1821	12.1837	12.1494
ASH2L	-0.00671438	12.4167	-0.182548	0.858355	0.918923	12.4731	12.4625	12.3748	12.399	12.3975	12.413	12.5241	12.4898	12.351	12.3736	12.304	12.4386
ASL	-0.0130662	14.5392	-0.877024	0.39856	0.571963	14.5795	14.5396	14.497	14.5371	14.5543	14.5636	14.5513	14.5415	14.492	14.5316	14.5215	14.561
ASMTL	-0.0834396	12.9755	-3.02671	0.0110849	0.0465433	13.0957	13.0459	13.0098	13.0255	12.9482	12.9841	12.9244	12.8972	12.9212	12.9744	12.9797	12.9003
ASNS	0.0248722	13.832	1.32665	0.210559	0.3756	13.8087	13.7916	13.8242	13.7904	13.8494	13.8321	13.8206	13.8215	13.9238	13.8612	13.857	13.8039
ASNSD1	-0.0236789	10.0098	-0.30851	0.763253	0.856618	10.0509	10.1159	10.1332	9.98232	9.78965	10.0338	10.064	10.1346	9.92682	9.85435	10.1283	9.90347
ASPH	-0.0970208	15.022	-8.13935	4.37e-06	0.000194214	15.0898	15.0787	15.0165	15.0627	15.0797	15.0823	14.9998	14.9425	14.9733	14.9727	14.9892	14.9765
ASPHD1	-0.708895	8.94817	-4.04185	0.00180487	0.0126875	9.40431	8.69227	9.05132	9.66541	9.17233	9.71226	8.64237	9.363	7.87815	8.57728	8.65138	8.56794
ASPM	0.122078	7.90192	2.64173	0.0223046	0.0766635	7.84608	7.80615	7.81208	7.71374	7.9962	7.90958	7.97058	7.88435	8.10374	7.77329	8.00715	8.00013
ASPSCR1	-0.0361617	12.7598	-1.39557	0.189403	0.35055	12.7426	12.7944	12.8058	12.8419	12.7514	12.7374	12.6727	12.7355	12.7855	12.7421	12.7755	12.733
ASRGL1	0.0885006	11.3949	2.23629	0.0461774	0.130761	11.2585	11.38	11.4289	11.3805	11.3668	11.2998	11.4104	11.4651	11.4964	11.5303	11.3238	11.3978
ASS1	0.0172219	13.325	0.778925	0.451874	0.619645	13.3158	13.3367	13.3257	13.3037	13.345	13.2664	13.3227	13.2941	13.3933	13.2974	13.3734	13.3258
ASTE1	0.272293	8.67324	2.59833	0.0241273	0.0812562	8.68752	8.21327	8.44501	8.73901	8.46386	8.6377	8.56693	8.99889	8.95558	8.8337	8.84008	8.6973
ASXL1	-0.0198233	9.22208	-0.276048	0.787446	0.872139	9.42307	9.2299	8.92615	9.336	9.3047	9.1677	9.41373	9.31816	8.90969	9.29339	9.25074	9.09169
ASXL2	-0.0607093	10.9939	-1.49228	0.162746	0.317619	11.0057	10.9649	11.0582	10.97	11.0852	11.0424	10.9218	11.0555	11.0962	10.9147	10.9134	10.8986
ATAD1	0.0166573	13.7642	1.26631	0.230639	0.399335	13.7529	13.775	13.7022	13.7429	13.7716	13.7747	13.7797	13.7641	13.7969	13.7697	13.7685	13.7727
ATAD2	0.103905	13.6269	9.54998	8.76e-07	5.99e-05	13.5362	13.5801	13.5744	13.5798	13.5981	13.5679	13.682	13.6883	13.708	13.6738	13.6605	13.6738
ATAD2B	-0.17453	8.95716	-2.1132	0.0573672	0.153206	9.27302	8.93096	9.11748	8.94426	8.99114	8.93758	8.73073	8.74547	8.69805	9.10032	9.18846	8.82847
ATAD3A	-0.0164349	15.7109	-0.889377	0.392163	0.565798	15.6418	15.7123	15.6995	15.7588	15.7334	15.7515	15.6515	15.6921	15.7213	15.7092	15.7547	15.7052
ATAD3B	0.0520593	13.9492	2.10345	0.058355	0.15516	13.9027	13.9235	13.9463	13.9588	13.8615	13.9768	13.9798	14.0107	14.0276	13.9686	13.8519	13.9817
ATAD5	0.239744	10.5272	6.07908	6.82e-05	0.00134332	10.3398	10.3276	10.5157	10.4104	10.5009	10.3563	10.6419	10.6866	10.6322	10.6917	10.5785	10.6441
ATAT1	0.0846046	11.0295	1.74892	0.107118	0.237196	10.9832	11.1542	10.9738	10.8857	10.9733	11.0572	11.1863	11.1367	10.8028	11.1184	11.0657	11.0172
ATE1	-0.115772	10.6263	-1.54154	0.150444	0.301056	10.8376	10.5525	10.7809	10.6319	10.7077	10.5947	10.6572	10.5197	10.7119	10.449	10.4272	10.6457
ATF1	0.0471186	13.9207	1.32721	0.21038	0.375355	13.8822	13.8715	13.7626	13.9801	13.9818	13.9263	13.9387	14.0007	13.7665	13.9917	13.9424	14.0041
ATF2	-0.0902293	11.425	-2.2394	0.0459236	0.130329	11.5572	11.4236	11.419	11.4794	11.5206	11.4407	11.2472	11.3331	11.4168	11.4593	11.4122	11.3912
ATF6	-0.025536	8.13412	-0.169388	0.868457	0.925841	8.19244	7.744	7.98739	8.52225	8.07635	8.30079	8.32276	8.1691	7.81786	8.58726	8.07008	7.81917
ATF6B	-0.0325023	11.3785	-0.480108	0.640221	0.772876	11.3064	11.2933	11.5265	11.3276	11.3938	11.492	11.298	11.4316	11.2752	11.3638	11.2533	11.5801
ATF7	0.00497443	11.3082	0.0517979	0.959585	0.977468	11.3315	11.1781	11.2115	11.4199	11.2628	11.4303	11.1637	11.3559	11.2494	11.4401	11.5091	11.1459
ATF7IP	0.0292548	12.6777	1.10925	0.290151	0.463902	12.6933	12.6301	12.7543	12.636	12.6494	12.6168	12.6651	12.649	12.7806	12.6928	12.6533	12.7117
ATG101	0.030456	11.2638	0.858804	0.408125	0.580289	11.1693	11.2706	11.4072	11.1006	11.2627	11.3029	11.0863	11.2744	11.4324	11.2626	11.286	11.3109
ATG12	0.0448602	10.1973	0.323148	0.752427	0.849861	9.897	10.4429	9.82223	10.4238	10.4614	9.99725	10.115	10.3477	10.0533	10.2965	10.208	10.3022
ATG13	-0.0261012	11.979	-0.962533	0.355734	0.530923	11.9975	11.9508	12.0234	12.037	12.0178	11.9363	12.0211	12.0016	11.9593	11.9457	11.9741	11.8834
ATG14	0.146283	8.49567	0.660433	0.522084	0.681796	8.35431	8.80315	8.15683	8.35602	8.31402	8.60591	9.0088	8.85161	8.27179	7.92093	8.85362	8.45105
ATG16L1	-0.0507081	12.4641	-2.19296	0.0498563	0.138377	12.4892	12.4684	12.5318	12.4128	12.5184	12.5094	12.5086	12.3602	12.3955	12.4685	12.4465	12.4597
ATG2A	-0.0386373	12.7082	-1.21966	0.247202	0.418845	12.7167	12.6567	12.845	12.6849	12.755	12.7242	12.626	12.6621	12.7226	12.6468	12.6867	12.772
ATG2B	-0.0922659	11.2204	-1.90055	0.0829077	0.198604	11.3367	11.1824	11.3242	11.2304	11.2193	11.2927	11.3164	11.0838	11.2167	11.1027	11.1136	11.2252
ATG3	0.0108754	14.2095	0.546253	0.59541	0.741304	14.2087	14.1793	14.2282	14.184	14.2082	14.225	14.1667	14.1601	14.2492	14.2321	14.243	14.2298
ATG4A	0.259949	10.1112	6.10167	6.6e-05	0.00133015	9.9389	10.1722	9.99697	9.84291	9.92473	10.0072	10.1843	10.3943	10.4114	10.1758	10.227	10.0589
ATG4B	0.0936456	12.3678	1.81561	0.095774	0.219402	12.237	12.2346	12.4848	12.2819	12.3166	12.3288	12.2937	12.3325	12.6634	12.3706	12.4547	12.4157
ATG4C	-0.00667578	8.72612	-0.0870185	0.932165	0.96312	8.52479	8.65353	8.94284	8.87934	8.68222	8.69922	8.83822	8.54744	8.83555	8.72108	8.69718	8.69199
ATG5	-0.033419	12.3067	-1.05068	0.315145	0.490304	12.3905	12.323	12.3235	12.292	12.3538	12.2205	12.4091	12.2804	12.2255	12.3306	12.2216	12.3096
ATG7	-0.0607763	12.6463	-2.64501	0.0221725	0.076326	12.6869	12.6709	12.7665	12.6464	12.6584	12.6461	12.6028	12.6703	12.6679	12.5748	12.5714	12.5931
ATG9A	-0.0918176	12.3349	-3.87335	0.0024247	0.0158123	12.3597	12.4237	12.3629	12.4162	12.3959	12.3718	12.1498	12.3068	12.3137	12.2582	12.3528	12.3074
ATIC	0.0650278	16.5635	3.85878	0.00248775	0.016107	16.5383	16.5049	16.5727	16.5346	16.5051	16.5175	16.6094	16.5909	16.6625	16.5735	16.5772	16.5746
ATL1	-0.218122	6.68965	-0.665949	0.518679	0.678654	7.23933	6.13202	6.83964	NA	6.23379	7.22536	6.86734	6.79132	NA	7.70022	5.7897	6.20053
ATL2	0.0534587	12.3133	4.14419	0.00151096	0.0113184	12.2503	12.2857	12.2477	12.3869	12.3128	12.2845	12.3387	12.3494	12.3458	12.3391	12.3379	12.2811
ATL3	0.0328659	14.79	2.77869	0.0173981	0.0640942	14.7721	14.7712	14.7914	14.7768	14.7655	14.728	14.7578	14.7967	14.9006	14.8115	14.8131	14.7959
ATM	0.15095	9.46499	7.24128	1.36e-05	0.000426658	9.39453	9.3393	9.39499	9.44523	9.37986	9.39938	9.57317	9.51144	9.71441	9.33956	9.54216	9.5458
ATN1	0.0012668	10.9682	0.0167301	0.986941	0.992912	10.8528	11.0667	11.1573	11.0514	10.8289	10.8497	11.0569	10.9819	10.8824	11.0383	11.0113	10.8408
ATOX1	-0.0610337	13.9187	-2.35302	0.0375131	0.112627	13.9545	13.9528	13.8767	13.9774	13.9777	13.9358	13.8244	13.8287	13.9787	13.8883	13.8967	13.9332
ATP10B	-0.166429	8.00463	-0.607776	0.555238	0.708903	8.45699	7.98309	8.54676	7.95222	NA	7.50267	8.50478	NA	8.03753	7.60867	7.21312	8.31688
ATP11A	0.0149997	15.2927	0.903194	0.385091	0.55862	15.2704	15.203	15.3196	15.301	15.2763	15.3184	15.2983	15.263	15.3259	15.3134	15.3053	15.3179
ATP11B	0.0640846	11.5567	3.91506	0.00225318	0.0149173	11.5175	11.5606	11.514	11.5343	11.4462	11.5693	11.5833	11.5983	11.6365	11.5195	11.6087	11.5924
ATP13A1	0.0467912	14.3832	2.59193	0.0244081	0.081957	14.3437	14.346	14.3593	14.4039	14.3268	14.3816	14.388	14.3775	14.3892	14.4463	14.4091	14.4276
ATP13A2	0.0440728	10.2587	0.717991	0.487201	0.651649	10.3299	10.1633	10.0865	10.2107	10.3787	10.2511	10.2433	10.2024	10.3793	10.2511	10.3833	10.2252
ATP13A3	0.0333998	12.4358	1.02114	0.328349	0.505269	12.3811	12.4216	12.4948	12.4123	12.4318	12.3775	12.3656	12.4135	12.5129	12.4767	12.4466	12.4948
ATP1A1	0.0249228	17.1119	2.04749	0.0643439	0.166042	17.127	17.1507	16.9661	17.1219	17.1185	17.1144	17.1718	17.1555	16.9912	17.1347	17.1501	17.1411
ATP1A3	0.0674037	16.4869	5.0957	0.000308637	0.00379532	16.4709	16.4683	16.4179	16.4312	16.4654	16.4671	16.5328	16.5279	16.4818	16.5118	16.5303	16.538
ATP1B1	0.00666494	16.2771	0.444438	0.665037	0.788969	16.2838	16.2592	16.3298	16.2556	16.2706	16.2542	16.3596	16.2881	16.2814	16.2634	16.2058	16.2742
ATP1B3	0.0342932	14.8373	2.35085	0.037659	0.112914	14.8277	14.8141	14.8822	14.8189	14.7937	14.8025	14.8757	14.8682	14.8232	14.865	14.8389	14.8374
ATP2A2	0.015386	15.8517	1.20495	0.252615	0.423956	15.8329	15.8308	15.8246	15.8499	15.8586	15.867	15.8572	15.8411	15.8722	15.8577	15.8694	15.8586
ATP2A3	-0.073439	11.4726	-1.61938	0.132648	0.276486	11.5587	11.5202	11.5484	11.3774	11.502	11.5371	11.5019	11.369	11.499	11.3321	11.5365	11.3887
ATP2B1	-0.0440298	13.9771	-3.16919	0.00855855	0.0387692	13.9831	13.9664	13.9906	13.998	14.0113	14.0433	13.9164	13.9397	13.9557	13.9621	13.9494	14.0093
ATP2B4	-0.0637989	13.5082	-3.33803	0.00630537	0.0311095	13.5627	13.5268	13.5074	13.5724	13.5662	13.5563	13.4648	13.4843	13.3411	13.5059	13.4986	13.5117
ATP2C1	0.00149673	13.1203	0.085713	0.93318	0.963741	13.109	13.1519	13.1099	13.084	13.1012	13.1654	13.0982	13.1001	13.1339	13.1164	13.1149	13.1587
ATP2C2	-0.0828027	11.1081	-3.14975	0.00886565	0.039795	11.153	11.019	11.2011	11.1797	11.1753	11.1397	10.9677	11.1237	11.0852	11.0518	11.0409	11.1597
ATP5F1A	-0.0338326	17.8334	-1.87958	0.0859286	0.203535	17.8457	17.8468	17.8208	17.8588	17.8684	17.8866	17.8086	17.8035	17.7317	17.8435	17.8442	17.8419
ATP5F1B	0.00395019	17.6503	0.274503	0.788604	0.872582	17.6318	17.606	17.7185	17.6423	17.648	17.6063	17.6189	17.6342	17.7966	17.6337	17.6363	17.631
ATP5F1C	0.0587069	16.1627	1.88093	0.0857309	0.203369	16.093	16.1074	16.0247	16.1721	16.1994	16.2082	16.2251	16.1911	16.0744	16.2096	16.2094	16.2383
ATP5F1D	0.0761365	14.9565	1.91139	0.0813854	0.196103	14.9992	14.9234	14.8319	14.8798	14.8635	15.0131	15.0368	14.9746	14.9309	14.9732	14.9742	15.078
ATP5IF1	-0.00252324	13.6338	-0.046753	0.963518	0.979483	13.6809	13.7335	13.4479	13.5675	13.8126	13.7296	13.7451	13.6416	13.1321	13.7031	13.7842	13.6277
ATP5ME	0.00591986	15.2391	0.402365	0.694849	0.812083	15.2506	15.3141	15.2392	15.2459	15.233	15.1821	15.2909	15.2481	15.2614	15.1647	15.1804	15.2582
ATP5MF	0.0689024	15.663	1.64752	0.126684	0.26719	15.6806	15.5726	15.6889	15.6151	15.6156	15.5359	15.6573	15.7397	15.9113	15.6401	15.6169	15.6817
ATP5MG	-0.00685653	16.1605	-0.266032	0.79496	0.877006	16.1983	16.125	16.1878	16.1616	16.1297	16.1756	16.2002	16.1292	16.2278	16.1063	16.1408	16.144
ATP5MJ	-0.0358063	14.2277	-1.24134	0.23939	0.409223	14.2974	14.2823	14.0663	14.2693	14.2745	14.2162	14.2977	14.2425	14.1582	14.2282	14.1587	14.2411
ATP5MK	-0.0397081	13.912	-0.703373	0.495923	0.65911	14.0189	13.9904	13.8132	13.8026	13.9479	14.0182	13.9708	13.8742	13.9112	13.8114	13.9529	13.8325
ATP5PB	0.0235705	15.7546	0.668463	0.517131	0.677451	15.7125	15.7177	15.6388	15.8415	15.7803	15.8135	15.762	15.7453	15.5718	15.808	15.8491	15.8149
ATP5PD	-0.0786382	16.2701	-5.67547	0.000124681	0.00198324	16.3091	16.294	16.3604	16.3186	16.2938	16.2941	16.2189	16.2497	16.2146	16.2414	16.2418	16.205
ATP5PF	-0.0274999	14.5204	-1.09626	0.295561	0.470057	14.5932	14.5382	14.4962	14.4863	14.5156	14.542	14.6321	14.5256	14.4682	14.4584	14.4877	14.501
ATP5PO	0.0262846	16.3458	1.94251	0.077155	0.188712	16.3432	16.3408	16.3036	16.3644	16.3409	16.2997	16.3647	16.3826	16.3669	16.3406	16.3581	16.3442
ATP6AP1	0.0867422	14.1838	3.98601	0.00198969	0.0135639	14.1564	14.1243	14.176	14.1238	14.1564	14.1144	14.2072	14.1564	14.2836	14.2417	14.2675	14.1981
ATP6AP2	0.0474944	12.7893	1.59933	0.137046	0.2831	12.7245	12.7458	12.8198	12.7519	12.7883	12.7245	12.7422	12.8214	12.9527	12.8504	12.7882	12.7619
ATP6V0A1	0.00990642	13.7182	0.365744	0.721245	0.828965	13.684	13.7515	13.7006	13.7483	13.655	13.7398	13.6781	13.7853	13.7193	13.7415	13.6848	13.7296
ATP6V0A2	-0.024805	12.6784	-1.34253	0.205519	0.369828	12.7005	12.6623	12.7282	12.6676	12.6591	12.695	12.6466	12.6479	12.7679	12.6622	12.6822	12.6216
ATP6V0C	-0.0363997	13.1245	-0.406976	0.691555	0.809749	13.3174	13.2885	13.0815	12.6871	13.1699	13.1852	13.3343	13.1353	13.2611	13.0943	13.0357	12.9041
ATP6V0D1	-0.0434226	14.574	-4.13497	0.00153528	0.0114052	14.5956	14.6004	14.5858	14.6058	14.5801	14.6161	14.5559	14.5188	14.552	14.5712	14.5549	14.5511
ATP6V0D2	0.153321	11.8516	3.65629	0.00356191	0.0207806	11.7725	11.6993	12.1434	11.8174	11.7132	11.7317	11.8986	11.947	11.9641	11.9056	11.9773	11.6488
ATP6V1A	-0.0266241	15.1561	-2.20339	0.0489457	0.136669	15.1397	15.1734	15.1967	15.1578	15.1679	15.1794	15.1404	15.1379	15.156	15.1323	15.1352	15.1562
ATP6V1B1	-0.111669	14.5968	-4.12634	0.00155841	0.0115369	14.5827	14.6576	14.7413	14.6461	14.6302	14.6827	14.4473	14.5093	14.6008	14.5605	14.5895	14.5138
ATP6V1B2	0.0614092	13.3902	2.77828	0.0174111	0.0640942	13.3341	13.4041	13.2852	13.3804	13.365	13.3721	13.4824	13.4292	13.4449	13.4338	13.3685	13.3828
ATP6V1C1	0.00510773	13.8365	0.259665	0.799747	0.879303	13.813	13.7936	13.826	13.8404	13.882	13.8566	13.8344	13.8698	13.784	13.8196	13.8663	13.8521
ATP6V1D	-0.113168	13.2604	-2.94668	0.0128204	0.0513216	13.2382	13.3549	13.4392	13.299	13.2679	13.3419	13.2076	13.0662	13.2749	13.2449	13.1445	13.2458
ATP6V1E1	-0.0404301	14.4507	-1.50285	0.160035	0.314115	14.4398	14.3951	14.4775	14.56	14.4536	14.5071	14.4047	14.4063	14.3933	14.4702	14.4617	14.4385
ATP6V1F	-0.0702031	12.5587	-1.5643	0.145038	0.294067	12.5983	12.6787	12.544	12.6213	12.5517	12.5802	12.5925	12.609	12.3942	12.4847	12.583	12.4672
ATP6V1G1	-0.0912564	14.8992	-3.34931	0.00617827	0.030702	14.8541	14.966	14.9536	14.9289	14.9512	14.9993	14.7027	14.8178	14.9599	14.9621	14.8398	14.8549
ATP6V1G2	-0.304804	12.7058	-17.7739	1.13e-09	6e-07	12.8566	12.8311	12.8456	12.7233	12.9482	12.8524	12.7099	12.5341	12.6648	12.4413	12.534	12.5288
ATP6V1H	-0.0553769	13.4988	-4.76696	0.000526967	0.00549399	13.5145	13.538	13.524	13.5359	13.5	13.5228	13.4414	13.4742	13.4602	13.5353	13.4679	13.4709
ATP7A	-0.120328	12.5302	-3.44515	0.00519844	0.0271167	12.5448	12.4905	12.612	12.6221	12.6248	12.6735	12.3196	12.5345	12.5156	12.4338	12.4809	12.5109
ATP7B	0.051218	8.64342	0.520304	0.612796	0.753084	8.59113	8.72823	8.64445	8.51394	8.61112	8.8638	7.98173	8.9079	8.61576	8.8965	8.79964	8.56682
ATP8B1	-0.0110187	12.3312	-0.376096	0.713744	0.824932	12.2984	12.254	12.4217	12.3477	12.3056	12.394	12.3189	12.2673	12.3749	12.3085	12.3334	12.3494
ATP9A	-0.0535783	13.38	-2.02453	0.066963	0.170316	13.4324	13.3816	13.4264	13.4057	13.3453	13.4588	13.2932	13.3793	13.4144	13.273	13.3898	13.3601
ATPAF1	0.121121	12.9155	2.16458	0.0524149	0.143643	12.8929	12.8589	12.9543	12.7137	12.9328	12.7751	12.916	12.8816	13.0888	13.0204	12.98	12.9716
ATPAF2	-0.132619	10.6874	-2.64822	0.0220438	0.075999	10.5126	10.7262	10.9658	10.7634	10.8188	10.6922	10.5795	10.6154	10.798	10.5011	10.6753	10.6
ATPSCKMT	-0.226333	9.05743	-1.86165	0.0885901	0.208397	8.95269	9.22486	9.15093	8.89456	9.91683	8.95147	8.63417	9.01001	8.62731	9.55495	9.00797	8.76338
ATR	0.132219	11.6076	5.07044	0.000321418	0.00392801	11.4653	11.5118	11.561	11.5894	11.5376	11.5725	11.6866	11.6367	11.7414	11.6579	11.6944	11.6368
ATRAID	0.159746	11.476	0.874375	0.399941	0.57337	11.333	11.497	11.0745	11.53	11.788	11.2638	10.7545	12.1863	11.1243	11.7042	11.863	11.5935
ATRIP	0.155508	11.8387	2.93225	0.0131613	0.0524303	11.7235	11.7185	11.61	11.7819	11.907	11.8361	12.006	11.919	12.0319	11.9094	11.8638	11.7575
ATRN	0.0774224	10.0448	1.24384	0.238503	0.408304	10.0624	10.0955	10.0621	9.85334	9.93701	10.0423	10.1414	10.1669	10.0786	9.98478	10.2148	9.89818
ATRX	-0.0116481	16.0355	-0.695974	0.500374	0.663365	16.034	16.0371	16.0381	16.026	16.07	16.0602	15.951	16.0039	16.0395	16.0257	16.0612	16.0789
ATXN1	-0.149564	10.4949	-1.67317	0.121457	0.259088	10.495	10.3296	10.7115	10.6365	10.4152	10.8609	10.3535	10.266	10.4374	10.419	10.4125	10.6014
ATXN10	-0.0138681	13.5141	-0.478033	0.641653	0.773762	13.5194	13.4721	13.5649	13.5566	13.5072	13.5055	13.481	13.4736	13.5777	13.4376	13.5109	13.5628
ATXN1L	-0.1089	10.6357	-1.5281	0.153717	0.305946	10.7166	10.8598	10.6609	10.7944	10.7088	10.511	10.7735	10.6602	10.22	10.3968	10.6311	10.6947
ATXN2	0.0191442	13.4682	1.28099	0.225616	0.393501	13.5014	13.4299	13.4523	13.4722	13.3831	13.4913	13.4832	13.4771	13.4841	13.4877	13.4561	13.5
ATXN2L	-0.00243965	14.3103	-0.103238	0.919566	0.954147	14.3279	14.3594	14.2518	14.322	14.2879	14.3351	14.3439	14.3405	14.219	14.328	14.3207	14.287
ATXN3	-0.0380772	12.0893	-0.915667	0.378784	0.552971	12.1165	12.0219	12.2252	12.182	12.0703	12.0422	12.1012	12.0567	12.1707	12.04	12.0008	12.0438
ATXN7	0.401213	7.2734	3.79116	0.00280329	0.0174949	7.12015	7.39354	6.81479	6.98353	7.20726	6.9669	7.72317	7.66226	7.17794	7.34869	7.42156	7.46104
ATXN7L2	0.151876	8.39666	1.21555	0.248705	0.420225	8.26462	8.25916	8.52701	8.35999	8.64966	8.5602	8.58932	8.46137	6.8975	8.81279	8.78955	8.58876
ATXN7L3	-0.159311	7.95382	-0.930569	0.371344	0.547314	8.05158	7.42935	8.13146	8.17331	8.11839	8.245	7.38658	8.25323	7.84195	7.47311	8.20785	8.13396
ATXN7L3B	-0.0133676	12.8621	-0.58734	0.568414	0.719617	12.9086	12.8402	12.8102	12.8753	12.8493	12.936	12.8401	12.7459	12.9593	12.8754	12.8437	12.8608
AUH	-0.0014278	13.4925	-0.10645	0.917074	0.953439	13.4712	13.4903	13.5287	13.5036	13.4823	13.4872	13.5205	13.4934	13.465	13.4869	13.5045	13.4771
AUP1	0.0483379	12.3057	1.59523	0.137962	0.283887	12.3653	12.322	12.2697	12.213	12.2833	12.259	12.3574	12.3645	12.2257	12.2726	12.3349	12.4011
AURKA	0.132119	11.4579	5.83384	9.81e-05	0.00169569	11.2872	11.4452	11.3721	11.4386	11.4083	11.3704	11.5208	11.578	11.4945	11.5462	11.5117	11.522
AURKAIP1	0.085301	12.1761	0.656329	0.524625	0.683791	12.0384	12.302	12.3074	12.2653	11.9047	11.9241	11.897	12.0883	12.645	12.1742	12.2516	12.3147
AURKB	0.166874	12.5428	7.62257	8.3e-06	0.000307921	12.4139	12.5099	12.4901	12.4225	12.4707	12.449	12.6696	12.6301	12.6124	12.6457	12.6227	12.5764
AUTS2	-0.0218643	6.50925	-0.067954	0.946998	0.972002	7.33594	7.24104	4.85139	6.59311	6.63404	7.27199	7.2205	7.33919	3.21674	6.81381	6.67857	6.91471
AVEN	0.0426228	12.3482	1.67241	0.121608	0.259287	12.3435	12.2432	12.3937	12.377	12.3109	12.2827	12.3875	12.4296	12.3529	12.3734	12.3356	12.3479
AVL9	-0.0424862	14.3003	-2.41648	0.0334827	0.103773	14.2993	14.3324	14.3871	14.2842	14.3302	14.2944	14.2029	14.2823	14.3831	14.2653	14.2872	14.2553
AXIN1	-0.0205895	10.4962	-0.492201	0.631909	0.767774	10.5789	10.4769	10.4906	10.6093	10.5031	10.4311	10.5443	10.4544	10.2753	10.6114	10.4454	10.5335
AXIN2	-0.134217	11.7562	-1.40076	0.187887	0.349136	11.4198	12.0117	11.9171	11.8108	11.7947	11.9055	12.4973	10.8753	11.6318	11.8528	11.785	11.5724
AZGP1	-0.0248149	12.244	-1.06983	0.306802	0.481596	12.2431	12.3064	12.2408	12.2929	12.2667	12.2447	12.2886	12.2009	12.2734	12.2517	12.0774	12.242
AZI2	1.12447	6.87339	4.73114	0.000559107	0.00570435	6.95663	NA	NA	NA	5.20577	6.21794	8.18486	6.80844	NA	NA	6.91685	NA
B2M	-0.0868409	14.8695	-3.3568	0.0060953	0.0304563	14.9635	15.0172	14.7425	15.01	14.9389	14.9928	14.9028	14.9814	14.2413	14.8675	14.87	14.9066
B3GALNT2	-0.13712	9.13382	-1.43549	0.177983	0.337305	9.00016	9.11543	9.3762	9.54294	9.00596	9.28856	9.09513	9.08288	8.71573	9.20904	9.08061	9.0932
B3GALT5	-0.13634	10.8035	-2.87866	0.0145079	0.0562055	10.9248	10.8579	10.956	10.801	10.8393	10.8489	10.6841	10.7623	10.8209	10.6165	10.6725	10.858
B3GALT6	-0.0393705	12.0832	-1.08208	0.301551	0.476135	12.1007	12.1114	12.105	12.0875	12.0086	12.1712	12.0346	11.9663	12.1356	11.9965	12.2132	12.0677
B3GAT3	-0.108154	13.9785	-4.16973	0.0014457	0.0109294	14.0125	14.1069	13.9702	14.0149	14.044	14.0576	13.8964	13.9794	13.8917	13.9443	13.9688	13.8548
B3GLCT	-0.107178	12.4759	-7.57899	8.77e-06	0.000316358	12.4966	12.5477	12.5498	12.522	12.5337	12.4454	12.4035	12.4085	12.5481	12.4178	12.422	12.4159
B3GNT2	-0.0886343	11.397	-1.3062	0.217199	0.383844	11.4402	11.4819	11.5285	11.3521	11.5505	11.293	11.2594	11.3037	11.5229	11.2719	11.3455	11.4141
B3GNT3	0.0789081	11.9068	2.17951	0.0510533	0.140767	11.8991	11.804	11.8809	11.9544	11.906	11.7756	11.9028	11.8225	11.989	11.9725	12.0362	11.9384
B4GALNT3	-0.098421	9.58994	-1.07874	0.302976	0.477675	9.60281	9.78319	9.77755	9.56261	9.57456	9.53417	9.66051	9.32459	9.7631	9.4413	9.6477	9.40714
B4GALT1	-0.0680159	13.7323	-1.06167	0.310335	0.485248	13.6859	13.773	13.7994	13.8114	13.7636	13.7636	13.5513	13.618	13.858	13.7764	13.7967	13.5903
B4GALT2	0.139919	7.90091	0.755264	0.465393	0.632135	7.58801	8.70441	NA	NA	NA	7.64743	8.22603	7.52439	NA	NA	7.56852	8.25955
B4GALT3	0.0579942	10.5256	1.56158	0.145674	0.295045	10.5304	10.448	10.4064	10.5277	10.5132	10.4929	10.5973	10.8172	10.5193	10.5828	10.4782	10.3933
B4GALT4	-0.0120166	9.91653	-0.318821	0.755621	0.852188	9.69992	9.98206	10.0092	9.69902	10.0673	9.93249	9.91225	9.8595	9.95208	9.98314	9.95833	9.94304
B4GALT5	0.0247336	13.7468	0.530081	0.606216	0.748659	13.8946	13.8257	13.7216	13.3861	13.732	13.724	13.7376	13.9081	13.7121	13.837	13.7284	13.7545
B4GALT7	-0.032499	12.0384	-0.764929	0.45984	0.626764	12.0543	12.0259	11.9757	12.0996	12.1136	12.0588	12.0267	12.0476	12.1185	11.9252	11.9188	12.0962
B4GAT1	-0.0874768	10.8402	-2.17734	0.051249	0.141177	11.0556	10.9005	10.9855	10.8564	10.7763	10.7623	10.8427	10.7487	10.8549	10.7845	10.7493	10.7658
BABAM1	-0.0765092	12.4497	-4.90644	0.00041919	0.00473176	12.5183	12.474	12.4792	12.4801	12.4566	12.4653	12.3304	12.3842	12.5143	12.3904	12.3984	12.5051
BABAM2	-0.0579234	12.7332	-2.3832	0.0355409	0.108622	12.7462	12.7805	12.8496	12.792	12.7174	12.6887	12.6534	12.7056	12.7036	12.7032	12.7726	12.6855
BACE2	0.26518	9.29706	1.96042	0.0748144	0.18456	9.03825	9.22318	9.64049	8.75141	9.44286	9.15817	8.44146	9.4481	9.38442	9.94565	9.61643	9.47426
BACH1	-0.0717789	9.92445	-1.92824	0.0790688	0.192009	10.0265	10.027	9.95806	9.77421	9.94749	10.1021	9.99242	9.9118	9.58464	9.99177	9.90105	9.87644
BAD	-0.0484212	11.2685	-1.00001	0.33804	0.51491	11.279	11.2737	11.3044	11.3656	11.3495	11.1975	11.1017	11.1831	11.2721	11.2487	11.3153	11.3311
BAG1	0.0442974	13.3177	2.03825	0.0653866	0.167869	13.2519	13.3137	13.3364	13.3073	13.1599	13.3572	13.3386	13.3112	13.3516	13.3379	13.3841	13.3622
BAG2	0.0452812	14.7213	3.01786	0.0112646	0.0471003	14.7005	14.6628	14.7227	14.7109	14.7142	14.701	14.7304	14.7574	14.6594	14.7418	14.7863	14.7684
BAG3	0.0470298	12.312	2.06343	0.0625813	0.162798	12.3744	12.3331	12.2672	12.2949	12.2796	12.236	12.3663	12.3633	12.2057	12.3508	12.3565	12.3165
BAG4	-0.0938176	10.613	-2.88497	0.0143426	0.0557568	10.4271	10.6684	10.7719	10.6448	10.7015	10.6283	10.4519	10.5537	10.7947	10.6021	10.5317	10.5802
BAG5	0.0126905	11.8791	0.267971	0.793504	0.876219	11.7874	11.8792	11.9992	11.8586	11.9032	11.8151	11.7871	11.8573	11.9656	11.8809	11.9908	11.8253
BAG6	-0.0275691	15.2524	-1.6667	0.122758	0.260936	15.2535	15.3085	15.2834	15.2546	15.256	15.2383	15.184	15.2259	15.3062	15.2228	15.256	15.24
BAHD1	-0.137729	8.32725	-0.788384	0.44654	0.61505	8.46421	8.1259	8.38691	8.61737	8.60047	8.18182	7.977	8.35226	8.54889	8.20157	7.93746	8.53312
BAIAP2	-0.0530219	14.066	-3.92898	0.00219879	0.0146749	14.1078	14.0812	14.0784	14.0767	14.1063	14.1048	14.027	14.0324	14.0353	14.0573	14.0285	14.0567
BAIAP2L1	0.0103234	13.9133	0.425751	0.678208	0.799241	13.88	13.9241	13.8539	13.8785	13.9444	13.9728	13.9545	13.902	13.8622	13.9021	13.9419	13.9436
BAIAP2L2	-0.0331192	9.60709	-0.221086	0.828931	0.899143	9.87573	9.36551	9.40126	9.97065	9.68691	9.44185	9.25928	9.40173	9.75191	9.77506	9.72507	9.63014
BAK1	0.101428	11.4075	3.17507	0.00846772	0.0385904	11.2445	11.4309	11.4025	11.3724	11.2793	11.3876	11.4414	11.422	11.5079	11.4565	11.4973	11.4481
BANF1	-0.0106383	16.1302	-0.308587	0.763196	0.856618	16.2257	16.1358	16.2512	16.1044	16.074	16.0448	16.1211	16.1242	16.1974	16.1221	16.095	16.0671
BANP	0.0470044	10.2987	1.18152	0.261433	0.432635	10.3236	10.2941	10.3201	10.2088	10.3002	10.1958	10.2552	10.3376	10.4346	10.2374	10.3102	10.3672
BAP1	0.0103519	10.5787	0.332601	0.745465	0.845006	10.5782	10.5487	10.6864	10.6668	10.5208	10.445	10.6096	10.6273	10.5316	10.5602	10.562	10.6079
BAP18	-0.0557706	12.7471	-3.42395	0.00540056	0.0278807	12.7884	12.7686	12.7624	12.7607	12.7693	12.8335	12.7377	12.706	12.7498	12.7009	12.7415	12.6467
BARD1	0.132656	9.1119	0.989581	0.342897	0.518804	8.93458	9.34538	8.86334	9.101	9.21221	8.81692	9.30485	9.39874	8.88126	9.05286	9.34553	9.08612
BAX	-0.0532449	14.2115	-1.37738	0.194809	0.356821	14.3005	14.2221	14.2924	14.2229	14.2101	14.1994	14.2802	14.0573	14.278	14.1793	14.1667	14.1284
BAZ1A	0.0710811	12.1229	2.76316	0.0178955	0.0653441	12.0384	12.1377	12.016	12.1257	12.0985	12.1015	12.1673	12.1649	12.1019	12.2053	12.1366	12.1805
BAZ1B	0.0235335	14.2378	1.6809	0.119918	0.257109	14.2338	14.2222	14.2281	14.203	14.2442	14.2248	14.2284	14.2636	14.2674	14.2393	14.2351	14.2634
BAZ2A	-0.058619	12.626	-3.49188	0.00477977	0.0256196	12.6245	12.6527	12.6846	12.6527	12.6842	12.6406	12.5855	12.6069	12.5239	12.657	12.6161	12.5834
BAZ2B	0.0103207	10.5811	0.383952	0.708072	0.82073	10.5494	10.5945	10.6136	10.5591	10.5458	10.5329	10.6336	10.7582	10.5187	10.5483	10.598	10.521
BBLN	-0.00434598	11.4826	-0.0599908	0.953201	0.974495	11.4081	11.6007	11.6421	11.5584	11.1671	11.4637	11.4241	11.461	11.5591	11.2996	11.6283	11.5788
BBS1	-0.0484089	8.59407	-0.16835	0.869255	0.926247	8.51864	8.69459	8.5991	7.75462	9.17942	10.1221	5.93984	8.88906	8.7955	8.92209	9.52224	8.19162
BBS2	-0.132804	9.9971	-2.0639	0.0625308	0.16276	9.85413	10.151	10.1203	10.036	10.0421	10.1108	9.87401	9.64134	10.2127	10.1749	9.76143	9.98652
BBS7	0.198834	7.61271	1.16083	0.269416	0.441572	7.72249	7.11686	NA	8.4829	7.20976	7.50379	7.7162	7.49278	7.90851	7.78316	7.27831	7.79101
BBX	0.0199421	12.5718	0.675994	0.512511	0.673221	12.6136	12.5035	12.6435	12.5477	12.5675	12.5016	12.6126	12.5477	12.6071	12.6178	12.5401	12.5589
BCAM	-0.0179573	16.1855	-1.00766	0.334505	0.511565	16.1529	16.2102	16.2778	16.1609	16.1993	16.1765	16.1766	16.1447	16.2386	16.1647	16.1686	16.1554
BCAP29	-0.0900296	12.1135	-2.09903	0.0588085	0.155723	12.1645	12.2362	12.0934	12.374	12.0864	12.1878	12.0921	12.1155	11.7034	12.0926	12.1685	12.047
BCAP31	-0.0313227	16.4095	-0.929356	0.371946	0.547865	16.4691	16.4881	16.351	16.4204	16.4458	16.4801	16.4576	16.4726	16.1128	16.437	16.4132	16.3665
BCAR1	-0.0346504	12.4511	-1.89005	0.084408	0.201026	12.5012	12.4409	12.4491	12.4933	12.4613	12.466	12.4236	12.4597	12.4366	12.4355	12.4549	12.3911
BCAR3	-0.0135768	11.9319	-0.578038	0.574467	0.724293	11.8836	11.918	11.9442	11.9992	11.9617	11.9404	11.8982	11.9657	11.9405	11.9055	11.8316	11.9943
BCAS1	-0.211008	14.1463	-13.1464	3.04e-08	6.23e-06	14.2367	14.247	14.2119	14.2412	14.2774	14.3035	14.0586	14.0163	14.053	14.0514	14.0174	14.0406
BCAS2	-0.00289941	13.7872	-0.173174	0.865548	0.923395	13.7778	13.7751	13.7076	13.8021	13.8189	13.8319	13.7944	13.8049	13.7455	13.795	13.8127	13.78
BCAS3	-0.11378	11.2812	-2.19776	0.0494351	0.137482	11.4443	11.2446	11.2714	11.3788	11.3389	11.3503	11.1566	11.2851	11.2584	11.305	11.1996	11.1411
BCAT2	-0.0207984	14.4105	-1.7067	0.114911	0.24985	14.4207	14.4055	14.4489	14.4052	14.4092	14.4396	14.3978	14.3964	14.4117	14.3959	14.3891	14.4061
BCCIP	0.0909832	15.0302	5.83987	9.73e-05	0.00169091	14.9416	14.975	14.996	14.9747	15.021	15.0029	15.0293	15.0679	15.0627	15.0958	15.0868	15.1085
BCDIN3D	0.162841	8.45404	0.995971	0.339914	0.516195	8.69552	8.16709	8.62069	7.91663	8.57146	8.22247	8.36182	8.57276	8.96954	NA	8.61423	8.22987
BCKDHA	-0.0213566	15.0507	-0.932369	0.370452	0.546737	15.0614	15.0454	15.1275	15.0394	15.0358	15.0824	15.097	15.0285	15.0987	14.9468	15.0104	15.0354
BCKDHB	0.0528078	13.7412	1.19584	0.256015	0.426724	13.6471	13.7294	13.7755	13.7637	13.6936	13.6971	13.5735	13.6648	13.9347	13.8686	13.7998	13.7466
BCKDK	-0.125116	12.4202	-4.30116	0.00115321	0.00931141	12.465	12.4766	12.5673	12.4586	12.4922	12.4362	12.2901	12.3053	12.4428	12.3296	12.3791	12.399
BCL10	0.045509	12.7945	1.62525	0.131385	0.274702	12.7607	12.8264	12.7782	12.8226	12.7079	12.7349	12.8476	12.808	12.8363	12.774	12.8522	12.7855
BCL2L1	-0.0712355	13.7629	-1.63482	0.129346	0.271359	13.8701	13.8391	13.8103	13.7607	13.7856	13.7891	13.5435	13.7062	13.8859	13.5567	13.7894	13.8178
BCL2L11	0.0945572	12.0598	0.930476	0.37139	0.547314	11.6875	NA	12.3361	11.9578	12.1827	11.8971	12.1919	12.1835	12.3082	12.0908	11.8934	11.9752
BCL2L12	0.093426	11.4332	1.76158	0.104875	0.233605	11.1907	11.3384	11.4739	11.5543	11.4058	11.3673	11.4961	11.6055	11.4226	11.502	11.2942	11.5475
BCL2L13	-0.0215763	12.6963	-0.391623	0.702551	0.816745	12.6959	12.7683	12.7818	12.7063	12.6196	12.6707	12.6432	12.7846	12.7993	12.5556	12.6052	12.7251
BCL2L15	0.0489245	11.6178	0.965313	0.354399	0.529983	11.612	11.4509	11.6796	11.5383	11.6623	11.6064	11.5492	11.6612	11.7536	11.5592	11.6954	11.6449
BCL2L2	0.0785322	9.89085	0.841921	0.417127	0.588835	10.0812	9.74724	9.80123	9.64661	9.78485	10.0483	9.78716	10.0317	10.0734	9.87824	9.80259	10.0076
BCL3	0.116264	8.77595	0.67662	0.512128	0.673208	8.99176	8.62365	8.22278	8.96962	8.64197	8.81859	9.01594	9.13998	8.58578	8.6335	8.62193	9.04594
BCL6	0.064804	9.8285	1.36197	0.199486	0.362809	9.79319	9.76218	9.73194	9.60235	9.90996	9.90738	9.8534	9.85004	9.84347	9.90699	9.70057	10.0806
BCL7A	0.138507	11.1648	1.95136	0.0759901	0.187	11.2227	11.0763	11.1677	11.1651	10.9867	11.1819	11.0431	10.6156	11.5312	11.3456	11.4438	11.1983
BCL7B	0.0337943	13.4517	1.13265	0.280598	0.454103	13.4919	13.4272	13.3811	13.4921	13.4256	13.3939	13.4989	13.4398	13.392	13.4874	13.5358	13.4546
BCL7C	-0.123956	11.1358	-1.385	0.19253	0.354212	10.968	11.3225	11.2076	11.2433	11.2002	11.1954	10.934	11.2402	11.3802	10.8993	10.9789	11.0594
BCL9	-0.113975	10.1937	-2.2757	0.0430568	0.124226	10.3537	10.1691	10.2952	10.1669	10.2303	10.245	10.3385	10.0604	10.0936	10.1678	10.1659	10.0386
BCL9L	-0.0439086	11.5924	-1.5112	0.157921	0.311525	11.6404	11.6469	11.5749	11.5874	11.632	11.6546	11.6441	11.5727	11.4155	11.6358	11.5081	11.5966
BCLAF1	-0.0851434	15.3807	-3.36931	0.00595928	0.0299926	15.4317	15.4531	15.3415	15.4099	15.4754	15.4669	15.3498	15.3811	15.1792	15.3247	15.3623	15.3933
BCLAF3	0.0244201	10.7933	0.372584	0.716285	0.826532	10.7001	10.6977	10.6947	10.9582	10.7767	10.868	10.9152	10.7118	10.759	10.8651	10.7918	10.7814
BCOR	-0.0600839	8.58872	-0.940057	0.36666	0.542739	8.69719	8.49508	8.68859	8.76305	8.5296	8.53905	8.46898	8.70536	8.49018	8.52195	8.62028	8.5453
BCORL1	-0.072092	10.45	-1.30528	0.217502	0.384108	10.5105	10.4267	10.3969	10.5484	10.5178	10.5444	10.2276	10.4758	10.3425	10.5159	10.3483	10.545
BCR	0.0733946	12.5329	5.65158	0.000129305	0.00203881	12.5192	12.4712	12.433	12.5343	12.5	12.5007	12.5506	12.5842	12.5831	12.5694	12.5833	12.5656
BCS1L	0.0194174	12.7215	1.07482	0.304656	0.479443	12.7456	12.6666	12.7521	12.7172	12.6894	12.6968	12.7206	12.724	12.7574	12.7484	12.7003	12.7394
BDH1	0.00400471	14.6719	0.146019	0.886454	0.936832	14.6154	14.618	14.7338	14.6744	14.6684	14.7004	14.6401	14.6444	14.7561	14.6386	14.6864	14.6871
BDH2	-0.00349169	13.0426	-0.182396	0.858472	0.918923	13.155	13.0542	12.9249	12.9738	13.0418	13.069	13.0278	13.0485	13.0152	13.0418	13.0268	13.1328
BDP1	-0.136392	8.51925	-1.12324	0.28441	0.458708	8.51725	8.48555	8.74876	8.42156	8.601	8.83999	8.44791	8.6356	7.99055	8.61587	8.61342	8.31354
BECN1	0.106595	12.2722	4.10069	0.00162932	0.0118411	12.2499	12.1262	12.3022	12.2287	12.2304	12.164	12.411	12.3155	12.3511	12.3159	12.3168	12.2552
BEND3	0.0114915	10.4649	0.425511	0.678378	0.799241	10.4054	10.5234	10.4383	10.4512	10.47	10.4327	10.4074	10.4085	10.6027	10.4834	10.4505	10.5052
BET1	0.111464	11.4948	1.17483	0.263995	0.435437	11.5808	11.4154	11.1836	11.4683	11.3935	11.5778	11.4454	11.6959	11.4235	11.7928	11.4539	11.5062
BET1L	-0.104504	12.497	-4.1008	0.001629	0.0118411	12.4753	12.5415	12.6087	12.5932	12.5251	12.5438	12.4722	12.4774	12.4088	12.4124	12.4317	12.4742
BGN	-0.0502533	12.1001	-1.79708	0.098812	0.224763	12.1049	12.151	12.2106	12.0983	12.0952	12.1312	12.0554	12.0321	12.1338	12.1091	12.1272	11.9525
BHLHA15	-0.242135	7.38039	-1.534	0.152273	0.303549	8.06126	7.25726	7.77548	7.31489	7.67031	6.91142	NA	NA	7.45425	7.29841	7.26037	7.01282
BHLHE41	-0.0404948	11.0147	-0.684139	0.507542	0.669138	10.9537	10.9509	11.0425	11.1265	11.1537	10.9821	10.9337	11.0774	10.9472	11.0595	10.8902	11.0585
BICD1	0.0433769	11.8659	0.550901	0.592323	0.738581	11.8981	11.8638	11.6876	11.9377	11.7021	11.9758	12.0068	11.9304	11.7856	11.8693	11.7521	11.981
BICD2	0.105766	11.2698	4.19867	0.00137524	0.0104909	11.2073	11.2468	11.2365	11.2102	11.164	11.2608	11.3586	11.3855	11.2192	11.286	11.32	11.3423
BICDL2	0.0429649	9.93416	1.16958	0.266019	0.437496	9.94597	9.91827	9.57469	9.94385	10.1519	9.88277	9.95359	9.9918	9.82669	9.91192	10.0054	10.1031
BICRA	-0.0511927	9.13007	-0.667339	0.517822	0.677927	9.1867	9.26623	8.9603	9.23664	9.02478	9.25616	9.24046	9.0523	9.05294	9.01492	9.04649	9.22294
BICRAL	-0.0932988	8.43742	-0.507964	0.621153	0.759618	8.89488	8.473	8.44708	8.55613	8.4108	8.12255	8.8238	8.10817	8.51482	8.14439	8.60572	8.14775
BID	-0.116524	14.4741	-6.32243	4.79e-05	0.00105711	14.5202	14.521	14.6443	14.5338	14.4929	14.5483	14.3185	14.4163	14.3938	14.4405	14.4355	14.4234
BIN1	-0.0647103	12.9615	-3.32604	0.00644334	0.0316001	13.0205	13.0298	13.0158	12.9721	12.9687	12.9561	12.9124	12.9103	12.9462	12.9564	12.9285	12.921
BIN3	-0.0392549	11.0565	-1.00908	0.333853	0.511122	11.092	11.0497	11.0232	11.0688	11.0903	11.1328	10.995	11.0708	10.945	11.1182	11.12	10.9722
BIRC2	-0.0575491	11.2575	-2.19604	0.0495856	0.137838	11.3141	11.2822	11.2957	11.3048	11.2416	11.2778	11.1447	11.3188	11.199	11.2579	11.2962	11.1576
BIRC5	-0.0286713	10.1192	-0.404694	0.693185	0.810978	10.1566	10.0601	10.2923	10.2626	10.0689	9.96098	10.0614	10.207	10.2301	10.1157	10.0481	9.96716
BIRC6	0.0164401	13.2513	0.858609	0.408229	0.580289	13.221	13.2443	13.3165	13.2039	13.2562	13.2392	13.1989	13.248	13.3053	13.2551	13.2367	13.2902
BLM	0.175725	15.4511	5.76389	0.000109038	0.00180608	15.3571	15.2933	15.4102	15.3369	15.4342	15.3484	15.5296	15.5298	15.5936	15.4644	15.5294	15.5857
BLMH	0.00911226	13.6897	0.238632	0.815622	0.890966	13.7539	13.6277	13.7947	13.6526	13.6277	13.6635	13.634	13.6514	13.7437	13.6885	13.7114	13.7266
BLOC1S1	0.0770905	12.0991	2.71425	0.0195569	0.0698237	12.0352	12.0232	12.1421	12.0728	12.0369	12.0483	12.1831	12.2294	12.1335	12.0866	12.1008	12.0978
BLOC1S2	-0.00476022	11.978	-0.129652	0.899099	0.943678	11.9191	11.9479	12.1257	11.9512	12.0426	11.9272	11.9307	11.9316	12.0571	11.9334	11.9383	12.0306
BLOC1S3	0.0104485	12.3184	0.275042	0.7882	0.872459	12.3364	12.3786	12.0927	12.3449	12.2932	12.3948	12.3907	12.2982	12.1798	12.3577	12.3674	12.3861
BLOC1S4	0.0186744	12.0145	0.422124	0.680778	0.801035	12.0549	11.9354	11.7909	12.0676	12.0934	12.0436	12.092	11.8997	12.0421	12.0994	11.9905	12.0642
BLOC1S5	-0.0105391	10.8156	-0.220271	0.829551	0.89957	10.8877	10.8921	10.6651	10.8772	10.809	10.8046	10.8837	10.8915	10.6334	10.8207	10.7632	10.8587
BLOC1S6	-0.142191	10.4588	-1.77105	0.103226	0.231091	10.5199	10.4024	10.5285	10.5169	10.4899	10.703	10.2846	10.2899	10.6685	10.5364	10.4272	10.1379
BLVRA	-0.0733918	12.2542	-1.94741	0.0765088	0.18777	12.2842	12.2787	12.4216	12.2989	12.2548	12.2293	12.277	12.2362	12.2966	12.1276	12.1309	12.2147
BLVRB	-0.00157651	15.3466	-0.11829	0.907894	0.948708	15.3358	15.3297	15.3987	15.3383	15.3493	15.33	15.3453	15.3132	15.3972	15.3707	15.3222	15.3286
BLZF1	0.198004	9.70182	2.57069	0.0253635	0.0843176	9.56025	9.90898	9.68345	9.42923	9.62232	9.48169	9.79522	9.88735	9.72703	9.94108	9.5955	9.78978
BMI1	-0.122334	9.96724	-1.57726	0.142035	0.289888	9.94487	10.2427	9.99575	9.85082	10.1538	10.035	9.94461	10.0116	9.63824	9.88105	10.015	9.89336
BMP1	-0.147945	7.81106	-0.684691	0.507206	0.668981	8.05322	6.87064	8.26684	NA	NA	7.78425	8.0555	7.45488	8.30769	7.54034	7.89595	7.43529
BMP2K	-0.0696771	10.6127	-1.14866	0.274203	0.447284	10.6404	10.6883	10.7268	10.5547	10.5435	10.7172	10.6523	10.7532	10.5495	10.5398	10.5239	10.4634
BMP4	-0.0675575	11.2216	-1.77528	0.102496	0.230151	11.1786	11.2842	11.3026	11.1783	11.3376	11.273	11.2655	11.2186	11.2386	11.0558	11.1473	11.1785
BMPR1A	0.321641	9.00675	2.52696	0.0274471	0.0892673	7.4764	9.52298	8.85744	8.78665	8.81012	9.11794	9.23231	9.72669	9.28412	9.02953	9.30938	8.92742
BMPR2	-0.0395493	10.4244	-0.514906	0.616445	0.755602	10.3802	10.4054	10.5342	10.336	10.444	10.5649	10.2797	10.369	10.508	10.3041	10.4093	10.5574
BMS1	-0.00609424	13.7504	-0.328332	0.748607	0.847137	13.74	13.7909	13.7772	13.7309	13.7482	13.7329	13.7386	13.768	13.7896	13.7314	13.7466	13.7105
BMT2	0.323704	9.39726	2.26118	0.0441823	0.126703	7.44777	9.08141	9.67756	9.44978	9.5919	9.37568	9.80865	9.95152	9.61549	9.68676	9.41274	9.66791
BNIP1	0.00936468	12.5448	0.334785	0.74386	0.843944	12.5497	12.4713	12.5497	12.6277	12.5184	12.534	12.6093	12.5285	12.501	12.5013	12.5309	12.6158
BNIP2	-0.0846567	11.5878	-1.24506	0.238071	0.408057	11.3634	11.6051	11.7225	11.6603	11.7342	11.6797	11.2567	11.4222	11.7766	11.5836	11.5777	11.6718
BNIP3L	-0.146166	10.3112	-0.964627	0.354728	0.530214	10.2065	10.6289	10.4674	10.267	10.3668	NA	10.0008	10.2707	9.98666	10.771	10.4735	10.0142
BOD1	0.0632178	11.2142	0.617376	0.549107	0.704123	11.1963	11.0537	11.0306	11.2103	11.4206	11.1838	11.1199	11.237	11.0138	11.4658	11.2625	11.3756
BOD1L1	0.0373232	11.8293	1.95493	0.0755253	0.186059	11.8718	11.8372	11.7872	11.8155	11.7945	11.8355	11.9212	11.8627	11.6528	11.8754	11.8625	11.836
BOK	-0.0165939	10.5889	-0.242017	0.813061	0.889496	10.7435	10.5038	10.4821	10.77	10.3782	10.6782	10.5623	10.6769	10.5771	10.5793	10.5774	10.5387
BOLA1	-0.16112	10.9563	-3.79083	0.00280492	0.0174949	11.1467	10.9468	10.9932	11.0941	11.0801	10.9602	10.8514	10.8532	10.875	10.9861	10.8101	10.8791
BOLA2B	0.0413009	15.7545	2.79075	0.0170212	0.0631578	15.7094	15.7341	15.7515	15.7312	15.7096	15.7439	15.6772	15.7595	15.9121	15.7842	15.7627	15.7785
BOLA3	-0.043356	11.7958	-0.520789	0.612469	0.75298	11.7125	12.0812	11.5383	11.963	11.7506	11.85	11.6649	11.7119	11.6976	11.9193	11.7891	11.8712
BOP1	-0.00746357	14.3791	-0.228418	0.823363	0.895588	14.3724	14.373	14.4704	14.388	14.3343	14.337	14.3632	14.4061	14.5063	14.3048	14.3295	14.3638
BORCS5	-0.0191011	11.8039	-0.57849	0.574172	0.72426	11.7295	11.966	11.7249	11.7995	11.9086	11.8073	11.7983	11.792	11.8285	11.7461	11.7477	11.7978
BORCS6	-0.0784071	11.5304	-1.503	0.159997	0.314109	11.6531	11.5197	11.3073	11.7121	11.587	11.6075	11.54	11.6068	11.2911	11.5629	11.5256	11.4519
BORCS7	0.0909696	10.9162	2.97596	0.0121559	0.0495264	10.8968	10.8885	10.7473	10.914	10.8448	10.8889	10.9054	11.0251	10.9362	10.865	10.9884	11.0936
BORCS8	0.0784591	8.56222	1.46109	0.170972	0.328855	8.39204	8.65669	8.43314	NA	NA	NA	8.66207	8.63316	8.48748	NA	NA	8.67279
BPGM	-0.210443	10.7178	-3.61182	0.00385599	0.0220109	10.7413	10.8415	10.7438	10.9263	10.7773	10.8272	10.7887	10.6144	10.3514	10.9527	10.5594	10.4899
BPHL	-0.128958	11.4601	-2.6981	0.0201385	0.0712832	11.5994	11.6024	11.4364	11.4069	11.5683	11.5592	11.3772	11.4473	11.2271	11.3828	11.4422	11.4715
BPNT1	0.0368178	14.8779	2.65148	0.0219142	0.0757546	14.8553	14.8752	14.778	14.87	14.8513	14.8983	14.8848	14.8869	14.9051	14.9118	14.9325	14.8853
BPNT2	0.0655467	12.9498	1.39991	0.188134	0.349348	12.9747	12.8805	12.8491	12.8254	13.0046	12.9763	13.0028	13.0104	12.8507	12.9768	12.946	13.1
BPTF	0.00878681	12.6792	0.477405	0.642087	0.773781	12.6861	12.6973	12.6619	12.6613	12.6536	12.6931	12.7391	12.7072	12.6207	12.6759	12.6981	12.6562
BRAF	0.0194391	11.6255	0.772626	0.455448	0.622849	11.6421	11.6729	11.5644	11.6263	11.5839	11.5927	11.6291	11.5787	11.6572	11.7169	11.65	11.5915
BRAP	-0.0397933	11.9131	-1.27467	0.22777	0.396116	11.9173	11.8826	11.9509	11.9202	12.0074	11.905	11.8609	11.7849	12.03	11.9069	11.8467	11.9443
BRAT1	0.0985182	12.0735	6.09935	6.62e-05	0.00133015	12.0173	12.0044	12.0002	12.0467	11.9831	12.1224	12.1031	12.0642	12.1207	12.1093	12.1814	12.1294
BRAWNIN	-0.106199	11.7473	-2.70543	0.0198725	0.0705075	11.8248	11.7969	11.8072	11.5754	11.7381	11.9508	11.9709	11.6815	11.658	11.5608	11.7397	11.663
BRCA1	0.0576528	10.2748	1.38341	0.193002	0.354808	10.2081	10.334	10.076	10.2748	10.285	10.261	10.2326	10.4219	10.3063	10.3644	10.339	10.1943
BRCA2	0.14475	12.2023	3.3874	0.0057681	0.0293159	12.1198	12.2236	12.2312	12.0927	11.8741	12.1536	12.3166	12.2305	12.3233	12.2384	12.273	12.3502
BRCC3	-0.0453539	12.8732	-3.76046	0.0029599	0.0181108	12.884	12.8928	12.8243	12.8833	12.9513	12.8939	12.8039	12.8375	12.9004	12.9276	12.8431	12.836
BRD1	-0.0247969	12.3368	-0.8094	0.434837	0.604468	12.2571	12.4519	12.3525	12.3664	12.3148	12.3451	12.2727	12.2665	12.3606	12.4241	12.3021	12.3273
BRD2	0.0478737	13.221	1.2634	0.231647	0.400541	13.2114	13.1934	13.1243	13.285	13.2279	13.151	13.3728	13.241	13.0997	13.2881	13.1852	13.2726
BRD3	-0.00642934	12.2023	-0.188832	0.853541	0.915524	12.2687	12.1996	12.1178	12.2159	12.2246	12.2391	12.258	12.2464	12.0458	12.2642	12.1666	12.1804
BRD4	-0.0129361	13.0608	-0.740776	0.473796	0.63893	13.0896	13.0763	13.0457	13.0679	13.0324	13.0731	13.1678	13.0679	12.9722	13.0316	13.0621	13.0432
BRD7	0.017038	11.7128	0.44019	0.66802	0.790929	11.6131	11.7598	11.7267	11.7085	11.6285	11.7696	11.664	11.8496	11.711	11.7177	11.7257	11.6791
BRD8	0.0965552	11.6094	5.30487	0.000221334	0.00295735	11.5869	11.5237	11.4988	11.5708	11.6117	11.5749	11.6806	11.655	11.6004	11.6516	11.6779	11.6802
BRD9	-0.0610049	11.0761	-1.23876	0.24031	0.410483	11.1784	11.1472	11.0826	11.0693	11.1641	10.9889	11.0279	11.025	11.1824	11.1055	10.9823	10.9597
BRF1	0.077161	9.93015	1.57797	0.141872	0.289685	9.9763	9.81082	9.83969	9.91959	9.94332	9.79418	10.2444	10.0092	9.80226	9.97587	9.90514	9.94101
BRI3BP	0.0225224	13.7197	0.485714	0.636361	0.770988	13.7909	13.8003	13.6664	13.6868	13.758	13.5831	13.8365	13.7756	13.5352	13.7774	13.6824	13.7431
BRIP1	0.137887	11.0945	3.55347	0.00428004	0.0238282	11.0271	11.2207	10.9868	10.8675	11.073	10.9841	11.1729	11.0808	11.1681	11.2853	11.0825	11.1853
BRIX1	0.124761	14.9098	7.89802	5.87e-06	0.000236513	14.8276	14.8501	14.8684	14.8216	14.8683	14.8485	14.952	14.9592	14.9898	14.988	14.9605	14.9838
BRK1	-0.0897025	12.0086	-4.1524	0.00148966	0.011196	12.0668	12.1027	11.9939	12.0341	12.0602	12.055	12.0177	11.9934	11.9269	11.9721	11.9465	11.9339
BRMS1	0.105972	10.5301	1.73954	0.108807	0.24	10.5201	10.6036	10.5188	10.386	10.5333	10.2675	10.6102	10.4754	10.6177	10.6995	10.4889	10.6406
BRMS1L	-0.104412	9.56238	-0.912605	0.380325	0.554457	9.86986	9.68235	9.63269	9.4497	9.58376	9.465	9.64434	9.21777	9.34486	9.4743	9.80957	9.5744
BROX	-0.0279727	15.0338	-0.885251	0.394292	0.56803	15.0203	15.0573	14.9728	15.0494	15.1573	15.0532	14.9682	15.0845	14.9338	15.0172	15.0232	15.0685
BRPF1	0.198868	9.81853	3.17169	0.00851987	0.0386954	9.51327	9.82412	9.6792	9.89222	9.72015	9.71117	9.8051	9.99034	9.64952	10.1026	9.98192	9.95274
BRPF3	-0.0934237	12.1615	-6.18527	5.84e-05	0.00120964	12.2114	12.2005	12.2186	12.2072	12.2175	12.1667	12.23	12.109	12.169	12.0304	12.0605	12.1169
BRWD1	-0.188381	10.5864	-3.73965	0.00307121	0.0186653	10.5504	10.6675	10.7015	10.7363	10.6392	10.7235	10.5521	10.487	10.7439	10.3489	10.3913	10.4951
BRWD3	0.0260312	10.97	0.275446	0.787897	0.872337	11.2052	10.9936	10.9391	11.0182	10.4898	11.0373	10.8824	10.5208	11.3521	11.1719	11.0898	10.9394
BSCL2	0.0868574	12.9113	1.77652	0.102284	0.229936	12.9022	12.8591	12.8623	12.8193	12.7839	13.0173	12.8797	13.0239	12.7953	12.9701	13.0552	12.967
BSDC1	-0.00934489	11.703	-0.458476	0.655219	0.783199	11.7224	11.7468	11.6082	11.7123	11.7162	11.7711	11.7307	11.7217	11.5876	11.6219	11.7638	11.7335
BSG	-0.00589801	15.7024	-0.442529	0.666377	0.789757	15.7067	15.716	15.6947	15.7078	15.725	15.721	15.7808	15.7206	15.5525	15.7006	15.7102	15.6924
BSPRY	-0.0854444	11.9921	-2.18955	0.0501569	0.138975	11.9844	12.0502	11.9449	12.102	12.0361	12.1277	11.992	11.9799	11.7865	12.0391	11.9376	11.9247
BST2	-0.0231894	14.272	-0.867305	0.403643	0.576204	14.3197	14.3913	14.098	14.2867	14.3059	14.3116	14.3171	14.4158	14.0042	14.268	14.3041	14.242
BTAF1	0.0131115	12.4261	0.756699	0.464566	0.631485	12.4031	12.4102	12.4202	12.4504	12.4314	12.4017	12.4119	12.4029	12.4131	12.4509	12.4641	12.4529
BTBD1	0.159926	10.5847	1.888	0.0847035	0.201408	10.4172	10.1893	10.5499	10.5694	10.6101	10.7052	10.5419	10.3082	10.9072	10.7299	10.7788	10.7096
BTBD10	0.0834894	9.52309	0.992099	0.341719	0.517716	9.59246	9.17028	9.7121	9.58458	9.38754	9.39294	9.5644	9.6233	9.62838	9.70079	9.4634	9.45691
BTBD2	0.00592227	9.16472	0.0618012	0.95179	0.974418	9.2958	9.23596	8.94199	9.2022	9.24293	9.0517	9.13544	9.29589	9.00125	9.39935	8.99254	9.18164
BTBD3	0.104591	8.24329	0.83108	0.422976	0.594394	8.02967	8.15822	NA	8.50801	7.74609	8.35472	8.36362	7.94422	NA	8.41948	8.74639	8.25627
BTBD9	0.0602199	9.60297	1.26882	0.229774	0.398066	9.54555	9.64491	9.61931	9.55912	9.66616	9.45958	9.40494	9.68859	9.70004	9.73298	9.6278	9.58672
BTD	-0.0626163	11.5518	-1.40992	0.185232	0.345666	11.5905	11.627	11.5569	11.5745	11.5219	11.6311	11.4064	11.6126	11.5822	11.4895	11.5881	11.4411
BTF3	-0.0193812	14.6256	-0.696109	0.500292	0.663354	14.595	14.6505	14.6186	14.7485	14.6297	14.6081	14.6031	14.5761	14.4872	14.6105	14.7157	14.6637
BTF3L4	-0.0470549	12.5801	-0.70714	0.493667	0.656887	12.52	12.5741	12.7154	12.703	12.5918	12.5261	12.4682	12.5865	12.377	12.6929	12.6329	12.5731
BTG1	0.385631	8.90921	2.54443	0.026595	0.0873662	8.58982	9.1093	NA	8.37679	9.00458	8.49772	9.3849	8.67307	9.20011	8.95299	9.1297	9.23425
BTN2A1	-0.181373	10.4838	-2.19836	0.049383	0.137442	10.6295	10.4428	10.6641	10.4643	10.5738	10.6266	10.1479	10.421	10.7145	10.2405	10.3649	10.5156
BTN3A3	-0.101555	8.32544	-0.363026	0.72322	0.829883	8.65224	NA	8.26565	7.89277	8.19938	8.98187	8.49331	7.75549	9.2036	7.6375	8.64439	8.04533
BTRC	0.302191	10.4797	3.56692	0.00417824	0.0234351	10.4596	10.2134	10.4282	10.3799	10.2729	10.2178	10.72	10.7515	10.4468	10.664	10.4799	10.7228
BUB1	0.0722957	10.2974	2.3718	0.0362737	0.109893	10.3048	10.1553	10.2965	10.3785	10.2947	10.0887	10.3808	10.4349	10.2173	10.3621	10.3157	10.3387
BUB1B	0.122862	11.9006	5.02854	0.000343862	0.00414058	11.9379	11.8259	11.7315	11.8771	11.8128	11.844	11.934	11.9608	11.9816	11.9356	11.9479	12.018
BUB3	0.0384522	15.4114	1.47776	0.166531	0.322582	15.4523	15.3319	15.4787	15.3647	15.3557	15.3853	15.4548	15.4614	15.3912	15.4141	15.4137	15.4325
BUD13	-0.0655831	12.4823	-2.04694	0.0644056	0.166106	12.5577	12.5339	12.5396	12.5115	12.4793	12.4544	12.5516	12.4712	12.3761	12.4944	12.4046	12.4136
BUD23	0.0934902	13.7691	4.33493	0.00108853	0.00897392	13.74	13.7599	13.7297	13.7024	13.7506	13.669	13.8621	13.8179	13.7271	13.8341	13.7962	13.8397
BUD31	-0.0206636	14.3792	-0.701103	0.497286	0.660534	14.3449	14.4083	14.5066	14.3474	14.3811	14.3126	14.2898	14.3458	14.5588	14.3819	14.3098	14.3637
BYSL	0.0677467	15.2556	3.46184	0.00504479	0.0265455	15.2221	15.2477	15.2015	15.2218	15.1993	15.2413	15.302	15.3136	15.2603	15.3261	15.2397	15.2917
BZW1	0.135065	15.2664	8.67539	2.32e-06	0.000119652	15.1814	15.1915	15.1157	15.2165	15.2792	15.2652	15.3495	15.3533	15.2179	15.3404	15.3457	15.3399
BZW2	0.114888	16.5009	6.77468	2.54e-05	0.000670286	16.4189	16.4317	16.401	16.4497	16.4905	16.5008	16.5802	16.5618	16.4876	16.5725	16.5611	16.5555
C11orf52	-0.358091	10.1566	-4.01062	0.00190594	0.0131722	10.3264	10.2898	9.94068	10.5379	10.3675	10.4145	9.94811	9.79006	9.80354	10.0449	10.2845	10.1309
C11orf54	0.0156179	15.5381	0.821528	0.428175	0.599086	15.547	15.5087	15.5855	15.5197	15.4988	15.5095	15.5147	15.5588	15.6263	15.5379	15.5397	15.5107
C11orf68	-0.037292	12.7419	-0.934265	0.369515	0.545756	12.8294	12.797	12.6883	12.7636	12.786	12.6991	12.7675	12.7765	12.6454	12.7232	12.6639	12.7632
C11orf98	-0.016699	13.9897	-0.366118	0.720974	0.828965	14.0071	14.0339	13.7691	14.0827	14.0846	14.1475	13.9487	14.1598	13.4568	14.0262	14.0662	14.094
C12orf29	0.12821	11.6309	4.45031	0.000894653	0.00787208	11.6091	11.6007	11.5904	11.5328	11.4934	11.5774	11.6778	11.7099	11.6157	11.7483	11.6757	11.7399
C12orf4	-0.0625807	8.65881	-0.456944	0.656287	0.783663	8.72025	8.41379	8.94925	8.64455	8.62431	8.9643	8.84175	8.69816	8.8022	7.97263	8.46923	8.80528
C12orf57	0.0192171	12.6338	0.356053	0.728296	0.833605	12.6418	12.6489	12.6686	12.6964	12.553	12.5293	12.5605	12.7176	12.7888	12.6294	12.5797	12.5918
C14orf119	0.10438	11.1167	1.56772	0.144241	0.293253	10.9744	11.0865	11.1914	11.0273	11.1349	10.9442	11.3829	11.1062	11.0761	11.0922	11.0865	11.2972
C15orf39	0.0176863	10.1075	0.425427	0.678437	0.799241	10.1783	10.0576	10.0325	10.175	10.153	9.99251	10.1642	10.1338	10.1299	10.1242	10.0354	10.1129
C15orf40	0.124892	11.2355	1.25992	0.232852	0.402009	11.3573	11.1438	10.9848	11.1798	11.063	11.3096	11.4963	11.4345	11.2084	11.1895	11.0957	11.3633
C15orf61	0.271299	9.24718	1.20062	0.254229	0.425081	NA	8.49109	9.61044	8.71595	9.61478	NA	9.18482	9.74339	9.59251	9.41153	8.77787	9.59457
C16orf87	-0.203763	9.72589	-1.00848	0.33413	0.511199	10.1915	9.72165	10.1711	9.95601	9.44314	9.48319	9.28783	9.46622	9.99449	9.58956	9.79172	9.61423
C17orf75	0.0641945	12.8185	2.4979	0.028923	0.0930633	12.8268	12.8318	12.7854	12.7103	12.8141	12.7553	12.853	12.9029	12.7642	12.8729	12.8483	12.8573
C17orf80	-0.0599779	9.70859	-1.41199	0.184635	0.345053	9.69329	9.88717	9.59931	9.75522	9.70173	9.83163	9.50859	9.68423	9.65835	9.68508	9.7662	9.73226
C18orf21	-0.0252397	9.82082	-0.239861	0.814692	0.890576	9.5457	9.70163	9.67639	10.0842	10.0531	9.92442	9.87171	9.80999	9.70109	9.81531	9.98186	9.68442
C18orf25	-0.00634978	10.4917	-0.111647	0.913043	0.951552	10.4413	10.4639	10.3975	10.7279	10.4535	10.6229	10.5608	10.4675	10.1721	10.6361	10.5298	10.4268
C18orf32	-0.470233	8.97749	-1.77217	0.103031	0.231006	9.56845	9.11515	8.94944	8.81284	9.66357	9.16617	8.43624	8.25445	8.84316	9.11608	NA	9.20675
C19orf12	0.113901	10.4484	1.50328	0.159927	0.314039	10.4847	10.4428	10.3834	10.2968	10.2432	10.4976	10.5535	10.3535	10.5043	10.3864	10.6767	10.5576
C19orf25	-0.0755708	11.4063	-1.0864	0.299717	0.474153	11.2215	11.5438	11.3501	11.5047	11.6825	11.3716	11.3316	11.4737	11.246	11.3749	11.4427	11.333
C19orf47	0.05517	11.6977	1.38466	0.192629	0.354259	11.6064	11.7792	11.7027	11.6041	11.6941	11.7215	11.792	11.7816	11.4717	11.7866	11.6923	11.74
C19orf53	0.199227	12.4714	2.18881	0.0502226	0.139104	12.2571	12.5149	12.4301	12.5904	12.6033	12.3991	12.9958	13.0377	11.0377	12.5831	12.5957	12.6123
C19orf54	-0.0623663	11	-1.11851	0.286342	0.460261	11.168	10.9949	11.07	10.9733	11.0311	10.9527	10.8511	11.088	11.095	10.8261	10.9485	11.0006
C1D	0.011501	12.0679	0.199362	0.845487	0.909849	11.9973	12.0372	11.8701	12.2069	12.1181	12.2029	12.1144	12.1231	11.7579	12.0728	12.2377	12.077
C1GALT1	0.0199492	10.9502	0.496422	0.62902	0.765371	10.9778	11.0037	10.8099	10.8902	10.8802	10.9688	11.2395	10.9716	10.8962	10.9612	10.8559	10.9476
C1GALT1C1	0.10441	11.1632	1.99027	0.0710578	0.177576	11.1546	11.0998	11.1639	11.0806	11.1927	10.9642	11.2159	11.1583	11.3427	11.116	11.1475	11.3223
C1orf109	-0.0432908	10.3121	-0.542888	0.59765	0.742658	10.3805	10.1461	10.3028	10.6848	10.3767	10.1499	10.1466	10.3248	10.2985	10.0786	10.5646	10.2911
C1orf112	-0.0791247	9.86077	-1.63551	0.1292	0.271243	9.88906	9.84407	10.023	9.90341	9.92088	9.76638	9.75799	9.89883	10.0461	9.72215	9.81003	9.74736
C1orf122	0.0361658	11.2471	1.05915	0.311433	0.48646	11.3145	11.3379	11.1057	11.239	11.2226	11.2261	11.3773	11.2688	10.9948	11.3245	11.2476	11.3059
C1orf131	0.0327624	11.648	0.996234	0.339791	0.516195	11.6298	11.7432	11.6513	11.6053	11.5618	11.6396	11.705	11.6996	11.489	11.7951	11.5992	11.6568
C1orf159	0.277188	8.48189	1.13855	0.278229	0.451483	NA	7.76089	8.21225	9.44962	7.99833	8.37478	8.8698	8.88508	8.03699	8.90556	8.39821	8.34704
C1orf174	-0.00833986	10.3364	-0.153327	0.880818	0.933356	10.3732	10.3941	10.3348	10.3084	10.23	10.2865	10.1338	10.2156	10.5629	10.5992	10.3147	10.2836
C1orf198	0.0824974	11.4846	2.68905	0.0204715	0.0720095	11.4135	11.4441	11.4542	11.4116	11.4412	11.5475	11.5785	11.6351	11.5389	11.5372	11.4023	11.4109
C1orf21	-0.276831	8.43022	-2.11011	0.0576784	0.153769	8.57288	8.72769	8.72359	8.27326	8.62922	8.64121	8.70729	8.16262	7.60502	8.64804	7.99537	8.47648
C1orf43	0.0262436	9.87985	0.478315	0.641458	0.773762	9.90953	9.9781	10.0433	9.62822	9.8074	9.79989	9.94811	9.92011	9.91525	9.76155	9.88237	9.96429
C1orf50	-0.0677092	10.9546	-1.98807	0.0713286	0.178104	11.0273	10.9487	11.1228	10.9627	10.9964	10.9317	10.7691	10.9366	11.0109	10.8765	10.9584	10.9138
C1orf52	0.0706241	11.9275	1.04592	0.317248	0.492556	11.8485	11.9145	11.8992	11.9967	11.8026	11.8914	12.0217	12.081	12.056	11.8651	11.8679	11.8851
C1QBP	-0.0966131	16.5172	-1.76823	0.103715	0.231707	16.4757	16.4806	16.772	16.508	16.5318	16.6193	16.2859	16.4125	16.7255	16.4719	16.4116	16.5116
C1RL	-0.0968886	10.6491	-0.980165	0.347327	0.522799	10.8483	10.7538	10.3543	10.8555	10.5928	10.725	10.4813	10.5679	10.5267	10.7522	10.5818	10.7491
C20orf27	0.0559613	13.2097	1.63389	0.129543	0.271645	13.2501	13.1495	13.1552	13.2415	13.1462	13.2008	13.2987	13.2684	13.0608	13.248	13.2861	13.2117
C2CD2	-0.03008	10.2832	-0.477995	0.641679	0.773762	10.368	10.3604	10.217	10.2735	10.3354	10.1731	10.2215	10.1214	10.1361	10.3171	10.341	10.5341
C2CD2L	-0.0117044	11.0634	-0.265805	0.79513	0.877006	11.0666	11.0207	11.2965	10.9647	11.0688	11.0999	10.8747	11.1564	11.0535	11.0704	11.1121	10.976
C2CD3	0.223686	8.76245	2.81291	0.0163495	0.061517	8.62461	8.55423	8.52145	8.60215	8.7782	8.82302	9.02557	9.05198	8.77331	8.79171	8.78355	8.81965
C2CD5	-0.0594875	12.6302	-2.03328	0.0659535	0.168795	12.6508	12.7518	12.6234	12.6769	12.565	12.6406	12.7778	12.5876	12.5272	12.6253	12.5223	12.6136
C2orf49	0.0367633	12.5138	0.776154	0.453444	0.620767	12.5434	12.5241	12.3428	12.475	12.5672	12.4979	12.6177	12.6833	12.3879	12.4468	12.5625	12.5165
C2orf69	-0.00293172	10.516	-0.0729575	0.943103	0.97012	10.5261	10.4535	10.6088	10.3753	10.5691	10.5468	10.5677	10.5636	10.526	10.4523	10.4627	10.5398
C2orf72	-0.00183647	10.0065	-0.0169462	0.986772	0.992912	9.87309	9.84753	10.1995	10.1428	9.87728	10.1041	9.82918	10.0927	10.1357	10.1565	10.0469	9.77223
C2orf76	-0.0912144	10.5754	-1.09322	0.296838	0.471252	10.5945	10.5908	10.7247	10.5261	10.7982	10.5003	10.1634	10.5903	10.6261	10.3489	10.8815	10.5595
C3	-0.216481	9.23418	-1.42309	0.181469	0.341898	9.78566	9.6327	9.2057	9.56016	9.11222	8.54645	8.94548	9.25513	9.31803	NA	8.9758	9.23288
C3orf38	0.0601407	8.73529	0.580415	0.572917	0.723363	8.96291	8.45785	8.82631	8.722	8.6844	8.57825	8.79234	8.87227	8.90585	8.89612	8.59354	8.53168
C4A	-0.747417	9.73426	-5.53064	0.000155671	0.00231682	10.2713	NA	10.5952	NA	9.9308	9.68577	NA	9.22213	9.52447	9.65033	8.96458	9.35774
C4orf19	-0.248502	9.6177	-2.01294	0.0683234	0.172837	9.75156	9.80649	9.48734	9.89344	9.62947	9.90292	9.15268	9.57108	9.67062	9.29349	9.45324	9.80012
C4orf3	-0.113196	10.6813	-2.62859	0.0228415	0.0780628	10.7639	10.492	10.8206	10.7848	10.9243	10.3477	10.9786	10.6356	10.6654	10.6683	10.4768	10.6176
C4orf33	-0.199277	11.2931	-5.37182	0.00019925	0.00275619	11.3546	11.3934	11.3311	11.3655	11.4599	11.4177	11.3815	11.1761	11.1338	11.263	11.0621	11.1781
C5orf22	0.00475759	11.0752	0.0825165	0.935666	0.965109	11.1635	10.865	11.3715	11.0172	11.0479	11.0243	11.0413	11.0075	11.2086	10.9581	11.0532	11.1439
C5orf24	-0.10342	10.6847	-1.94242	0.0771671	0.188712	10.7196	10.826	10.6565	10.7263	10.7399	10.7008	10.8612	10.5035	10.4872	10.7506	10.5684	10.6765
C6	0.0565957	15.2933	0.688794	0.504716	0.667453	15.1337	15.2926	15.1665	15.3126	15.3278	15.41	15.4316	15.4856	15.0234	NA	15.2307	15.3242
C6orf120	-0.0702886	10.9398	-1.1207	0.285447	0.459585	10.828	10.9187	10.7053	11.1634	11.0931	11.0891	10.8338	10.8446	10.8901	10.971	10.9563	10.9842
C6orf132	-0.0689284	11.347	-1.38102	0.193718	0.355481	11.4689	11.4576	11.2928	11.3765	11.3283	11.3672	11.3106	11.382	11.1857	11.2811	11.4168	11.2967
C6orf136	-0.0323189	9.93725	-0.617271	0.549174	0.704123	9.79834	9.92858	10.1882	10.025	9.94507	9.86624	9.91422	9.92132	10.0746	9.86	9.93455	9.79089
C6orf47	0.00371667	12.3507	0.203558	0.842283	0.907877	12.3374	12.3435	12.3557	12.3145	12.4328	12.3201	12.4409	12.2825	12.3104	12.3563	12.354	12.3605
C6orf89	-0.0376791	11.3222	-0.821959	0.42794	0.599069	11.3169	11.3505	11.3535	11.272	11.3586	11.3785	11.1426	11.2686	11.5234	11.1625	11.37	11.3695
C7orf25	0.0581177	11.1015	1.04315	0.318471	0.493776	11.0764	10.9758	11.1497	10.9981	11.0954	11.1353	11.0499	10.9991	11.1915	11.1381	11.2746	11.1341
C7orf50	0.0152618	14.6663	0.821257	0.428323	0.599108	14.6854	14.6475	14.6767	14.6347	14.6554	14.6785	14.7369	14.6781	14.5789	14.6785	14.6256	14.7193
C8orf33	0.0947659	13.1654	2.99318	0.0117813	0.0484521	13.1172	13.1025	13.205	13.0653	13.1457	13.0708	13.3032	13.2272	13.1616	13.233	13.1514	13.2023
C8orf76	0.0420757	9.69636	0.47347	0.644806	0.775194	9.90984	9.54636	9.70322	9.82139	9.75119	9.56461	9.74477	9.8532	9.81392	9.64963	9.94256	9.05558
C8orf82	-0.00958052	13.2622	-0.274922	0.78829	0.872459	13.1871	13.2259	13.2969	13.2809	13.2699	13.3412	13.3286	13.3045	13.2141	13.2168	13.2856	13.1949
C9orf152	-0.0998881	8.87201	-0.703253	0.495995	0.65911	NA	8.55865	8.9606	8.88555	9.4547	8.80771	9.14868	9.05599	8.37806	8.6914	8.92691	8.59267
C9orf40	0.261904	9.51431	2.4307	0.0326394	0.101754	9.55496	9.62672	9.25338	9.49618	9.13876	9.25549	9.69924	9.71063	9.52397	9.87634	9.33329	9.70277
C9orf64	0.0805431	14.2073	5.78773	0.000105187	0.00175991	14.1567	14.1542	14.1866	14.1224	14.1589	14.2113	14.2557	14.2402	14.2985	14.2224	14.2495	14.2308
C9orf72	0.190969	9.54281	2.81642	0.0162454	0.0612274	9.18875	9.53104	10.0396	9.441	9.50319	9.08687	9.68759	9.7416	9.5744	9.62133	9.41012	9.68825
C9orf78	0.022275	12.5426	0.635072	0.537907	0.695038	12.5282	12.5478	12.4648	12.5853	12.5096	12.5686	12.5489	12.5069	12.4418	12.6063	12.6171	12.586
CA12	-0.191467	13.2953	-7.43415	1.06e-05	0.000352737	13.3994	13.3407	13.3911	13.3663	13.4404	13.4207	13.1998	13.2375	13.2649	13.1997	13.1139	13.1696
CA13	-0.0486191	12.7361	-1.3959	0.189306	0.350514	12.6161	12.816	12.7996	12.7182	12.8107	12.7681	12.6795	12.7105	12.7887	12.6635	12.7094	12.7529
CA2	-0.0878551	13.5994	-4.25102	0.00125675	0.00986479	13.6653	13.6614	13.6793	13.636	13.5864	13.6259	13.5152	13.5962	13.6028	13.5309	13.538	13.5556
CA8	0.13775	9.66282	2.36417	0.0367723	0.110994	9.56847	9.65959	9.60416	9.6754	9.92513	9.3779	9.17529	9.84877	9.69134	9.74968	9.76884	9.90929
CA9	-0.269708	11.6588	-5.91636	8.68e-05	0.00155996	11.8527	11.6856	11.7292	11.8781	11.7909	11.8254	11.4709	11.479	11.4728	11.5832	11.5827	11.555
CAAP1	0.0922735	12.3513	3.64799	0.00361498	0.02094	12.3333	12.3001	12.1811	12.2673	12.4043	12.335	12.3886	12.3323	12.3804	12.4312	12.4439	12.4179
CAB39	-0.0219235	14.5332	-1.31642	0.213861	0.379837	14.5674	14.5338	14.5266	14.5332	14.5576	14.5516	14.4312	14.5435	14.605	14.5376	14.4925	14.5188
CAB39L	-0.191549	14.0801	-5.99472	7.72e-05	0.00146343	14.1555	14.2129	14.2307	14.1164	14.1709	14.169	13.9086	14.0079	13.9552	13.9444	14.0309	14.0592
CABIN1	0.00682671	11.2382	0.339075	0.740711	0.841899	11.2834	11.2575	11.1987	11.2619	11.2242	11.2404	11.224	11.307	11.0784	11.274	11.2379	11.2711
CABLES1	-0.0107736	10.9996	-0.243073	0.812263	0.888838	11.1151	11.0768	10.9118	10.9508	11.0508	10.9772	10.7922	10.9598	11.0912	10.9966	11.0302	11.0428
CACNA1A	-0.0666475	11.6367	-1.39229	0.190369	0.351707	11.4103	11.7257	11.9069	11.6991	11.6379	11.681	11.3054	11.5703	11.7964	11.6745	11.5624	11.6699
CACNB2	0.161354	9.67882	0.56966	0.579949	0.727882	9.35179	8.91549	9.97293	10.1093	9.08435	10.155	9.82683	9.82609	9.36356	9.76791	9.68118	10.0914
CACNB3	-0.223121	9.12177	-2.56043	0.0258377	0.0854568	9.0233	9.16847	9.4269	9.1729	9.18931	9.27184	9.53407	8.74002	9.1386	8.84032	9.0015	8.95399
CACTIN	-0.0160302	11.151	-0.625122	0.544188	0.700589	11.2491	11.1897	10.9837	11.1487	11.1616	11.1832	11.2394	11.1051	11.1743	11.0379	11.1522	11.1875
CACUL1	-0.00483275	11.5313	-0.121296	0.905566	0.94725	11.5264	11.4366	11.6289	11.595	11.5298	11.4856	11.4555	11.5871	11.4808	11.5779	11.5615	11.5107
CACYBP	0.00859029	15.8651	0.555383	0.589354	0.7361	15.8309	15.8341	15.9755	15.8537	15.8412	15.8415	15.8928	15.8409	15.9505	15.8594	15.8323	15.8284
CAD	0.0772212	15.7669	5.61793	0.000136128	0.00209511	15.7166	15.7227	15.7568	15.7063	15.7372	15.7175	15.7734	15.7944	15.8631	15.7891	15.8224	15.8034
CADM4	-0.196939	9.64799	-2.50677	0.0284644	0.0918499	9.84158	9.62033	9.53125	9.74497	9.87389	9.84485	9.49868	9.48713	9.41158	9.54097	9.61715	9.7635
CALB2	0.0558727	15.9833	4.56446	0.000738102	0.00690554	15.93	15.9567	16.0364	15.9441	15.9629	15.9353	16.0041	15.993	16.0092	16.0146	15.9965	16.0172
CALCOCO1	0.0217432	11.1243	0.781939	0.45017	0.618537	11.1212	11.068	11.0078	11.115	11.1333	11.2244	11.1695	11.0809	11.1093	11.1207	11.2281	11.113
CALCOCO2	-0.0273624	10.7154	-0.661116	0.521661	0.681741	10.7611	10.7042	10.7209	10.565	10.8319	10.7824	10.7575	10.556	10.7684	10.6825	10.6601	10.7952
CALHM2	0.128894	9.22236	1.45802	0.171799	0.329741	NA	NA	9.53621	9.0903	9.25125	8.56872	8.7028	NA	9.76306	9.33977	9.35512	9.38608
CALML4	-0.0492551	13.0653	-2.12523	0.0561696	0.150952	13.165	13.0051	12.9774	13.1157	13.1159	13.1049	13.0669	13.0127	13.0583	13.0177	13.1164	13.0281
CALML5	-0.402887	9.83192	-5.68431	0.000123015	0.0019602	9.89588	10.1661	10.0217	10.0348	9.95964	9.99206	9.51426	9.88336	9.93218	9.46928	9.53749	9.57635
CALR	-0.106854	16.7859	-5.37772	0.000197419	0.00274348	16.8573	16.813	16.8973	16.808	16.811	16.8572	16.7261	16.6867	16.7644	16.7332	16.7326	16.7442
CALU	-0.20586	15.7572	-10.748	2.58e-07	2.61e-05	15.8329	15.8233	15.8499	15.8828	15.8806	15.891	15.6368	15.6766	15.68	15.6457	15.6501	15.6361
CAMK2D	-0.084186	14.9921	-4.23084	0.00130112	0.0100679	15.0393	15.0529	14.9312	15.0866	15.0612	15.0439	14.9352	15.0067	14.8258	14.9981	14.9529	14.9708
CAMK2G	-0.0899309	13.8048	-3.58522	0.00404367	0.0228651	13.7875	13.8895	13.881	13.8226	13.8819	13.8381	13.7588	13.7758	13.6938	13.7573	13.8104	13.7613
CAMKK1	0.210753	9.83913	5.11428	0.000299582	0.00370127	9.75602	9.70546	9.69696	10.0071	9.73992	9.59455	9.96959	9.66863	10.1596	9.99136	9.88524	9.8952
CAMKK2	0.0632474	10.9122	1.03116	0.323825	0.499842	10.9503	10.9168	10.8546	10.9192	10.9095	10.803	10.7678	10.7091	11.0591	11.1003	10.9026	11.0539
CAMKMT	0.16469	10.8914	3.3216	0.00649528	0.0317684	10.8882	10.8189	10.7665	10.875	10.7614	10.8536	11.0297	10.9759	10.6559	11.0495	11.1024	10.9203
CAMLG	-0.0770206	10.6156	-2.35218	0.0375696	0.112687	10.7154	10.5321	10.6916	10.6853	10.61	10.6149	10.6071	10.5376	10.5624	10.7598	10.5785	10.4926
CAMSAP1	0.116757	15.3812	4.30675	0.00114223	0.0092559	15.2395	15.3463	15.2994	15.3328	15.3259	15.3823	15.3968	15.4758	15.4706	15.3858	15.4387	15.4809
CAMSAP2	-0.00796135	11.1917	-0.182802	0.858161	0.918923	11.0924	11.2507	11.1532	11.2537	11.2456	11.1744	11.1951	11.1229	11.0951	11.217	11.3012	11.1991
CAMSAP3	-0.0205915	12.8862	-0.952637	0.360516	0.53655	12.9292	12.9277	12.9154	12.8371	12.8907	12.8701	12.9315	12.8803	12.8541	12.8706	12.8461	12.8814
CAND1	0.0666818	15.8072	6.47973	3.83e-05	0.0009169	15.7972	15.7685	15.7699	15.7725	15.779	15.7611	15.8388	15.8473	15.8302	15.837	15.8311	15.8541
CANT1	-0.0394191	13.3523	-1.72153	0.112118	0.245553	13.3164	13.3953	13.4223	13.3513	13.372	13.3575	13.3359	13.2747	13.4202	13.3042	13.3137	13.3647
CANX	-0.0531759	17.3062	-4.29025	0.00117497	0.00942795	17.3503	17.3335	17.3328	17.3063	17.3484	17.3055	17.2753	17.2803	17.3368	17.2809	17.2482	17.2761
CAP1	0.0221132	16.7781	1.08796	0.299055	0.473582	16.747	16.788	16.7492	16.774	16.7939	16.7848	16.8331	16.8217	16.681	16.8094	16.7958	16.7593
CAP2	0.171016	8.95746	1.2133	0.249531	0.420736	8.8381	8.87161	9.22681	9.08864	8.74276	8.48041	9.05557	9.26665	9.35832	8.9711	8.61822	8.97134
CAPG	-0.0696139	16.5628	-5.79498	0.000104044	0.0017507	16.6048	16.5847	16.6339	16.5856	16.6029	16.5802	16.5136	16.5238	16.5511	16.5195	16.5361	16.5173
CAPN1	-0.0291436	17.1202	-2.80294	0.0166483	0.0623936	17.1127	17.1169	17.2211	17.1236	17.124	17.1043	17.0852	17.095	17.2019	17.0899	17.0775	17.0905
CAPN15	0.0781815	10.364	1.32223	0.211979	0.377284	10.4229	10.288	10.4036	10.2556	10.2464	10.3329	10.4298	10.4558	10.3718	10.5166	10.3263	10.3181
CAPN2	-0.0330721	15.2186	-2.40736	0.0340353	0.105197	15.2229	15.218	15.3036	15.2063	15.2129	15.2322	15.204	15.1817	15.3001	15.1922	15.1731	15.176
CAPN5	-0.133955	12.7703	-9.40519	1.02e-06	6.6e-05	12.8286	12.8802	12.7761	12.8401	12.8531	12.8348	12.7084	12.7177	12.6843	12.7104	12.7336	12.676
CAPN7	-0.063157	12.1258	-2.00785	0.0689287	0.174137	12.1824	12.1032	12.2005	12.1145	12.1959	12.1479	12.0483	12.123	12.1427	12.0949	12.0571	12.0995
CAPN8	0.0519727	9.04796	0.23868	0.815586	0.890966	9.0795	9.02543	8.52759	9.28267	8.74694	9.46009	9.63226	9.19884	9.34123	8.94557	8.59342	8.74196
CAPNS1	0.0124696	16.023	0.458711	0.655055	0.783199	15.9804	16.0031	16.1488	16.0193	15.9717	16.0076	16.0707	15.9875	16.1005	16.0065	15.9985	15.9812
CAPRIN1	-0.0177505	15.5954	-1.10112	0.293526	0.467806	15.6005	15.62	15.5827	15.6109	15.6287	15.61	15.6091	15.6127	15.5039	15.606	15.5874	15.5729
CAPS	-0.183897	14.3241	-15.3794	5.54e-09	1.96e-06	14.4114	14.388	14.4407	14.4142	14.4058	14.4335	14.2418	14.2299	14.2283	14.2226	14.219	14.2545
CAPZA1	0.0333417	15.982	1.02622	0.326048	0.502414	15.9047	15.9231	16.0034	15.9572	15.9952	16.0086	15.971	15.988	16.0068	15.9471	16.0402	16.039
CAPZA2	0.0660916	15.5284	4.01904	0.00187814	0.0130346	15.4681	15.4294	15.5747	15.4799	15.4987	15.496	15.5475	15.5333	15.6661	15.55	15.5313	15.5656
CAPZB	-0.0699068	16.2086	-3.99017	0.00197526	0.0134961	16.2774	16.2828	16.2646	16.2446	16.2323	16.2149	16.2014	16.179	16.0339	16.1878	16.1825	16.2014
CARD10	-0.140368	8.57925	-1.11884	0.286204	0.46012	8.62513	8.52817	8.27788	8.84424	8.96114	8.62598	8.68287	8.62587	8.67108	8.36104	8.41002	8.33755
CARD11	-0.0204796	11.4923	-0.103211	0.919587	0.954147	11.2199	11.1457	11.5408	11.5163	11.8288	11.7639	11.0906	11.6669	11.537	11.2485	11.7458	11.6037
CARD19	-0.0428798	12.2229	-1.04518	0.317572	0.492806	12.1801	12.3033	12.1089	12.2987	12.3443	12.2105	12.2526	12.212	12.2069	12.2097	12.1113	12.2361
CARD6	-0.039319	9.61114	-0.400062	0.696498	0.813252	9.52504	9.53234	9.79166	9.49895	9.82785	9.6256	9.81047	9.63204	9.645	9.31855	9.4498	9.67642
CARD8	0.0335938	9.47504	0.270666	0.791481	0.874692	9.53318	9.60009	9.42094	9.28991	9.62549	9.27987	9.57538	9.25696	9.59557	9.23796	9.74157	9.5436
CARD9	0.112174	11.6759	5.12314	0.000295359	0.00366589	11.6729	11.6008	11.5848	11.6113	11.6049	11.6516	11.6709	11.7556	11.7684	11.7506	11.7333	11.7058
CARHSP1	-0.0555681	15.1561	-2.39182	0.0349965	0.107358	15.1329	15.2043	15.1576	15.1422	15.2048	15.2606	15.2112	15.067	15.1099	15.1414	15.1096	15.1315
CARM1	0.0476273	13.8982	3.43855	0.00526051	0.0273298	13.8468	13.8629	13.9124	13.8841	13.8834	13.8514	13.9177	13.9224	13.9703	13.9115	13.8993	13.9157
CARMIL1	0.00978207	13.6291	0.987423	0.343909	0.519639	13.629	13.6271	13.6176	13.6222	13.6218	13.6167	13.6317	13.6221	13.6548	13.6525	13.6231	13.6307
CARNMT1	-0.0562668	12.8841	-1.99512	0.0704651	0.17678	12.9728	12.8815	12.9647	12.9241	12.8415	12.8637	12.8172	12.8361	12.9672	12.8547	12.8653	12.821
CARS1	0.00218946	15.3123	0.150798	0.882768	0.934327	15.3155	15.2967	15.3121	15.2953	15.3106	15.3331	15.3288	15.2942	15.3048	15.312	15.3496	15.2947
CARS2	-0.0203608	13.7412	-1.5258	0.154284	0.306655	13.8393	13.677	13.7391	13.7487	13.7437	13.7367	13.8233	13.7078	13.7122	13.7317	13.7025	13.733
CASC3	-0.0410219	10.7909	-0.628372	0.542132	0.698927	10.8545	10.792	10.3172	10.9472	11.0008	10.822	10.843	10.8405	10.5266	10.8436	10.9833	10.7204
CASK	-0.0477299	12.5254	-1.64671	0.126853	0.267436	12.5273	12.5591	12.4946	12.572	12.583	12.5597	12.5552	12.5466	12.455	12.466	12.4626	12.5238
CASKIN2	-0.0216234	11.5718	-0.748848	0.469103	0.635368	11.7532	11.5839	11.6043	11.4818	11.5757	11.5386	11.5151	11.6079	11.5255	11.536	11.6022	11.5374
CASP10	-0.0637682	11.031	-2.15584	0.0532275	0.145077	10.9009	11.0108	11.1627	11.0532	11.084	11.1286	11.0005	10.9686	11.0606	10.9895	10.9769	11.0363
CASP2	0.0150997	11.843	0.649463	0.528895	0.687532	11.8108	11.7197	11.8655	11.8183	11.8996	11.8679	11.8117	11.8978	11.8703	11.8575	11.8586	11.8384
CASP3	0.0303022	13.9388	1.18215	0.261193	0.432385	13.9374	13.9407	13.9876	13.8285	13.8969	13.9253	13.8939	13.9842	14.0497	13.9813	13.9575	13.8829
CASP4	0.005029	12.8981	0.142424	0.889229	0.938446	12.9395	12.9363	12.833	12.9796	12.8852	12.7857	12.8549	12.9007	12.8599	12.9423	12.9688	12.8907
CASP6	0.00065221	14.4953	0.047677	0.962798	0.979302	14.4532	14.5358	14.4831	14.4885	14.5186	14.5089	14.4299	14.5105	14.5132	14.4992	14.4979	14.5053
CASP7	0.0058216	14.0017	0.457005	0.656244	0.783663	13.996	14.0161	13.9498	14.0329	14.0084	13.9763	13.9974	13.9951	14.0049	13.9947	14.0145	14.0343
CASP8	0.00626156	13.6926	0.296158	0.772429	0.862333	13.6915	13.6497	13.7021	13.6486	13.7082	13.7629	13.6242	13.6864	13.7264	13.6902	13.6981	13.7234
CASP9	0.0136113	10.8651	0.834529	0.421109	0.592972	10.8553	10.9325	10.8745	10.6762	10.8457	10.8611	10.8566	10.8744	11.0018	10.8875	10.8642	10.851
CAST	-0.0432971	14.9934	-1.94126	0.0773211	0.188908	15.0583	15.0634	14.9507	15.0291	14.9996	14.9929	15.0017	14.9881	14.9004	14.9557	14.9816	14.9996
CASTOR2	-0.208046	11.6254	-6.89674	2.15e-05	0.000597073	11.7534	11.7402	11.7804	11.7893	11.6131	11.7354	11.2827	11.6571	11.5709	11.5232	11.5682	11.4915
CASZ1	0.0981861	11.2312	4.91047	0.000416445	0.00471848	11.0957	11.1774	11.2046	11.2303	11.191	11.2004	11.2862	11.3006	11.2587	11.1616	11.3171	11.3508
CAT	-0.0740911	15.7579	-4.01883	0.00187881	0.0130346	15.822	15.8219	15.7693	15.8081	15.7541	15.793	15.7691	15.7179	15.6736	15.7354	15.7087	15.721
CAV1	0.480366	8.8327	2.89342	0.014124	0.0550731	8.83318	8.41595	8.58038	8.60195	8.8467	8.27693	9.39325	9.09261	8.85098	8.7379	9.26485	9.09769
CAVIN1	1.26041	11.2461	28.4543	5.89e-12	1.16e-08	10.4757	10.5187	10.7081	10.5516	10.6305	10.8282	11.829	11.9122	11.8094	11.8145	11.8399	12.0351
CBFA2T2	0.161203	8.03518	0.774239	0.454531	0.621972	7.5822	NA	8.47348	7.7817	7.7931	7.72734	7.88755	7.59294	9.07777	7.73284	NA	NA
CBFA2T3	-0.159223	9.14778	-0.990303	0.342559	0.51864	8.80091	9.1985	9.07179	9.39071	9.35495	9.53218	9.38978	8.67335	9.31908	9.14328	9.06691	8.83193
CBFB	0.00402979	13.1878	0.192885	0.850439	0.913488	13.211	13.1501	13.2283	13.1629	13.2271	13.1311	13.1976	13.1787	13.1913	13.205	13.2035	13.1667
CBL	-0.136097	12.702	-10.2323	4.3e-07	3.63e-05	12.7956	12.7634	12.7671	12.7831	12.7718	12.7391	12.6221	12.6433	12.6037	12.6545	12.6298	12.6507
CBLB	-0.0475166	9.74425	-1.28626	0.223835	0.391234	9.72191	9.96364	9.63585	9.77229	9.82608	9.72638	9.66804	9.73279	9.73199	9.66615	9.7756	9.71032
CBLC	-0.116663	11.9858	-2.31745	0.0399726	0.117984	12.0779	12.0252	12.1438	12.0917	11.9441	11.988	12.0249	12.0071	11.9656	11.7931	11.8622	11.9055
CBLL1	0.078407	11.9053	3.15637	0.00875989	0.0395225	12.039	11.8822	11.8466	11.8623	11.7939	11.8264	11.9419	11.9084	11.8452	11.9584	11.9224	12.0372
CBR1	0.0344494	15.5736	2.0121	0.0684232	0.173005	15.551	15.5396	15.5951	15.5659	15.5505	15.5351	15.5614	15.6167	15.6316	15.5829	15.5923	15.5611
CBR3	-0.013408	15.3713	-0.990781	0.342335	0.518475	15.3899	15.3938	15.3402	15.3976	15.3672	15.3727	15.3567	15.3477	15.3796	15.3577	15.3875	15.3651
CBR4	-0.0151016	12.3846	-0.476325	0.642832	0.774249	12.4296	12.4479	12.213	12.3482	12.3905	12.4662	12.443	12.3919	12.3271	12.3632	12.4141	12.3801
CBWD2	0.0536171	12.7887	3.39277	0.00571253	0.0291984	12.7503	12.8163	12.7463	12.7365	12.7475	12.7667	12.8112	12.8343	12.9014	12.7634	12.8073	12.7836
CBX1	-0.200284	13.2532	-5.98706	7.81e-05	0.00146992	13.3358	13.4085	13.2569	13.3497	13.4007	13.3596	13.0922	13.1214	13.2011	13.1203	13.2325	13.16
CBX2	0.0831249	8.78184	0.491768	0.632206	0.768031	8.65574	8.98762	8.40213	8.86661	8.66518	8.9106	8.59941	9.08458	8.3218	9.01754	8.8074	9.06351
CBX3	0.0725957	16.1227	3.45438	0.00511291	0.0267945	16.0787	16.0517	16.1006	16.071	16.0831	16.1156	16.1257	16.1513	16.238	16.1495	16.121	16.1859
CBX4	-0.100389	13.3174	-1.71164	0.113974	0.248353	13.3195	13.201	13.3463	13.5325	13.3892	13.4185	13.3607	13.1407	13.1197	13.304	13.2937	13.3833
CBX5	-0.0604706	14.2012	-3.08703	0.00993462	0.0430218	14.2553	14.2413	14.2054	14.2002	14.2181	14.2683	14.2103	14.1786	14.1287	14.1692	14.1507	14.1884
CBX6	-0.152684	9.47065	-2.38643	0.0353362	0.10818	9.68328	9.56805	9.11548	9.59916	9.61385	9.59263	9.34922	9.60329	9.46867	9.53862	9.35912	9.1564
CBX8	0.00223525	12.7249	0.123952	0.903509	0.946064	12.7203	12.8076	12.7031	12.6597	12.7227	12.7518	12.7599	12.7321	12.6638	12.7249	12.7417	12.7115
CC2D1A	-0.00951315	12.8371	-0.919977	0.376621	0.551119	12.841	12.8364	12.8103	12.8364	12.8358	12.8848	12.8658	12.8228	12.8194	12.8271	12.8241	12.8407
CC2D1B	-0.106113	11.5178	-2.76709	0.0177683	0.0650638	11.6487	11.5657	11.4292	11.5475	11.5573	11.6541	11.4623	11.5666	11.3629	11.5007	11.5048	11.4139
CCAR1	-0.0848142	14.5973	-5.42258	0.000184063	0.00260607	14.6195	14.6473	14.6461	14.6013	14.6512	14.6568	14.5648	14.5634	14.6115	14.5426	14.5303	14.5325
CCAR2	0.0282266	16.2636	1.90374	0.0824573	0.198051	16.2384	16.2364	16.1957	16.2587	16.2729	16.2823	16.2681	16.3025	16.2656	16.2697	16.2716	16.3016
CCDC102A	0.0876207	8.10949	0.903067	0.385156	0.55862	8.14235	8.06013	8.17469	8.14714	7.68912	8.58836	7.5391	8.35986	8.26867	8.50589	7.59951	8.23911
CCDC115	-0.00625915	11.2837	-0.0724597	0.94349	0.970168	11.0606	11.3638	11.4266	11.159	11.3619	11.3422	11.1669	11.2729	11.2782	11.3929	11.4008	11.1788
CCDC117	0.120886	10.2987	1.34903	0.203487	0.367123	10.4066	10.2293	9.9752	10.3384	10.0673	10.3895	10.2288	10.4878	10.4541	10.3296	10.3108	10.367
CCDC12	0.00822654	12.799	0.20695	0.839695	0.906428	12.8609	12.8009	12.7599	12.8432	12.7678	12.8336	12.8888	12.8481	12.5544	12.8808	12.705	12.8451
CCDC120	-0.0474518	8.58916	-0.622891	0.545603	0.701267	8.6942	8.64941	8.3628	8.7606	8.47547	8.65247	8.84709	8.52074	8.41472	8.63915	8.59057	8.46274
CCDC124	0.0225061	13.7499	0.980149	0.347335	0.522799	13.7316	13.813	13.7141	13.7876	13.6752	13.7203	13.7882	13.7936	13.7731	13.7558	13.7452	13.7015
CCDC126	-0.101396	14.7809	-0.696119	0.500286	0.663354	14.7761	14.669	15.0528	14.9126	14.9479	14.6313	14.381	14.7355	15.0477	15.0899	14.6476	14.4796
CCDC127	0.0478345	11.5195	1.32253	0.211884	0.377247	11.2647	11.4526	11.4653	11.4936	11.67	11.6165	11.5091	11.4842	11.555	11.5668	11.5315	11.6246
CCDC134	0.114357	13.0383	2.52753	0.0274189	0.0892102	13.1204	13.0126	12.9264	12.8926	12.9507	13.0005	13.1505	13.1191	13.09	13.025	13.0178	13.1545
CCDC137	0.0383046	12.377	1.02947	0.324586	0.500588	12.3533	12.441	11.985	12.4043	12.4771	12.4028	12.4176	12.4115	12.19	12.4795	12.4922	12.4692
CCDC138	0.04378	7.74798	0.32849	0.74849	0.847111	7.87316	7.77676	8.07053	7.84856	7.50158	7.6125	7.07677	7.89705	7.96471	7.97291	7.28719	8.09399
CCDC14	0.0607736	10.3301	0.600799	0.559717	0.712102	10.3941	10.1961	9.97355	10.6108	10.5246	9.97548	10.35	10.2589	10.2587	10.2161	10.7599	10.4432
CCDC174	-0.0275615	9.95298	-0.524685	0.609843	0.751185	10.0567	9.97724	10.0194	9.97454	9.85401	9.97038	9.8657	10.098	9.69402	9.92277	10.0654	9.93748
CCDC186	0.000213893	11.664	0.00849452	0.993369	0.995466	11.6767	11.6872	11.6591	11.5432	11.6957	11.7065	11.7296	11.6924	11.5547	11.7477	11.6514	11.6237
CCDC22	0.0521864	12.5386	1.97115	0.0734438	0.181987	12.4658	12.4618	12.5757	12.5288	12.5129	12.5303	12.5595	12.5949	12.6163	12.5664	12.5181	12.5323
CCDC25	0.0360205	12.1916	0.675452	0.512842	0.673481	12.1702	12.1945	12.0763	12.1405	12.1911	12.2637	12.3495	12.3283	12.1383	12.1481	12.1099	12.1884
CCDC28A	-0.0711272	10.6973	-1.67709	0.120674	0.258089	10.7012	10.8816	10.803	10.6728	10.6009	10.7479	10.6203	10.7411	10.7027	10.6909	10.5878	10.6177
CCDC28B	0.0554917	9.14677	0.307697	0.763856	0.856761	9.84758	9.03916	9.1	8.9218	9.4941	8.54443	9.37982	8.41636	9.46932	9.27984	9.28539	8.98346
CCDC32	0.0538192	11.0827	3.98401	0.00199669	0.0136013	11.0331	11.0573	11.0528	11.2169	11.0622	11.0361	11.1044	11.0934	11.1148	10.9712	11.1358	11.114
CCDC34	-0.146392	7.58597	-0.530223	0.60612	0.748659	7.56774	8.08144	8.12097	NA	5.6459	8.13754	8.28368	7.42079	7.10399	NA	8.04663	7.30713
CCDC43	0.0406531	11.9225	1.16461	0.267945	0.439701	11.9014	11.9336	11.9514	11.8504	11.8592	11.9023	11.9418	12.0525	11.8578	11.8915	11.9834	11.9441
CCDC47	0.0217055	13.5259	1.41063	0.185027	0.345498	13.5373	13.5815	13.3736	13.5537	13.5343	13.5314	13.5891	13.55	13.367	13.5764	13.5696	13.5475
CCDC50	0.0646887	11.3996	1.23215	0.242677	0.413431	11.5411	11.3556	11.1907	11.4345	11.3962	11.3105	11.3926	11.5062	11.2492	11.4551	11.4247	11.5395
CCDC51	-0.00657322	12.35	-0.430207	0.675057	0.796362	12.4178	12.2738	12.3446	12.3604	12.3472	12.3661	12.3337	12.3445	12.2449	12.3401	12.4523	12.3752
CCDC59	0.0643861	11.4823	2.27032	0.043471	0.12522	11.4544	11.4314	11.4308	11.5096	11.4395	11.4813	11.5704	11.581	11.3645	11.4688	11.5608	11.4956
CCDC6	-0.018617	14.7922	-1.82478	0.0943017	0.217	14.7653	14.8104	14.8022	14.8072	14.8044	14.8053	14.7886	14.7856	14.7704	14.7675	14.7911	14.8089
CCDC61	-0.018688	9.93431	-0.379425	0.711338	0.823563	9.93943	9.81982	9.96327	9.97265	10.0239	10.0104	10.0111	9.8708	10.0312	9.66606	9.9838	9.91936
CCDC71	0.00815227	9.58258	0.0698287	0.945539	0.971277	9.90342	9.64651	9.43271	9.47762	9.8033	9.13829	9.48009	9.58489	9.82297	9.74022	9.45554	9.50535
CCDC71L	0.00916174	10.0484	0.0689843	0.946196	0.971731	9.36897	9.9634	10.0221	10.273	9.98778	10.4852	10.1762	9.76651	9.82279	10.1605	10.4429	10.1117
CCDC77	0.104049	8.79712	0.501794	0.625353	0.762685	8.66598	8.79488	8.47629	8.91586	9.02874	NA	9.13604	9.2613	8.46935	8.88068	7.99616	9.16205
CCDC82	-0.133398	9.30365	-2.53298	0.0271507	0.0886896	9.50422	9.3455	9.3113	9.06417	9.40932	9.48919	9.24252	9.17144	9.26293	9.20265	9.3635	9.27708
CCDC85C	0.0392731	10.3274	1.02007	0.328834	0.505842	10.2889	10.1547	10.4831	10.3866	10.2636	10.265	10.473	10.3266	10.2894	10.2831	10.3418	10.3725
CCDC86	0.138919	12.6206	3.62576	0.00376123	0.0215792	12.6291	12.5692	12.4387	12.5284	12.6044	12.5257	12.7762	12.751	12.6126	12.6917	12.6687	12.6508
CCDC88C	-0.0262557	10.1035	-1.44469	0.175437	0.334637	10.1082	10.123	10.1082	10.11	10.0688	10.1679	10.0967	10.0609	10.0603	10.1064	10.1637	10.0683
CCDC9	-0.0443157	13.1095	-2.09444	0.059283	0.15662	13.1235	13.1391	13.0281	13.1854	13.1848	13.1381	13.1161	13.1619	12.9485	13.1153	13.0785	13.0941
CCDC90B	-0.00861582	10.8908	-0.148751	0.884346	0.935311	10.9888	10.6935	10.8035	10.8731	11.0566	10.931	10.8891	10.833	10.8983	11.0114	10.9034	10.8077
CCDC91	0.00421192	11.3076	0.0705387	0.944986	0.971041	11.2392	11.3431	11.1812	11.212	11.4361	11.4214	11.391	11.2765	11.2018	11.3253	11.2958	11.3679
CCDC92	0.0592105	10.6248	0.623908	0.544957	0.700937	10.6597	10.9059	10.5329	NA	10.504	10.2681	10.6859	10.7896	10.4128	10.4686	NA	10.9792
CCDC93	-0.0292345	12.7395	-1.26271	0.231884	0.400875	12.7453	12.782	12.7412	12.7763	12.7821	12.7056	12.7595	12.7596	12.6573	12.7432	12.6837	12.7379
CCDC97	0.0387308	12.922	1.69266	0.117613	0.25365	12.8667	12.9031	12.9075	12.966	12.889	12.8811	12.9443	12.8941	13.01	12.9032	12.9271	12.9723
CCDC9B	-0.0931732	12.1783	-1.94043	0.077432	0.189052	12.3044	12.2036	12.2105	12.3213	12.1258	12.1914	12.2227	12.0762	12.0002	12.1474	12.1421	12.1936
CCL15	0.121589	11.7623	3.39137	0.00572702	0.0291984	11.6454	11.7057	11.8279	11.6896	11.7852	11.6241	11.8129	11.8304	11.8199	11.9397	11.6178	11.8491
CCM2	-0.0620796	11.7729	-1.39183	0.190506	0.351796	11.7819	11.6411	11.9384	11.8243	11.7571	11.8637	11.673	11.8076	11.8208	11.7048	11.7494	11.7125
CCN1	0.121947	8.60008	0.748676	0.469202	0.635368	9.12355	8.17732	8.68462	8.70129	8.36047	8.62406	7.56948	8.79424	9.00349	8.8156	8.47601	8.87088
CCN2	0.121825	7.60296	0.98142	0.346734	0.522244	7.55204	8.05349	7.63532	7.07745	7.47378	7.65037	7.00501	7.75939	7.93549	7.53719	7.57186	7.98413
CCNA2	-0.00352356	11.1958	-0.10484	0.918323	0.953608	11.2572	11.1908	11.1841	11.2875	11.1566	11.1765	10.9925	11.1764	11.2544	11.245	11.2442	11.1847
CCNB1	0.082949	12.6191	3.89449	0.00233616	0.0153907	12.5121	12.5732	12.6131	12.5356	12.6203	12.6018	12.6646	12.6428	12.6165	12.6877	12.6811	12.6802
CCNB2	0.131121	11.8562	4.0271	0.0018519	0.0128975	11.7435	11.714	11.7761	11.7861	11.8992	11.8421	11.9102	11.8761	11.9134	11.9783	11.8844	11.9512
CCNC	0.135306	11.7001	2.96526	0.0123947	0.0501991	11.5948	11.7323	11.41	11.6229	11.8479	11.6184	11.7455	11.8205	11.5802	11.8857	11.7208	11.8228
CCND3	0.15521	9.16298	1.26821	0.229986	0.398357	8.70515	8.73473	9.16971	9.28043	9.12552	9.44961	9.2726	9.09062	9.10937	9.44632	9.35349	9.21815
CCNDBP1	-0.0225861	13.3174	-0.319174	0.755361	0.852107	13.5352	13.355	13.2339	13.2181	13.2794	13.405	13.0103	13.2306	13.3842	13.3956	13.227	13.5349
CCNE1	0.258073	7.84383	1.11972	0.285848	0.459875	7.85008	NA	NA	7.29576	7.88351	7.50488	8.16984	8.40816	8.44344	7.50205	7.66701	7.64671
CCNH	0.110499	12.0964	2.08715	0.0600433	0.157835	11.9721	12.0266	12.1694	11.9722	12.0746	12.032	12.1267	12.0901	12.1911	12.0335	12.2327	12.2358
CCNI	-0.0695144	8.96428	-0.869043	0.402731	0.575297	8.29352	9.01469	9.12395	8.93779	9.04893	9.23616	8.8679	9.29416	8.88339	9.07159	8.80197	8.99733
CCNK	0.0186222	13.7414	1.09149	0.297567	0.471994	13.7512	13.7139	13.77	13.6705	13.7478	13.7575	13.7557	13.7943	13.6528	13.7436	13.778	13.762
CCNL1	0.0829075	11.7097	2.2813	0.0426301	0.123429	11.6343	11.7286	11.6899	11.6709	11.6784	11.6115	11.7896	11.6121	11.7465	11.8833	11.6721	11.7991
CCNL2	0.114514	10.1133	1.20514	0.252544	0.423915	9.93527	10.0774	10.142	9.86846	10.1146	10.1987	10.039	10.3388	10.286	10.0963	10.2487	10.0148
CCNQ	0.0431094	9.09006	0.369167	0.718762	0.828077	8.90268	8.81386	9.35102	9.46829	8.96787	8.9982	9.35564	9.22101	9.03703	8.76604	8.98092	9.21809
CCNT1	0.0789037	10.8306	1.3017	0.218681	0.385062	10.6255	10.87	10.6995	10.9907	10.8617	10.7685	11.02	10.9529	10.6136	10.8434	10.9083	10.8133
CCNT2	-0.0796442	10.6032	-0.835126	0.420787	0.592703	10.8738	10.5374	10.4885	10.7433	10.6171	10.598	10.4149	10.7733	10.3383	10.5352	10.6949	10.6236
CCNY	-0.0341129	11.2617	-1.50046	0.160645	0.314592	11.2704	11.2932	11.4273	11.2429	11.2688	11.2249	11.1653	11.2097	11.2282	11.2584	11.3044	11.2468
CCNYL1	0.0493403	13.7442	1.08086	0.302072	0.476791	13.5714	13.6433	13.6634	13.755	13.7621	13.8864	13.6553	13.7077	13.9785	13.7113	13.8054	13.7907
CCP110	0.0810579	13.7883	0.680508	0.509754	0.671261	13.7127	13.8658	13.949	13.5247	13.7259	13.7423	13.7588	14.1181	14.0809	13.6527	13.4732	13.8552
CCPG1	0.242151	9.89702	3.34151	0.00626591	0.0309486	9.67586	9.82456	9.70382	9.92958	9.6899	9.88726	10.0199	10.0727	9.74056	10.0466	9.97673	10.1967
CCRL2	-0.218183	8.93028	-1.72652	0.111191	0.243939	8.87683	9.02566	9.25319	8.9792	8.93647	NA	8.66384	8.92115	9.33403	8.38459	9.10829	8.56095
CCS	-0.0385553	13.769	-1.35137	0.202757	0.366375	13.8496	13.785	13.681	13.7959	13.8183	13.7741	13.8264	13.7265	13.7061	13.7962	13.7133	13.7554
CCSAP	-0.779821	7.00964	-3.02595	0.0111002	0.0465647	NA	7.31378	7.97769	7.78592	NA	6.73276	NA	6.73463	NA	6.26396	6.15279	7.24367
CCSMST1	-0.298786	9.8875	-3.10441	0.00962598	0.0420718	10.3367	9.78121	10.325	10.045	10.0107	9.76786	9.65463	9.96935	9.78559	9.69206	9.57155	9.71035
CCT2	0.0713256	16.6944	5.46436	0.000172484	0.0025086	16.6448	16.6509	16.6773	16.668	16.6691	16.6425	16.7192	16.7241	16.7482	16.7229	16.7541	16.712
CCT3	0.0568689	16.665	5.55756	0.000149343	0.00224114	16.6295	16.6219	16.6756	16.6233	16.6292	16.6334	16.6742	16.6758	16.7472	16.6897	16.6909	16.6894
CCT4	0.0988229	16.7669	8.76491	2.09e-06	0.000112981	16.7202	16.7295	16.6553	16.7388	16.717	16.7193	16.8027	16.8113	16.8251	16.8141	16.8385	16.8307
CCT5	0.0640814	16.3496	6.22579	5.51e-05	0.00116097	16.3262	16.3144	16.3157	16.3046	16.3124	16.3316	16.3908	16.3765	16.3999	16.381	16.3778	16.3649
CCT6A	0.0602289	17.3294	3.5292	0.00447026	0.0245339	17.2719	17.3167	17.2598	17.3157	17.3238	17.3064	17.3556	17.3514	17.382	17.3572	17.3795	17.333
CCT6B	-0.183607	16.698	-2.88269	0.0144021	0.0558919	16.8328	16.8215	16.9129	16.6807	16.6089	16.7758	16.6167	16.4792	16.9594	16.6465	16.6209	16.421
CCT7	0.0568129	16.3355	4.98036	0.000371722	0.00437101	16.3035	16.3071	16.2974	16.3149	16.2896	16.347	16.3355	16.3603	16.3716	16.3736	16.3703	16.3556
CCT8	0.044869	16.5601	4.35847	0.00104569	0.00878128	16.543	16.5315	16.5277	16.5355	16.5572	16.5461	16.5826	16.5896	16.5456	16.5984	16.5857	16.5786
CD14	0.160099	11.8201	2.52677	0.0274562	0.0892673	11.5815	11.8556	11.7954	11.7255	11.6941	11.7353	11.7324	11.8985	12.1565	11.7765	11.9096	11.9807
CD151	0.0038974	15.1814	0.0330117	0.974236	0.986267	15.0529	15.2159	14.8771	15.2405	15.3484	15.4049	15.1741	15.2569	14.7551	15.1396	15.3664	15.3451
CD200	-0.0264526	9.30817	-0.219261	0.830319	0.899956	9.11506	9.20339	9.4763	9.48186	9.39877	9.30605	9.45469	9.14701	9.31253	9.4699	9.43093	8.90151
CD276	0.0325623	11.9341	0.762584	0.461184	0.627931	11.8161	11.955	11.941	11.9441	12.0364	11.8154	11.9461	11.9028	11.8402	12.0714	12.0056	11.935
CD2AP	-0.0935655	15.8749	-5.36938	0.000200013	0.00275873	15.939	15.9815	15.8725	15.9465	15.9115	15.9117	15.8619	15.8487	15.7324	15.8091	15.8494	15.8341
CD2BP2	-0.0588304	13.1313	-2.10964	0.0577257	0.15385	13.179	13.1171	13.0489	13.2029	13.1949	13.139	13.2803	13.1212	13.1024	13.0696	13.0501	13.0698
CD320	0.150558	12.1667	1.84859	0.0905764	0.211361	12.1817	11.9891	12.181	12.1708	12.0945	11.9807	12.1144	12.328	12.4202	11.9524	12.1614	12.4257
CD44	-0.00245344	16.2346	-0.1245	0.903085	0.946064	16.2214	16.2818	16.1408	16.264	16.2534	16.2305	16.2268	16.2699	16.185	16.2192	16.2456	16.2773
CD46	-0.0835755	14.1809	-2.37717	0.0359273	0.109247	14.312	14.2883	14.0851	14.215	14.2571	14.2383	14.228	14.1589	13.882	14.1834	14.121	14.2015
CD47	0.102948	14.333	2.49444	0.0291038	0.0935115	14.3685	14.3538	14.2304	14.3129	14.229	14.1836	14.5047	14.4271	14.3567	14.352	14.3308	14.3468
CD55	0.0315648	13.8477	1.51149	0.157848	0.3115	13.867	13.8028	13.8008	13.8477	13.8021	13.8325	13.8441	13.8358	13.8108	13.8594	13.9809	13.8889
CD58	-0.0829487	12.3677	-2.28069	0.042677	0.123435	12.4946	12.4562	12.4545	12.3955	12.3449	12.2942	12.295	12.2989	12.3811	12.3875	12.2953	12.3149
CD59	-0.00844184	15.155	-0.511176	0.618973	0.757773	15.1872	15.1873	15.0916	15.1656	15.1608	15.2049	15.2552	15.183	14.9405	15.179	15.1627	15.1418
CD63	0.0467217	15.1295	1.62204	0.132075	0.27561	14.975	15.141	15.2012	15.0911	15.0907	15.116	15.1848	15.1365	15.205	15.1038	15.1175	15.1912
CD74	0.00130286	9.89704	0.00760908	0.99406	0.996048	9.72052	9.59451	10.1135	9.85225	9.96298	10.1346	9.64766	10.1211	10.0096	9.61742	10.1074	9.883
CD81	-0.0068812	14.4855	-0.186945	0.854986	0.916542	14.4645	14.4002	14.6538	14.4766	14.5179	14.4342	14.3495	14.4292	14.655	14.4595	14.5335	14.4518
CD82	0.0127068	14.1223	0.409921	0.689454	0.808368	14.1429	14.0607	14.2347	14.1077	14.0494	14.1255	14.0832	14.069	14.1473	14.1117	14.1562	14.1796
CD9	-0.0220125	14.8647	-1.5821	0.140928	0.288282	14.8205	14.877	14.8757	14.8883	14.8989	14.884	14.8408	14.8518	14.8136	14.8551	14.8862	14.8845
CD99	-0.353187	7.90487	-4.26409	0.00122888	0.00970514	8.35677	8.55757	7.23039	8.18575	7.78662	8.07582	7.68776	7.77235	7.74879	7.87106	7.69291	7.89259
CD99L2	0.542685	8.15636	1.85131	0.0901594	0.210878	7.39772	8.03706	8.33052	8.24781	8.35729	7.13573	9.12446	8.73744	7.28637	8.56867	8.48352	8.16972
CDA	0.0546356	10.5976	1.69265	0.117615	0.25365	10.5774	10.5245	10.7504	10.4923	10.5885	10.5148	10.6384	10.5588	10.7559	10.6123	10.6258	10.5327
CDAN1	-0.0401301	10.6396	-0.550906	0.592319	0.738581	10.6317	10.5178	10.6422	10.5877	10.8091	10.7694	10.6029	10.7282	10.4852	10.7348	10.5619	10.6042
CDC123	0.104053	12.7185	4.70956	0.00057945	0.00585881	12.642	12.6396	12.8063	12.6625	12.6698	12.6244	12.7393	12.726	12.8191	12.7556	12.7347	12.8028
CDC16	-0.0254252	12.9096	-1.04912	0.315834	0.490909	12.9537	12.9195	12.9871	12.952	12.7876	12.906	12.954	12.8804	12.9582	12.8183	12.8893	12.9089
CDC20	0.0903354	10.3999	3.69704	0.00331265	0.0197337	10.4133	10.3349	10.4879	10.3259	10.2109	10.3567	10.4529	10.454	10.45	10.3778	10.5047	10.4303
CDC23	0.0403781	12.9368	1.59228	0.138623	0.284857	12.8802	12.9315	12.9593	12.9071	12.8917	12.9118	12.994	12.9288	13.0489	12.9156	12.9185	12.9546
CDC25B	0.00383649	11.491	0.0755855	0.941058	0.968881	11.5257	11.4416	11.4799	11.6819	11.0533	11.5591	11.5078	11.5029	11.4484	11.7611	11.5625	11.3678
CDC25C	0.00284504	11.5677	0.052537	0.959009	0.977433	11.5308	11.4858	11.6096	11.6693	11.5132	11.589	11.487	11.4441	11.6947	11.5529	11.6698	11.5664
CDC26	0.0652127	11.3049	0.736959	0.476026	0.640967	11.1389	11.2451	11.0261	11.4165	11.3576	11.4343	11.3828	11.301	11.1911	11.2688	11.507	11.3897
CDC27	0.113722	14.845	3.17026	0.00854187	0.0387326	14.7691	14.8088	14.8623	14.7263	14.843	14.7421	14.7608	14.8708	15.0052	14.9092	14.9166	14.9261
CDC34	0.0463105	12.4152	1.44061	0.176564	0.335923	12.4872	12.3764	12.3892	12.3438	12.3972	12.3514	12.4759	12.4113	12.357	12.4515	12.5487	12.3928
CDC37	-0.0472931	15.4737	-1.44148	0.176322	0.335709	15.4716	15.5147	15.4222	15.5304	15.5648	15.5475	15.5074	15.4386	15.2402	15.4262	15.4897	15.5308
CDC37L1	-0.12123	11.5614	-2.92692	0.0132893	0.0528234	11.665	11.5967	11.5054	11.6428	11.6121	11.6654	11.3989	11.4985	11.3672	11.6581	11.4936	11.6333
CDC40	0.0558432	13.0638	2.24785	0.0452401	0.128835	13.0281	13.0591	12.9934	13.063	13.0542	13.0132	13.0601	13.1574	13.0558	13.0463	13.1138	13.1211
CDC42	0.0399871	15.9411	1.28862	0.223042	0.390377	15.8521	15.9609	15.8978	15.9458	15.9442	15.9333	15.8731	16.0007	15.9101	16.0098	15.9979	15.9669
CDC42BPA	-0.0532021	13.1591	-2.81246	0.0163628	0.0615414	13.1538	13.1653	13.2357	13.1862	13.1739	13.2044	13.0863	13.1464	13.0911	13.1361	13.1536	13.1765
CDC42BPB	-0.0221909	11.9834	-1.41234	0.184534	0.344936	11.9445	11.9923	11.9797	12.008	12.0028	12.005	12.0365	11.9715	11.9321	12.0214	11.9586	11.9485
CDC42BPG	0.0399726	12.4898	1.10215	0.293097	0.467512	12.4349	12.3942	12.542	12.4729	12.4512	12.5238	12.4749	12.4248	12.4997	12.5629	12.5264	12.5701
CDC42EP1	0.00724549	11.583	0.0883668	0.931117	0.962382	11.5626	11.4747	11.4655	11.6752	11.7268	11.6261	11.7167	11.2866	11.5157	11.6181	11.5766	11.7514
CDC42EP2	-0.196674	12.9054	-5.1649	0.0002763	0.00347552	12.9908	12.9452	13.0957	12.9907	13.0045	12.9937	12.6023	12.6944	13.0462	12.834	12.7982	12.8689
CDC42EP3	0.180401	9.51634	1.57778	0.141916	0.28971	9.4337	8.99238	9.9141	9.36308	9.16591	9.78092	9.69197	9.59629	9.42937	9.6245	9.73687	9.46702
CDC42EP4	0.00692209	12.9018	0.188046	0.854142	0.915994	12.8583	12.9432	12.9691	12.8485	12.84	12.9308	12.9652	12.8878	12.9375	12.8506	12.8607	12.9296
CDC42EP5	-0.0586785	12.5257	-1.07774	0.303403	0.478223	12.5925	12.4565	12.6339	12.4759	12.6034	12.5724	12.6338	12.5368	12.571	12.3511	12.4431	12.4374
CDC45	0.209783	12.0553	10.9589	2.1e-07	2.26e-05	11.9213	11.9645	11.9412	11.9877	11.9637	11.9142	12.1244	12.1597	12.1321	12.1626	12.172	12.2199
CDC5L	-0.0496976	14.5727	-2.95631	0.012598	0.0507196	14.6347	14.5733	14.6148	14.5943	14.5934	14.5754	14.5379	14.5667	14.5347	14.5224	14.5559	14.5692
CDC6	0.268223	8.57365	4.07243	0.0017113	0.0122494	8.40528	8.38084	8.33999	8.45821	8.45153	8.73239	8.87966	8.83549	8.5976	8.4102	8.71624	8.67636
CDC7	-0.0279007	9.33207	-0.450568	0.660741	0.78629	9.54731	9.32911	9.47623	8.661	9.28256	9.48966	9.24983	9.41899	9.38423	9.39132	9.41418	9.34036
CDC73	0.0458297	14.0255	2.74273	0.0185718	0.0672688	13.9977	14.0281	13.9646	14.0283	14.0258	14.0037	14.0832	14.0748	13.9456	14.0463	14.0459	14.0625
CDCA2	0.057942	9.14163	1.19507	0.256305	0.426969	9.03344	9.07794	9.16985	9.07764	9.04616	9.3213	9.06135	9.238	9.16867	9.10365	9.21311	9.1885
CDCA3	-0.0823749	11.3621	-2.18089	0.050929	0.140471	11.421	11.5859	11.2557	11.2644	11.4039	11.4318	11.3368	11.3506	11.267	11.5216	11.2727	11.2332
CDCA5	0.18219	11.7827	8.60252	2.52e-06	0.000127134	11.6619	11.8004	11.8085	11.6742	11.6116	11.6797	11.8725	11.924	11.8845	11.7599	11.8644	11.8503
CDCA7	0.106216	10.3413	2.12875	0.055823	0.150419	10.1835	10.3291	10.3243	10.233	10.2824	10.4628	10.4662	10.3429	10.4347	10.1609	10.4128	10.4628
CDCA7L	0.305421	8.95244	5.76105	0.000109507	0.00180608	8.67369	8.84952	8.88848	8.81327	8.82853	8.76822	9.1012	9.07503	8.9217	9.23491	9.0267	9.24806
CDCA8	0.0701574	11.7926	1.96382	0.0743773	0.183874	11.862	11.7589	11.8145	11.7806	11.623	11.6881	11.8843	11.8615	11.845	11.8221	11.8056	11.7656
CDCP1	0.0617529	12.2363	4.53003	0.000782049	0.0072046	12.2011	12.1836	12.1964	12.2292	12.1974	12.1924	12.2407	12.3306	12.3701	12.2568	12.2621	12.1747
CDH1	-0.0640275	15.9589	-3.88559	0.002373	0.0155539	16.0143	15.9841	16.0282	15.9703	15.9862	15.9634	15.9408	15.9081	15.9474	15.91	15.9307	15.9229
CDH17	-0.138962	10.4581	-2.69687	0.0201834	0.0713189	10.4954	10.6156	10.5817	10.4172	10.4567	10.5672	10.2919	10.4241	10.4106	10.3919	10.5717	10.2736
CDH3	0.022264	10.7737	0.276431	0.78716	0.872139	10.8766	10.8091	10.7679	10.533	10.9079	10.6639	10.8948	10.7276	10.6907	10.7451	10.8989	10.7693
CDHR5	-0.276681	9.87003	-7.2774	1.29e-05	0.000412653	10.016	10.1814	10.045	10.0092	9.49408	10.1169	9.78313	9.74149	9.74213	10.0135	9.81362	9.48397
CDIN1	-0.119109	9.4482	-1.71418	0.113494	0.247785	9.45836	9.10363	9.47506	9.51594	9.7495	9.50227	9.70453	9.35042	9.3338	9.70872	9.25387	9.22226
CDIPT	-0.0236782	13.7974	-0.645099	0.531618	0.689623	13.7552	13.7468	13.8702	13.8278	13.8349	13.7558	13.6747	13.7866	14.0045	13.7399	13.8191	13.7535
CDK1	0.117812	15.6563	8.07771	4.71e-06	0.000203022	15.6686	15.6026	15.5708	15.5866	15.6049	15.5742	15.7372	15.7262	15.6933	15.7053	15.7079	15.6978
CDK10	0.201171	9.28019	2.50516	0.0285472	0.092084	8.81715	9.11386	9.4602	9.04652	9.31114	9.26624	9.28368	9.34377	9.29665	9.35355	9.60957	9.46001
CDK11A	-0.00193429	10.5016	-0.0137236	0.989288	0.993816	10.5003	10.459	10.6037	10.2247	10.7592	10.475	10.4624	10.913	10.7475	10.5858	10.2111	10.0769
CDK11B	0.0323417	14.3227	1.39017	0.190995	0.352377	14.3133	14.2731	14.265	14.3359	14.3413	14.3139	14.3828	14.3437	14.2793	14.339	14.3208	14.3645
CDK12	-0.0353673	12.3947	-1.72873	0.110784	0.243105	12.3768	12.4112	12.387	12.4243	12.4529	12.4224	12.3815	12.4089	12.344	12.356	12.3688	12.4032
CDK13	0.0425019	13.5654	0.90344	0.384966	0.55862	13.475	13.486	13.5818	13.5704	13.5501	13.6016	13.5919	13.5531	13.6516	13.5212	13.5286	13.6737
CDK16	0.0323737	11.0291	0.551551	0.591892	0.738485	10.9879	10.9326	11.0445	11.0536	10.9634	11.1339	11.1949	11.1683	10.8315	10.9334	11.0146	11.0905
CDK17	0.0352928	10.3109	0.694614	0.501194	0.664258	10.3564	10.2333	10.3038	10.1814	10.2447	10.4326	10.3089	10.2022	10.2904	10.4112	10.2833	10.4821
CDK18	-0.0391967	10.1901	-0.572256	0.578247	0.727061	10.3057	10.1673	10.2504	10.2439	10.2085	10.1391	10.2676	10.066	10.2793	9.90032	10.1669	10.2861
CDK19	0.169172	10.1176	2.88789	0.0142667	0.0555816	10.0046	10.0975	10.0474	9.98189	9.84137	10.2266	10.1589	10.1155	10.119	10.2786	10.2556	10.2844
CDK2	0.0670917	14.668	3.97022	0.00204543	0.0138705	14.6277	14.6464	14.6771	14.6277	14.6384	14.5956	14.6566	14.6893	14.7355	14.7067	14.7351	14.6794
CDK2AP1	0.0116074	10.9403	0.0805922	0.937162	0.966194	9.9978	11.0446	10.8792	11.4824	11.1778	10.8388	11.272	11.1967	10.541	10.9382	10.9695	10.9452
CDK4	0.257509	11.6853	6.83937	2.33e-05	0.000626272	11.5371	11.5033	11.5227	11.5917	11.7778	11.4927	11.8431	11.7901	11.6876	11.8689	11.7603	11.8481
CDK5	-0.0172573	14.294	-1.295	0.220906	0.387666	14.2941	14.3339	14.2724	14.305	14.3406	14.2821	14.2781	14.2981	14.2943	14.2863	14.2541	14.2885
CDK5RAP1	0.024264	11.9169	1.75859	0.105401	0.234371	11.898	11.8394	11.8943	11.9512	11.9115	11.9118	11.9058	11.9141	11.9266	11.9188	11.9735	11.9573
CDK5RAP2	0.0523496	10.7182	1.62225	0.13203	0.275579	10.8584	10.671	10.499	10.7539	10.7025	10.6795	10.7384	10.7258	10.6123	10.8242	10.7948	10.7583
CDK5RAP3	-0.0189511	13.3851	-1.20108	0.254054	0.425081	13.4004	13.3806	13.4132	13.386	13.4288	13.3535	13.3538	13.3686	13.3818	13.3894	13.4109	13.3545
CDK6	0.0801809	13.4947	3.93679	0.00216887	0.0145219	13.4609	13.4593	13.393	13.509	13.4354	13.4795	13.5731	13.5215	13.4606	13.5587	13.5628	13.5227
CDK7	0.0869341	12.3584	2.41626	0.0334962	0.10378	12.2561	12.4026	12.351	12.2526	12.323	12.3044	12.4732	12.4009	12.3451	12.4245	12.4162	12.3507
CDK8	0.0536537	11.5415	0.787389	0.4471	0.615256	11.5429	11.4898	11.4108	11.5747	11.4437	11.6263	11.6979	11.6661	11.4373	11.6169	11.5438	11.4481
CDK9	0.0273018	13.2162	1.41028	0.185126	0.345612	13.1579	13.1962	13.2867	13.2334	13.2189	13.1215	13.2423	13.1924	13.2428	13.2125	13.2531	13.2366
CDKAL1	0.0357741	11.9532	1.22349	0.245808	0.417111	11.9041	11.9353	11.8993	12.0108	11.9856	11.8862	11.9797	11.9421	12.0572	11.9828	11.8749	11.9809
CDKL5	-0.159663	9.30492	-1.44223	0.176114	0.335529	9.5471	9.23279	9.25811	9.54345	9.23572	9.49074	9.50078	9.14961	9.22503	9.00351	9.19252	9.27961
CDKN1B	-0.197367	12.0254	-4.76722	0.000526743	0.00549399	12.1562	12.2438	12.0842	12.0915	12.035	12.0976	11.8392	11.9274	11.8104	11.9682	12.1258	11.9248
CDKN1C	-0.140167	9.2357	-1.69117	0.117903	0.25405	8.98686	9.41412	9.58444	9.36344	9.12101	9.29937	8.92777	9.49412	9.09386	9.18108	9.12327	9.23903
CDKN2AIP	0.00293702	12.9339	0.144061	0.887965	0.93766	12.9585	12.921	12.9159	12.9752	12.914	12.9452	12.9283	12.9844	12.7993	13.0122	12.932	12.9202
CDKN2AIPNL	0.0184423	11.2988	0.230803	0.821553	0.894484	11.1546	11.4198	11.1958	11.4068	11.2936	11.267	11.2118	11.2006	11.4118	11.2844	11.3297	11.4101
CDKN2B	-0.0583561	9.7008	-0.639176	0.535327	0.69292	9.63104	9.64861	9.83296	9.7614	9.69833	9.92627	9.39322	9.75287	9.70816	9.31357	9.89163	9.85147
CDKN3	0.201286	8.15786	2.23918	0.0459408	0.130337	7.69383	8.13444	NA	8.09574	7.94698	8.31732	8.27874	8.20523	7.81294	8.40226	8.43464	NA
CDPF1	0.0351258	10.6238	0.611527	0.552838	0.70694	10.5128	10.566	10.6608	10.5622	10.6356	10.7731	10.3737	10.8143	10.7332	10.6577	10.502	NA
CDR2	0.338899	10.3241	3.98806	0.00198257	0.0135256	10.254	10.1907	10.1617	9.95188	10.3531	10.0164	10.6913	10.3516	10.5679	10.3819	10.5163	10.4523
CDR2L	0.0557997	8.46269	0.291693	0.775756	0.864708	8.71258	7.77194	8.43439	8.2327	8.29598	9.44743	8.28382	8.73651	7.83227	8.85627	8.47542	8.47294
CDS1	0.00505393	11.8435	0.105586	0.917744	0.953608	11.8326	11.7757	11.8303	11.9744	11.7494	11.8926	11.8464	11.7999	11.9132	11.8086	11.7676	11.9313
CDS2	0.0115325	10.7909	0.177298	0.862382	0.921325	10.9059	10.7357	10.5564	10.8136	10.9345	10.7812	10.9331	10.9025	10.5348	10.7784	10.7663	10.8482
CDT1	0.342693	9.76231	2.88429	0.0143602	0.0557815	9.5552	9.46892	9.52095	9.40514	9.79988	9.79566	9.76878	10.1402	9.81445	9.7996	10.0954	9.98344
CDV3	-0.029601	14.5839	-1.25145	0.235816	0.405921	14.6729	14.6199	14.5655	14.5848	14.5751	14.5848	14.6167	14.5596	14.5195	14.6073	14.5655	14.5349
CDYL	0.0918866	12.183	2.7897	0.0170535	0.0631904	12.2091	12.1732	12.1926	12.0522	12.1251	12.0667	12.2729	12.2386	12.247	12.2339	12.1665	12.2176
CDYL2	0.0540989	10.2945	0.71642	0.488134	0.65251	10.298	10.3518	10.3419	10.2976	10.5096	10.1168	10.4962	10.5643	10.4354	9.54893	10.2606	10.3135
CEACAM1	-0.0187675	14.7112	-0.680277	0.509895	0.671349	14.6348	14.8309	14.6543	14.7522	14.6837	14.7835	14.6788	14.72	14.7281	14.6919	14.6995	14.6768
CEACAM5	-0.0255302	14.5831	-1.01332	0.331909	0.508923	14.6241	14.6727	14.5863	14.5953	14.5629	14.5233	14.5596	14.5425	14.6561	14.5943	14.521	14.559
CEACAM6	-0.00386284	12.9247	-0.0850869	0.933667	0.963944	13.0386	12.9258	12.9496	12.9478	12.8752	12.823	13.0315	12.9452	12.9826	12.8488	12.9137	12.8139
CEBPA	0.259402	9.61678	1.07421	0.304917	0.479687	9.87737	9.71866	9.41114	9.1934	9.56323	9.15865	10.2812	9.59027	9.42568	10.0552	9.72832	9.39817
CEBPB	0.0183505	12.4291	1.05306	0.314099	0.489141	12.3857	12.4292	12.4182	12.4211	12.403	12.435	12.5229	12.3536	12.5121	12.4228	12.41	12.435
CEBPZ	0.0689276	14.3199	5.76292	0.000109199	0.00180608	14.3133	14.2837	14.3276	14.2785	14.251	14.2754	14.36	14.3147	14.3817	14.3511	14.3507	14.3515
CEBPZOS	0.146211	11.0892	1.02092	0.328449	0.505336	11.2207	11.19	10.7961	11.2169	11.0636	10.5437	11.1692	11.165	11.1678	11.3962	10.9682	11.1736
CELF1	0.0380787	13.6684	1.57003	0.143704	0.292367	13.6973	13.7004	13.4927	13.6446	13.6816	13.6631	13.7753	13.7089	13.5451	13.724	13.6753	13.712
CEMIP	-0.126876	10.0078	-1.59618	0.137749	0.283784	10.2061	10.1173	9.99593	10.1069	10.0851	9.91589	9.9782	9.96659	10.0663	10.08	9.77184	9.80305
CEMIP2	-0.0340205	13.1847	-2.38155	0.0356462	0.108796	13.241	13.2293	13.2175	13.1543	13.1907	13.1653	13.159	13.1753	13.1832	13.1611	13.1795	13.1597
CENATAC	0.545403	8.54516	1.89126	0.084234	0.200927	8.55613	7.30157	8.36243	8.0175	8.15768	9.23368	8.16709	8.84806	9.42055	NA	9.37649	8.39959
CENPA	-0.109151	8.60453	-0.843292	0.416391	0.5882	8.50828	NA	8.40411	8.69588	8.7109	9.078	8.28295	8.58518	7.96111	8.64107	8.99027	8.70681
CENPB	0.0546582	12.3218	1.95331	0.0757357	0.186476	12.3308	12.3363	12.2493	12.3183	12.2754	12.2648	12.3517	12.4032	12.269	12.3293	12.343	12.391
CENPC	-0.0186798	12.4579	-1.14021	0.277563	0.45089	12.4565	12.4481	12.4481	12.5588	12.4759	12.4438	12.4381	12.4198	12.3988	12.481	12.4366	12.4892
CENPE	0.155878	10.8504	2.65248	0.0218743	0.0757088	10.7655	10.6333	10.8474	10.8072	10.9007	10.6808	10.9352	10.8105	10.8676	10.9048	10.9986	11.0535
CENPF	0.113381	13.6386	3.99604	0.00195513	0.013389	13.5814	13.5101	13.5957	13.5514	13.6349	13.6183	13.6204	13.6813	13.6877	13.6725	13.7654	13.7441
CENPH	0.13211	11.4129	4.22379	0.001317	0.0101348	11.4334	11.3371	11.2993	11.3884	11.3612	11.2632	11.4998	11.4875	11.5351	11.4121	11.4463	11.4912
CENPI	0.0885292	10.5215	2.32254	0.0396111	0.117252	10.527	10.3276	10.4371	10.5307	10.5138	10.4788	10.4793	10.484	10.6918	10.5931	10.594	10.6003
CENPJ	0.517353	7.25763	3.27805	0.00702715	0.0336134	7.51647	NA	6.69837	7.31276	6.39845	6.94771	6.92814	7.67333	7.77412	7.40023	7.57307	7.70024
CENPK	-0.0972512	9.19344	-0.902232	0.385581	0.558995	9.21399	9.47464	9.06918	9.11738	9.09852	9.47867	9.15979	9.18831	9.08368	8.91214	9.17454	9.35041
CENPL	0.229311	9.8611	1.16134	0.26922	0.441391	9.23516	9.89027	10.035	9.87687	10.0379	9.3919	9.6538	10.235	9.96093	10.1173	10.1555	9.74356
CENPM	0.176407	9.74557	3.0508	0.0106103	0.0451599	9.55071	9.57017	9.63518	9.69035	9.73891	9.73131	10.0249	9.89166	9.71937	9.78067	9.83695	9.77663
CENPN	0.0530841	10.0957	1.12455	0.283879	0.45826	10.0921	10.211	10.1383	10.0132	9.988	9.98735	10.1726	10.1056	10.2092	10.0723	10.1007	10.0584
CENPO	0.274496	9.69985	3.49599	0.00474462	0.0255626	9.50119	9.40108	9.37105	9.49172	9.75597	9.80225	9.78696	9.68293	9.75097	9.76733	10.2175	9.86925
CENPP	0.0653103	9.6181	1.05262	0.314293	0.489316	9.72409	9.59662	9.60242	9.54063	9.59677	9.45096	9.74537	9.70749	9.82518	9.47834	9.64743	9.50193
CENPQ	0.0966694	10.4024	1.72305	0.111836	0.245034	10.1718	10.2473	10.6246	10.2845	10.4512	10.398	10.3691	10.3948	10.5165	10.4859	10.4452	10.4401
CENPS	0.0629246	11.6102	2.45222	0.0314013	0.0986789	11.5636	11.4748	11.6563	11.608	11.5579	11.6135	11.735	11.6201	11.6616	11.519	11.6578	11.6552
CENPT	-0.186932	8.86048	-1.84642	0.0909096	0.211657	8.90425	9.12553	8.63881	8.85662	9.05276	9.10945	8.62705	8.77412	8.93965	8.56975	8.86729	8.86051
CENPU	0.141068	10.961	4.33954	0.00108	0.00893818	10.8544	10.875	11.0809	10.9123	10.9278	10.8089	11.0403	11.006	11.0884	11.007	10.8324	11.0988
CENPV	-0.0802094	13.2851	-3.8053	0.00273408	0.0172403	13.332	13.3313	13.2248	13.3397	13.3588	13.4008	13.2605	13.3435	13.0491	13.2844	13.2651	13.2309
CENPX	-0.18484	10.9292	-3.08955	0.0098892	0.0428992	11.0511	10.7191	11.0044	11.0615	11.1398	11.0669	10.7567	10.8754	10.9751	10.8014	10.979	10.7193
CEP104	0.143307	11.9706	3.39497	0.00568995	0.0291081	11.6731	11.8097	11.8985	11.8464	11.9419	12.122	12.0146	12.0169	12.03	12.363	11.944	11.9875
CEP120	-0.273084	8.88911	-2.28815	0.0421138	0.122366	9.23849	9.15707	8.86256	8.74054	9.12608	9.17022	8.18537	8.8215	8.62602	8.97837	8.9155	8.84761
CEP131	0.0398151	12.1047	1.70025	0.116145	0.252046	12.1679	12.116	11.9445	12.0861	12.0806	12.1264	12.1751	12.1434	11.9749	12.1908	12.1348	12.1162
CEP135	-0.165516	8.5443	-1.90243	0.0826424	0.19832	8.68395	8.55304	8.75459	8.68359	8.2158	8.70027	8.321	8.43549	8.11727	8.48631	8.94558	8.63471
CEP152	0.117472	11.382	2.20249	0.0490233	0.136844	11.2567	11.2824	11.2421	11.3486	11.411	11.3988	11.5437	11.4234	11.3986	11.4445	11.3286	11.5056
CEP170	0.0399312	11.8131	1.24596	0.23775	0.407734	11.7563	11.8315	11.741	11.7924	11.8285	11.8184	11.9293	11.8424	11.721	11.891	11.7913	11.8137
CEP170B	0.0455149	11.9023	3.35023	0.00616803	0.0306905	11.8958	11.8737	11.8672	11.9139	11.8714	11.8814	11.9324	11.9598	11.8516	11.9364	11.933	11.9113
CEP192	0.137535	12.7381	6.46564	3.91e-05	0.000930395	12.8039	12.6192	12.6397	12.6538	12.6675	12.6719	12.7669	12.8236	12.7972	12.8616	12.7838	12.7682
CEP20	-0.356132	10.9019	-4.93799	0.000398192	0.00458728	11.2458	11.1242	10.4729	11.1719	11.3198	11.1541	10.8711	11.0127	10.0655	10.7859	10.9037	10.6955
CEP250	0.0523669	10.4703	0.941419	0.365992	0.542148	10.3033	10.542	10.5203	10.4173	10.4988	10.3644	10.3382	10.4581	10.6829	10.5124	10.5359	10.47
CEP295	-0.425362	6.63545	-1.03467	0.322252	0.498096	5.61562	6.1711	NA	7.47463	6.70397	8.05479	5.15763	6.37156	NA	6.84299	6.16509	7.51456
CEP350	-0.00364885	10.368	-0.231196	0.821255	0.894475	10.3838	10.3765	10.3891	10.3408	10.3571	10.3716	10.3908	10.3404	10.3907	10.3631	10.3684	10.3436
CEP41	-0.100847	10.7845	-2.47633	0.0300684	0.0958259	10.8352	10.8671	10.8816	10.8672	10.7638	10.9094	10.7063	10.8431	10.428	10.8097	10.7987	10.7039
CEP43	0.020518	12.4579	0.416653	0.684661	0.804765	12.4839	12.4016	12.549	12.4925	12.4803	12.3219	12.5041	12.5508	12.2346	12.4187	12.6158	12.4413
CEP44	-0.222364	9.95436	-2.75405	0.0181941	0.0661929	10.0996	10.0729	9.68692	10.0143	10.2368	10.1071	10.0888	9.81049	9.62195	9.82803	9.71139	10.174
CEP55	0.0757896	12.4896	3.21003	0.00794791	0.0368167	12.4018	12.4929	12.4171	12.4691	12.4986	12.4305	12.5588	12.5511	12.5211	12.5089	12.5415	12.4833
CEP57	0.0212722	9.7944	0.456203	0.656804	0.783664	9.88126	9.75107	9.84922	9.67937	9.8101	9.73155	9.73426	9.88337	9.74687	9.85343	9.86134	9.75094
CEP63	-0.0114377	9.765	-0.120991	0.905803	0.94725	9.89485	9.81352	9.44594	9.83804	9.84534	9.76942	9.76566	9.46885	9.89595	9.90402	9.90436	9.634
CEP68	-0.519539	8.34015	-2.3898	0.0351237	0.107639	8.88464	8.96199	8.78839	8.16956	8.69807	8.10066	7.9159	8.33881	8.51779	NA	7.53306	8.01755
CEP72	0.146275	17.159	2.37056	0.0363545	0.110027	NA	17.1358	17.4167	16.9421	NA	16.9884	NA	17.6947	17.2054	17.1321	NA	16.8407
CEP76	0.118581	11.0269	2.28467	0.0423754	0.122956	11.1451	10.9506	10.911	10.8456	10.9671	11.0147	11.1557	11.1173	10.997	11.1634	10.967	11.0889
CEP78	0.0359657	10.1361	0.462305	0.652552	0.78107	10.0469	10.1668	10.4025	10.0529	10.0124	10.0794	10.1003	10.3346	10.0422	10.0411	10.3022	10.0527
CEP83	0.0425051	9.74765	0.600947	0.559622	0.712081	9.59169	9.4629	9.83322	9.84148	9.87236	9.79565	9.42759	9.84929	9.83535	9.90386	9.72818	9.83025
CEP85	0.0195062	10.467	0.670275	0.516017	0.676349	10.4348	10.6221	10.3943	10.2021	10.4895	10.5344	10.4516	10.5055	10.4492	10.478	10.4617	10.5807
CEP89	0.0945955	8.87524	0.772059	0.455771	0.623195	8.90535	8.07089	8.98401	9.04469	9.2111	8.42672	8.89418	9.01367	9.13998	9.10265	8.73569	8.97398
CEP95	-0.162629	9.09149	-1.11377	0.288287	0.462104	9.57495	8.98528	9.09043	8.92149	9.35452	9.13253	9.1848	9.03386	8.8163	8.90427	9.20885	8.89057
CEP97	0.0492454	11.4461	1.03032	0.324204	0.500122	11.478	11.5306	11.4054	11.3735	11.4071	11.3433	11.4651	11.3376	11.5488	11.4105	11.5424	11.5107
CEPT1	0.0200665	13.337	0.470946	0.646554	0.776483	13.378	13.323	13.4122	13.3376	13.2242	13.2695	13.3176	13.3023	13.4811	13.264	13.3407	13.3933
CERS2	-0.0770508	14.6542	-3.51859	0.00455608	0.0248888	14.6823	14.7309	14.6709	14.7395	14.7001	14.6842	14.6106	14.6198	14.4722	14.6624	14.6578	14.6192
CERS5	-0.192524	10.3742	-1.43116	0.179196	0.338819	10.3765	10.4723	10.558	10.4359	10.6859	10.6337	10.1753	9.62372	10.6648	10.5506	10.5948	9.71929
CERS6	-0.0359098	13.3265	-1.16656	0.267187	0.438856	13.271	13.4368	13.3525	13.2967	13.3498	13.355	13.2742	13.4078	13.3786	13.2314	13.2894	13.275
CERT1	-0.0854334	11.7798	-4.12231	0.00156933	0.0115542	11.9024	11.8654	11.756	11.8158	11.702	11.8258	11.8543	11.7278	11.7137	11.7282	11.7502	11.7157
CES2	0.12182	9.20861	4.12488	0.00156235	0.0115404	9.21692	9.1422	9.17527	9.17486	9.12148	8.98078	9.27001	9.24321	9.32406	9.10618	9.48479	9.26359
CETN2	0.0523096	12.2505	1.5446	0.149707	0.29998	12.2672	12.2639	12.2063	12.2871	12.1917	12.2024	12.2681	12.3414	12.0537	12.3783	12.3114	12.2341
CETN3	-0.235134	9.82203	-2.73731	0.0187555	0.0677709	10.1039	10.036	10.0147	9.83305	9.93192	9.73104	9.8097	9.92552	9.46184	9.567	9.73618	9.71362
CFAP20	0.017809	12.5627	0.4476	0.662819	0.787443	12.527	12.6151	12.4974	12.5817	12.4346	12.6575	12.5516	12.6375	12.611	12.548	12.5911	12.4994
CFAP298	-0.0461406	12.0742	-0.972768	0.350836	0.526646	12.1259	11.9847	12.1035	12.0636	12.1953	12.163	12.0034	12.0592	11.8331	12.0392	12.1752	12.1441
CFAP300	-0.525526	7.30641	-4.82262	0.000480829	0.00517613	7.45814	NA	NA	7.74015	7.60616	7.47843	7.16101	6.51089	7.4496	6.5967	6.97188	7.4352
CFAP36	0.0573193	10.1024	1.48305	0.165144	0.320929	10.0822	10.1821	10.096	10.0836	10.0959	9.8639	10.2122	10.2411	10.1708	9.99674	10.1012	10.1028
CFAP410	0.00461551	7.90878	0.0221789	0.982688	0.99115	8.15466	7.79554	7.81948	7.9348	8.17928	7.56293	7.82464	7.98795	7.37986	8.37669	8.28318	7.60636
CFAP418	0.0719977	10.8471	0.361253	0.724509	0.830708	10.7154	NA	10.6449	10.8788	10.4093	11.4875	11.0846	11.6626	10.4272	10.7325	10.3801	11.0632
CFAP45	-0.00890522	9.71427	-0.0675931	0.947279	0.972179	9.1346	9.7558	9.37625	10.1822	9.9878	9.85675	9.82768	9.66012	9.19271	9.96739	9.81675	9.81313
CFAP46	0.107734	11.1551	1.07868	0.303003	0.477675	11.2908	NA	11.1982	10.7058	11.3896	10.9227	NA	11.376	11.3468	11.137	11.1452	11.1043
CFAP58	-0.109888	12.9301	-3.4513	0.00514132	0.0269061	13.0142	12.9742	12.8733	12.9833	13.1863	12.9173	12.972	12.8323	12.8863	12.8534	12.8657	12.8024
CFAP97	0.0966955	9.13056	1.5604	0.145953	0.295411	9.21498	9.23604	9.06985	9.14383	8.97843	9.01228	9.28253	9.2257	8.73368	9.27773	9.14094	9.25074
CFDP1	-0.177218	13.1912	-4.24055	0.00127957	0.00995725	13.2041	13.2652	13.2526	13.331	13.3753	13.2566	13.11	13.1551	12.9904	13.1736	13.0455	13.135
CFH	0.0479017	12.4615	1.95101	0.0760355	0.18701	12.3798	12.4127	12.5175	12.4535	12.4017	12.4563	12.4758	12.4224	12.5755	12.4513	12.5066	12.4853
CFL1	-0.211969	18.6942	-8.23563	3.89e-06	0.000178191	18.7826	18.769	18.8032	18.7747	18.8309	18.8543	18.4982	18.5509	18.6554	18.5789	18.6107	18.6214
CFL2	-0.195669	11.3875	-3.49398	0.00476179	0.0256064	11.5688	11.5128	11.3617	11.5481	11.4026	11.5204	11.383	11.2604	11.148	11.2508	11.3657	11.3279
CFLAR	0.0205609	9.80803	0.0921692	0.928162	0.959547	9.67596	10.0282	10.1141	9.42844	10.1085	9.43132	10.014	10.1372	10.0071	9.67132	9.53561	9.54458
CFTR	-0.0813832	10.4827	-1.12588	0.283337	0.457632	10.4905	10.6116	10.471	10.5593	10.6163	10.3916	10.3377	10.387	10.5168	10.3271	10.5505	10.533
CGAS	0.0722063	12.2566	4.71535	0.00057392	0.00581594	12.2199	12.2542	12.2179	12.204	12.2086	12.1595	12.2723	12.3215	12.4405	12.2709	12.2849	12.2248
CGGBP1	0.0732401	11.0647	0.92965	0.3718	0.547747	11.1296	10.9647	10.9087	11.2332	11.0398	10.898	11.0998	11.0022	11.0034	11.2235	11.1956	11.0773
CGN	-0.049348	13.9843	-2.69297	0.0203264	0.0716109	14.0433	14.0164	13.989	14.0016	13.9931	14.0176	14.0046	13.9275	13.883	13.9472	13.9697	14.019
CGNL1	-0.179057	13.7246	-2.385	0.0354269	0.108384	13.7693	13.7299	13.9442	13.7183	13.781	13.9418	13.7254	13.64	13.5269	13.533	13.63	13.7548
CGREF1	0.0781428	11.7313	1.47942	0.166095	0.322083	11.8661	11.6619	11.7058	11.7449	11.601	11.6177	11.8932	11.8215	11.6026	11.6948	11.8025	11.7637
CHAC2	0.0214314	11.7186	0.690528	0.503665	0.666514	11.6814	11.7307	11.5985	11.7668	11.7839	11.6821	11.6975	11.7305	11.6237	11.7598	11.7565	11.8113
CHAF1A	0.0391883	11.6299	1.40224	0.187455	0.34866	11.5464	11.6516	11.6454	11.6151	11.5943	11.5679	11.6644	11.6374	11.789	11.6389	11.6135	11.5946
CHAF1B	0.0872657	11.6628	2.44134	0.0320215	0.100105	11.7168	11.5774	11.5324	11.577	11.6014	11.7432	11.7422	11.7005	11.7118	11.6135	11.7788	11.6578
CHAMP1	0.016726	13.4881	0.912302	0.380479	0.554457	13.4489	13.5202	13.4542	13.4864	13.4785	13.5053	13.5466	13.4997	13.421	13.4915	13.4897	13.515
CHCHD1	0.00661247	12.1269	0.181156	0.859423	0.919507	12.2162	12.1852	12.1742	11.9971	12.0485	12.1003	12.0598	12.1264	12.1683	12.1342	12.1737	12.1396
CHCHD2	-0.0342025	15.0184	-1.27932	0.226185	0.39412	15.0747	15.0209	14.9838	15.0644	15.0381	15.0455	15.0812	14.9586	14.8976	15.0127	15.005	15.0385
CHCHD3	-0.0517557	14.7052	-1.41717	0.183152	0.343622	14.7154	14.748	14.429	14.8148	14.8646	14.8325	14.7196	14.7271	14.347	14.771	14.7542	14.7396
CHCHD4	0.12016	11.5556	2.18317	0.050725	0.140162	11.6259	11.4354	11.5469	11.5429	11.3996	11.4108	11.7959	11.6086	11.4552	11.592	11.5657	11.6887
CHCHD5	0.105196	10.9736	2.13072	0.0556305	0.150039	10.97	11.0298	10.8419	10.8312	10.906	10.9333	11.0394	10.982	10.8351	11.2402	10.985	11.0892
CHCHD6	0.000140924	11.495	0.00307169	0.997602	0.99871	11.5383	11.5814	11.42	11.452	11.575	11.4371	11.559	11.5238	11.3223	11.5532	11.5074	11.4707
CHCHD7	0.107293	11.8099	2.14332	0.0544131	0.147373	11.8385	11.8158	11.6913	11.6955	11.8187	11.6778	11.7975	11.9321	11.8888	11.8728	11.8862	11.804
CHD1	0.0145711	12.7215	0.559015	0.586954	0.733814	12.6966	12.7887	12.6503	12.7426	12.7068	12.7111	12.7608	12.6748	12.6574	12.7385	12.7573	12.7731
CHD1L	0.0266231	12.4248	2.28536	0.0423239	0.122858	12.497	12.4024	12.4013	12.4107	12.4171	12.3781	12.4411	12.4202	12.4402	12.456	12.4366	12.3964
CHD2	-0.0424234	12.5679	-2.36158	0.036943	0.11136	12.592	12.5639	12.6215	12.6131	12.5795	12.6143	12.5721	12.4837	12.5878	12.4532	12.5738	12.5598
CHD3	-0.0203931	13.666	-1.27069	0.229132	0.397717	13.6695	13.6614	13.693	13.6962	13.6718	13.6675	13.6168	13.6234	13.6763	13.691	13.6516	13.6734
CHD4	-0.0748794	15.6419	-6.62249	3.14e-05	0.000788151	15.653	15.664	15.7024	15.6904	15.6691	15.6953	15.6031	15.6011	15.6096	15.612	15.6006	15.6026
CHD6	-0.113938	11.5378	-3.65118	0.00359448	0.0208525	11.5753	11.471	11.6683	11.4945	11.6442	11.6672	11.5081	11.4374	11.5195	11.5196	11.4859	11.4626
CHD7	0.00373562	13.9713	0.151823	0.881977	0.934071	13.9341	13.8928	14.0356	13.9938	14.0042	13.9569	13.9521	13.903	14.0264	13.9979	13.9681	13.9912
CHD8	-0.00961978	11.9146	-0.42731	0.677105	0.798276	11.8995	11.9126	11.9795	11.964	11.929	11.8718	11.9263	11.9378	11.7754	11.9762	11.894	11.9085
CHD9	-0.119251	9.20408	-1.16042	0.269579	0.441659	9.18422	8.9996	9.47063	9.39635	9.25538	9.27079	9.02189	9.37892	9.07173	9.29766	8.95413	9.14764
CHDH	0.0323396	13.3821	1.28436	0.224476	0.39205	13.3856	13.3906	13.2956	13.3157	13.3957	13.4058	13.395	13.3684	13.3694	13.4282	13.3978	13.4371
CHEK1	0.191533	12.9497	5.61311	0.000137136	0.00209964	12.8163	12.9065	12.8713	12.7748	12.804	12.9692	13.1106	13.0277	12.9714	13.0212	13.0668	13.0564
CHEK2	0.025455	11.9642	0.999627	0.338215	0.51509	11.9349	11.9683	11.9228	11.9223	12.0081	11.9592	12.0068	11.9683	11.9476	11.9895	12.0487	11.8937
CHERP	0.0175351	13.5369	1.18274	0.260967	0.432181	13.5364	13.5454	13.54	13.5394	13.5153	13.4987	13.5576	13.5626	13.5733	13.5279	13.5428	13.5034
CHID1	-0.101744	13.3526	-5.76086	0.000109538	0.00180608	13.4068	13.3684	13.4391	13.4248	13.4013	13.4134	13.1467	13.3024	13.3969	13.2881	13.3321	13.3109
CHKA	0.148859	11.6459	4.63214	0.000659091	0.00639177	11.615	11.546	11.5093	11.6256	11.5553	11.5646	11.6647	11.7096	11.82	11.7206	11.749	11.6706
CHKB	0.0491232	10.4764	0.450138	0.661042	0.786328	10.4059	10.2135	10.629	10.5575	10.3031	10.6685	10.5602	10.5404	10.4042	10.1121	10.6169	10.7055
CHM	0.10894	12.6817	4.84908	0.000460403	0.00503929	12.6237	12.6012	12.6652	12.6448	12.568	12.6563	12.7618	12.698	12.7686	12.712	12.7435	12.7374
CHML	0.187439	11.1549	3.93727	0.00216702	0.0145203	10.967	11.121	10.9641	11.1175	11.0671	11.1301	11.2358	11.3575	11.2018	11.3057	11.2092	11.1817
CHMP1A	-0.0346513	14.1609	-0.857385	0.408877	0.580734	14.1644	14.1705	13.947	14.218	14.2597	14.3052	14.2127	14.123	13.8512	14.1472	14.3406	14.191
CHMP1B	-0.064068	12.101	-0.749035	0.468994	0.635368	12.0666	12.151	11.6139	12.2561	12.3083	12.4382	12.0528	12.217	11.5227	12.1634	12.258	12.1638
CHMP2A	-0.00378305	14.3349	-0.16292	0.87343	0.928728	14.3416	14.3298	14.1955	14.3986	14.3916	14.3505	14.3834	14.35	14.2182	14.3629	14.3737	14.3232
CHMP2B	-0.0478657	13.3915	-0.965955	0.354091	0.529873	13.161	13.4829	13.3298	13.5456	13.5295	13.4141	13.4416	13.3872	13.1724	13.4524	13.4426	13.3389
CHMP3	-0.0188774	13.8441	-0.730721	0.479683	0.644173	13.869	13.8746	13.7074	13.9107	13.9173	13.8284	13.8713	13.8855	13.7158	13.8596	13.8378	13.8514
CHMP4A	0.041026	13.4952	1.97559	0.0728826	0.180982	13.6003	13.5021	13.4337	13.5033	13.4887	13.397	13.5815	13.5087	13.3347	13.5476	13.531	13.5142
CHMP4B	-0.0142333	16.3076	-0.309417	0.762581	0.856289	16.3228	16.2776	16.19	16.3349	16.3828	16.3777	16.2516	16.3056	16.1806	16.3868	16.3165	16.3641
CHMP4C	0.030382	13.124	0.84981	0.412904	0.584704	13.1959	13.0708	13.0362	13.0872	13.1296	13.1602	13.1755	13.1396	13.0048	13.1664	13.2209	13.101
CHMP5	-0.0222038	13.8979	-1.34195	0.205702	0.37003	13.862	13.915	13.9467	13.9559	13.9643	13.9205	13.922	13.9105	13.6197	13.9339	13.9108	13.914
CHMP6	0.0361676	11.9132	1.09424	0.296406	0.470815	11.9477	11.9508	11.7697	11.8545	11.9025	11.9195	11.983	11.9339	11.8914	11.914	11.9212	11.9697
CHMP7	0.0775677	11.756	3.28894	0.00689007	0.0331421	11.7075	11.7049	11.6548	11.7359	11.6905	11.808	11.7492	11.8083	11.8858	11.7694	11.8134	11.7439
CHN2	-0.154309	7.09093	-0.432384	0.673519	0.794776	5.83147	7.79921	7.33219	7.57298	7.31423	7.00739	7.17178	7.36056	7.60493	6.50124	7.61595	5.97924
CHORDC1	0.0908968	14.1839	4.40959	0.00095859	0.00826532	14.1728	14.1064	14.0842	14.1708	14.1435	14.1485	14.234	14.245	14.1868	14.2568	14.2472	14.2102
CHP1	0.0481398	13.556	2.03113	0.0662007	0.169044	13.663	13.5409	13.4243	13.5578	13.5105	13.5377	13.6269	13.5601	13.4629	13.6105	13.6002	13.5769
CHPF	-0.254788	9.57614	-2.03123	0.0661892	0.169044	9.69359	9.923	9.52417	9.85784	9.52262	9.51939	9.3342	9.54626	10.0838	9.15089	9.21244	9.5455
CHPF2	-0.0469586	11.3483	-1.47442	0.167414	0.323627	11.5056	11.2561	11.3765	11.3959	11.3942	11.32	11.2905	11.3143	11.3991	11.2336	11.3308	11.3633
CHPT1	-0.0959243	10.8593	-1.42179	0.181836	0.342184	10.9254	10.9924	10.8974	10.7302	11.0107	10.9753	11.0404	10.6398	10.4233	10.7586	11.0103	10.9078
CHRAC1	0.168155	14.2043	3.68152	0.00340539	0.0201266	14.1024	14.0299	14.1985	14.1727	14.1233	14.1112	14.1468	14.2062	14.3523	14.3133	14.3163	14.3783
CHST12	-0.181135	9.15388	-1.08006	0.302413	0.477102	9.45373	8.54174	9.15052	9.58454	9.43157	9.04929	8.79187	8.84618	9.26511	9.67762	9.16177	8.89256
CHST14	0.00643905	11.2678	0.191177	0.851746	0.914076	11.3257	11.2806	11.2199	11.2458	11.2696	11.2569	11.1633	11.3386	11.1818	11.3723	11.2534	11.3053
CHSY1	0.0297951	10.0467	0.354018	0.72978	0.834243	9.99646	9.99032	10.0548	9.8011	10.2454	10.0417	10.2126	9.88119	10.5699	10.0443	10.0643	9.65895
CHTF18	0.00574159	12.7616	0.327465	0.749245	0.847753	12.7153	12.771	12.8086	12.7547	12.7583	12.6864	12.7423	12.7608	12.9074	12.7665	12.7529	12.7155
CHTF8	-0.0355281	12.1926	-0.798901	0.440658	0.610022	12.3306	12.2799	12.1371	12.2612	12.0373	12.1923	12.1657	12.1853	12.0568	12.1806	12.2194	12.265
CHTOP	-0.0727579	13.6236	-2.02299	0.067143	0.170626	13.7154	13.7161	13.4938	13.7416	13.6382	13.6848	13.7759	13.5762	13.2747	13.6629	13.5943	13.609
CHUK	0.0837467	13.3046	3.8578	0.00249204	0.0161232	13.2456	13.2417	13.313	13.2214	13.2749	13.301	13.2592	13.3741	13.3426	13.3518	13.3363	13.3939
CHURC1	0.043363	12.062	0.571192	0.578944	0.727654	12.1248	12.1677	12.0701	11.9278	11.9166	12.0352	12.2071	11.9998	12.1876	12.132	12.0018	11.9741
CIAO1	0.118091	13.9162	4.90801	0.00041812	0.00472603	13.835	13.8692	13.9067	13.8473	13.8617	13.8231	14.0316	13.929	13.9928	13.926	13.9548	14.0175
CIAO2A	0.0124412	13.1494	0.361641	0.724227	0.83049	13.1791	13.1639	13.2752	13.1101	13.061	13.0975	13.1151	13.0731	13.2008	13.1806	13.1352	13.2016
CIAO2B	0.0710045	13.9225	1.92722	0.0792081	0.192244	13.8759	14.0035	13.7145	13.8512	13.8861	13.9571	13.9186	13.9726	13.9729	13.998	13.8935	14.0259
CIAO3	-0.0536087	11.7179	-0.954842	0.359447	0.535224	11.6588	11.7386	11.6629	11.8486	11.781	11.7783	11.7773	11.7991	11.5611	11.6343	11.7091	11.6656
CIAPIN1	0.0126885	14.1366	0.526157	0.608853	0.750375	14.1395	14.1809	14.0498	14.116	14.1446	14.146	14.1972	14.195	14.0722	14.1585	14.1213	14.1185
CIB1	-0.100531	12.7813	-3.50798	0.00464368	0.0251425	12.7697	12.7694	12.8061	12.9202	12.9044	12.8361	12.7461	12.6821	12.754	12.7008	12.7186	12.7679
CIC	-0.149574	12.1392	-3.65666	0.00355953	0.0207806	12.2598	12.1199	12.3433	12.1595	12.2227	12.1803	12.0958	12.0094	12.1951	11.9569	12.0562	12.0715
CINP	0.032598	10.7555	0.920278	0.376471	0.551075	10.7635	10.621	10.7022	10.8229	10.7306	10.7603	10.7042	10.8905	10.6935	10.8183	10.8036	10.7557
CIP2A	0.131304	13.2206	7.52679	9.37e-06	0.000328352	13.091	13.1766	13.1403	13.1764	13.1596	13.1824	13.2292	13.2781	13.3134	13.2874	13.3242	13.2888
CIR1	-0.0727672	11.1719	-1.67383	0.121324	0.258926	11.213	11.2864	11.1621	11.1462	11.222	11.2018	11.3292	11.2218	11.0349	11.1467	10.9721	11.1266
CIRBP	-0.0342832	14.7632	-1.39004	0.191033	0.352377	14.731	14.7573	14.9755	14.7252	14.7624	14.7415	14.7049	14.6318	14.9313	14.7133	14.7951	14.6891
CISD1	-0.0363859	12.8828	-1.56183	0.145616	0.294994	13.0081	12.9108	12.7008	12.8274	12.9117	12.9145	13.077	12.8417	12.8017	12.8543	12.8575	12.8883
CISD2	-0.0319585	14.0623	-0.875867	0.399163	0.572345	14.1692	14.1011	13.9357	14.1145	14.1113	14.0549	14.1284	14.0737	13.869	14.0154	14.1434	14.0304
CISD3	-0.092322	11.3635	-1.60513	0.135761	0.28096	11.5093	11.5037	11.3238	11.4004	11.3494	11.4604	11.465	11.393	11.0162	11.2689	11.3908	11.2813
CIT	0.0713603	12.2109	4.76788	0.000526173	0.00549399	12.1896	12.181	12.1479	12.1607	12.1916	12.1805	12.2632	12.244	12.2302	12.2558	12.2196	12.2667
CIZ1	-0.0519778	11.19	-1.41682	0.183252	0.343622	11.274	11.2805	11.1618	11.3072	11.1797	11.2267	11.2119	11.2473	10.833	11.1426	11.1934	11.2221
CKAP2	0.0922909	11.9589	2.96696	0.0123564	0.0501543	11.8763	11.8816	11.9374	12.0123	11.9497	11.8282	12.0034	12.0422	11.9332	12.0442	11.9714	12.0268
CKAP2L	0.0815128	8.82681	1.34848	0.203657	0.367356	8.53915	8.71023	8.71848	8.78141	9.09259	8.88767	8.74964	8.8972	9.05301	8.77922	8.9069	8.80626
CKAP4	-0.0851489	12.8341	-7.73515	7.2e-06	0.000276209	12.8928	12.876	12.8495	12.8769	12.8753	12.8848	12.8023	12.7964	12.7736	12.8057	12.7777	12.7979
CKAP5	0.0446272	14.303	3.34596	0.00621574	0.0308529	14.2744	14.2694	14.2644	14.2815	14.2992	14.3021	14.3138	14.333	14.2868	14.3224	14.3524	14.3366
CKB	-0.114459	16.1348	-6.67536	2.91e-05	0.000744762	16.1463	16.164	16.3022	16.1668	16.1476	16.2141	16.0384	16.0535	16.2178	16.0449	16.0659	16.056
CKMT1B	-0.0288543	14.6229	-1.96312	0.0744677	0.183994	14.6396	14.641	14.6278	14.6512	14.6478	14.596	14.6086	14.6505	14.6613	14.5648	14.5844	14.6023
CKS1B	-0.207585	12.8376	-6.98434	1.91e-05	0.000545459	12.8807	12.8947	13.1106	12.9471	12.868	12.9157	12.6515	12.7277	12.9657	12.725	12.692	12.672
CKS2	0.0472117	12.0212	1.10445	0.292142	0.466528	12.0347	11.9877	12.0815	11.9226	11.9145	12.0348	12.2178	12.0504	12.099	12.0253	11.8874	11.9982
CLASP1	0.00654608	13.2868	0.51179	0.618556	0.757469	13.2757	13.2707	13.2814	13.303	13.2938	13.2801	13.2569	13.3175	13.2741	13.3001	13.3063	13.2821
CLASP2	-0.02944	12.6982	-1.37181	0.196488	0.358948	12.7022	12.6676	12.7258	12.7391	12.7492	12.7088	12.7913	12.6551	12.5488	12.7064	12.709	12.6754
CLASRP	0.0995574	10.8286	2.08974	0.0597716	0.15735	10.7748	10.7296	10.781	10.6991	10.9339	10.7542	10.7686	10.7062	11.0862	10.8497	10.9532	10.9064
CLCC1	-0.0482397	13.4658	-1.68844	0.118435	0.254858	13.5304	13.4882	13.4782	13.4361	13.4684	13.5298	13.4505	13.4338	13.3533	13.4053	13.4714	13.5442
CLCN2	0.0481229	10.8935	0.639036	0.535415	0.69292	10.6619	10.7788	10.9597	10.9391	10.9003	10.9646	11.0177	10.9013	10.9792	10.7917	10.7678	11.0597
CLCN3	0.132336	10.6364	3.45091	0.00514494	0.0269061	10.578	10.5318	10.5036	10.6028	10.6727	10.5376	10.7249	10.6428	10.6655	10.7571	10.6359	10.7836
CLCN5	0.148591	11.0885	3.05595	0.0105114	0.0448027	11.0349	11.0318	10.9819	11.0533	10.9376	11.0774	11.2278	11.101	11.2821	11.1146	10.988	11.2321
CLCN6	-0.0729482	9.20122	-1.10441	0.292156	0.466528	9.02539	8.97664	9.31819	9.31073	9.41962	9.28105	9.1712	9.26287	9.34834	9.16737	9.10597	9.02727
CLCN7	0.0251096	12.0446	0.621065	0.546761	0.701956	12.0867	12.1126	11.9642	12.0616	12.0091	11.9854	12.1446	12.0942	11.9103	12.0722	12.0148	12.0794
CLDN1	0.0548636	10.2517	0.649577	0.528823	0.687532	9.95452	10.2683	10.4268	10.1934	10.1841	10.3269	9.99265	10.1056	10.3984	10.3137	10.4622	10.3939
CLDN12	-0.216079	11.8613	-1.63731	0.128821	0.270635	12.1729	11.2481	12.2171	10.9763	12.2286	12.3285	11.9015	11.724	12.2782	11.4	12.023	11.8379
CLDN2	0.321538	10.4485	3.79589	0.00277995	0.0173993	10.4271	10.1964	10.2925	10.4793	10.226	10.1262	10.6821	10.2625	10.6397	10.5047	10.6247	10.9208
CLDN3	-0.104489	15.8757	-3.28231	0.00697317	0.0334171	15.9156	15.9321	15.9052	15.8967	15.955	15.9657	15.742	15.885	15.8657	15.7684	15.7848	15.8919
CLDN4	-0.215275	13.0496	-3.04497	0.0107232	0.045467	13.1619	13.1439	13.1055	13.1072	13.2667	13.3789	13.0845	13.1124	12.8377	12.9665	13.0442	12.3852
CLDN7	0.0211015	12.3853	0.683892	0.507693	0.669138	12.341	12.3138	12.559	12.23	12.3631	12.3764	12.3061	12.402	12.6675	12.398	12.3725	12.2946
CLDND1	-0.141396	11.2912	-2.20829	0.0485234	0.135742	11.4243	11.2173	11.5505	11.5539	11.2101	11.2575	11.1791	11.2277	11.2993	11.2463	11.1539	11.1739
CLEC16A	0.0752015	9.76524	4.87668	0.000440066	0.004906	9.70568	9.7171	9.70614	9.88237	9.70811	9.72843	9.82865	9.76839	9.77906	9.70813	9.84447	9.80637
CLEC3A	-0.250097	13.6235	-9.11066	1.42e-06	8.29e-05	13.7836	13.689	13.7787	13.7761	13.7582	13.7055	13.5477	13.515	13.4594	13.491	13.4626	13.5148
CLIC1	-0.0931518	18.1309	-5.73632	0.000113679	0.00186275	18.1733	18.1547	18.2922	18.1693	18.1458	18.1121	18.0138	18.053	18.2387	18.0824	18.0638	18.0714
CLIC3	-0.328985	13.2822	-11.8272	9.41e-08	1.25e-05	13.4957	13.4806	13.4074	13.4345	13.4065	13.4553	13.0566	13.1085	13.1071	13.1602	13.1236	13.1499
CLIC4	-0.0409453	14.6008	-2.77298	0.0175793	0.0645028	14.5765	14.6284	14.6574	14.5984	14.5935	14.6066	14.5461	14.5754	14.7475	14.5588	14.5696	14.5515
CLIC5	-0.134298	10.3798	-1.69746	0.116683	0.252669	10.539	10.5002	10.3035	10.3684	10.262	10.571	10.2247	10.0982	10.7561	10.2857	10.3409	10.3076
CLINT1	-0.0359755	14.5149	-1.97862	0.0725029	0.180295	14.5455	14.5868	14.5175	14.506	14.5201	14.5287	14.5368	14.5312	14.4616	14.4844	14.4617	14.4992
CLIP1	0.0380866	16.1442	2.1616	0.0526908	0.144202	16.0794	16.148	16.1155	16.1062	16.117	16.18	16.1601	16.1691	16.1386	16.1304	16.164	16.2228
CLIP2	-0.035736	11.0119	-1.21157	0.250166	0.421334	11.0463	11.0305	10.9548	11.0821	11.0042	11.104	11.0579	10.996	10.8324	10.9841	11.0363	11.014
CLK1	0.339995	8.45807	3.86798	0.00244776	0.0159281	8.18869	8.39262	8.276	8.08925	8.62825	8.22246	8.7304	8.58407	8.69176	8.72071	8.46661	8.50606
CLK2	0.0838929	10.2657	0.588662	0.567557	0.718831	10.455	10.0364	10.0744	10.5285	10.3387	9.90971	10.1076	10.2767	10.451	10.579	10.14	10.2919
CLK3	-0.0267315	11.1213	-1.06725	0.307918	0.482556	11.1024	11.2367	11.0956	11.0934	11.1099	11.1785	11.1244	11.111	11.0792	11.0872	11.0444	11.1924
CLK4	-0.0035534	8.94723	-0.027505	0.978532	0.988263	9.1094	8.14654	9.22895	9.22819	8.88347	8.8995	9.09024	8.539	9.15741	8.98966	8.84929	9.24516
CLMN	-0.0581411	11.6425	-1.56721	0.144358	0.293291	11.6764	11.6441	11.718	11.6739	11.7345	11.6069	11.4805	11.6861	11.6236	11.6751	11.5712	11.6199
CLN3	0.102503	11.1931	1.54811	0.148866	0.299121	11.0589	11.2443	11.1979	11.3837	10.9822	11.0284	11.2817	11.2222	11.1638	11.3228	11.1448	11.2868
CLN5	-0.0849821	11.3981	-1.20017	0.254393	0.425159	11.4412	11.6304	11.3696	11.5641	11.3702	11.2279	11.4	11.588	11.2458	11.3557	11.3376	11.2469
CLN6	0.0366656	13.649	1.14534	0.27552	0.448668	13.592	13.7151	13.6552	13.6152	13.6426	13.5684	13.71	13.6439	13.7088	13.6279	13.6258	13.6834
CLNS1A	0.0794601	13.7379	1.89088	0.0842884	0.200976	13.5832	13.6941	13.725	13.7028	13.7041	13.7979	13.6911	13.6271	13.8613	13.8001	13.8239	13.8448
CLOCK	-0.0386107	9.60742	-0.570322	0.579515	0.727811	9.61459	9.59878	9.81106	9.49662	9.36444	9.8957	9.64158	9.69352	9.62609	9.51991	9.48916	9.53761
CLP1	0.0562034	13.6125	2.24743	0.0452737	0.128876	13.6295	13.6233	13.5932	13.5653	13.5004	13.5859	13.6557	13.5736	13.6097	13.6535	13.667	13.6923
CLPB	0.0129627	13.6263	0.617512	0.549021	0.704123	13.5482	13.5939	13.6414	13.6473	13.6265	13.6479	13.6167	13.6081	13.6132	13.6487	13.6718	13.6514
CLPP	0.0136495	13.1773	0.526372	0.608708	0.750299	13.2022	13.1267	13.1658	13.2162	13.1661	13.1427	13.1547	13.173	13.2511	13.1731	13.1408	13.2156
CLPTM1	0.029175	14.908	1.36658	0.198077	0.360972	14.9682	14.8963	14.9206	14.9022	14.8156	14.8628	14.9685	14.9404	14.9347	14.8605	14.9036	14.9221
CLPTM1L	-0.0175066	13.967	-0.587335	0.568417	0.719617	13.9101	13.9071	14.0888	13.9932	13.9667	13.9789	13.8743	13.9664	14.0955	13.9585	13.9079	13.9561
CLPX	0.0545856	13.9624	5.11967	0.000297007	0.00367449	13.92	13.9442	13.9175	13.9398	13.9378	13.9614	13.9865	13.9932	13.9582	14.0059	13.9901	13.9946
CLRN3	0.0608118	10.8551	0.823945	0.426856	0.59789	10.6749	10.7294	10.8294	10.9911	10.8392	10.8842	11.0554	10.9911	10.837	10.8985	10.7978	10.7332
CLSPN	0.1552	9.74335	2.33433	0.0387865	0.115641	9.77055	9.85388	9.72705	9.36855	9.42933	9.70526	10.0322	9.87648	9.77008	9.72825	9.83802	9.8206
CLSTN1	-0.117307	11.3597	-3.61565	0.00382968	0.0219023	11.4534	11.4044	11.3957	11.4556	11.4299	11.3968	11.3495	11.3588	11.2634	11.143	11.2496	11.4156
CLSTN3	-0.230811	9.12504	-1.82931	0.0935831	0.215698	9.47509	9.1542	9.29426	9.07802	8.96017	9.38707	9.03145	9.03285	9.09225	8.72761	8.77766	9.48992
CLTA	-0.01987	15.826	-1.03326	0.322885	0.498732	15.9159	15.8563	15.7246	15.8622	15.8319	15.8518	15.8845	15.8246	15.6624	15.8538	15.8114	15.8329
CLTB	0.000841354	13.6528	0.0275579	0.978491	0.988263	13.6807	13.7575	13.5202	13.6804	13.6391	13.6751	13.778	13.7065	13.4237	13.6874	13.6074	13.6774
CLTC	0.00422656	17.7039	0.29416	0.773917	0.863385	17.6733	17.6827	17.752	17.6788	17.698	17.701	17.6593	17.6888	17.8171	17.6955	17.7167	17.6835
CLTCL1	-0.153531	7.68943	-1.28588	0.223963	0.39134	NA	7.75053	7.93923	8.03831	7.60316	7.67088	6.84903	7.7981	7.79387	NA	NA	7.97766
CLU	-0.195222	10.3607	-2.0212	0.0673511	0.171013	10.297	10.5702	10.4718	10.5315	10.4873	10.3921	10.3914	10.4153	10.0389	10.4217	10.066	10.2454
CLUAP1	0.0925828	9.81204	0.921923	0.375648	0.55023	9.66977	NA	NA	9.9526	NA	9.86942	NA	9.99237	9.4622	9.29505	10.3452	10.1107
CLUH	0.135055	14.9807	10.9954	2.03e-07	2.23e-05	14.9149	14.9215	14.9383	14.8976	14.8847	14.8991	15.0521	15.0418	15.1165	15.0362	15.0219	15.0434
CLYBL	-0.222228	11.0887	-3.38646	0.00577783	0.0293248	11.0603	11.2283	11.3552	10.8727	11.2613	11.2857	10.9075	11.0437	10.8809	11.006	10.9303	11.2321
CMAS	-0.0224911	14.0211	-1.25261	0.235409	0.405509	13.9849	14.0436	14.0034	14.0571	14.0337	14.068	13.9995	14.0262	13.9688	14.024	14.0478	13.9958
CMBL	0.0325354	15.7055	1.94951	0.0762332	0.187266	15.705	15.7097	15.7037	15.6881	15.6633	15.6902	15.7495	15.7938	15.6088	15.7426	15.6992	15.7122
CMC1	-0.00770877	12.9032	-0.207155	0.839539	0.906428	12.7808	12.8631	13.0221	12.8786	12.8965	12.9947	12.9848	12.9104	12.8527	12.9029	12.8948	12.8574
CMC2	0.0848051	11.552	1.4014	0.187699	0.349042	11.3758	11.4725	11.5541	11.6126	11.5727	11.5092	11.6972	11.6665	11.3753	11.4909	11.6144	11.6827
CMC4	0.03261	9.72129	0.403583	0.693979	0.811592	9.74854	9.45683	9.78645	9.71572	9.80756	9.63272	9.55463	10.0438	9.65857	9.5537	9.78558	9.91132
CMIP	0.0932828	11.3922	1.8307	0.0933626	0.215531	11.3355	11.3705	11.1725	11.4185	11.3441	11.4054	11.5331	11.3486	11.5421	11.3744	11.4407	11.4215
CMPK1	-0.0355955	16.0862	-2.36071	0.037001	0.111423	16.1	16.0872	16.1812	16.0928	16.102	16.0994	15.9772	16.0534	16.1306	16.0734	16.0892	16.0484
CMPK2	-0.052784	11.5614	-2.04179	0.0649848	0.167122	11.5877	11.5557	11.5688	11.5692	11.6281	11.6551	11.5632	11.59	11.4087	11.499	11.565	11.5465
CMSS1	0.164528	13.4823	6.70015	2.82e-05	0.000725802	13.4072	13.4426	13.411	13.418	13.3647	13.371	13.6137	13.6064	13.4819	13.5625	13.5667	13.5417
CMTM4	-0.0731611	11.6779	-0.727012	0.481867	0.646047	11.8502	12.0079	11.4975	11.6116	11.5945	11.7501	11.7465	11.7695	11.4077	11.7534	11.4881	11.6579
CMTM6	-0.0948856	12.2991	-0.531122	0.605517	0.748514	12.3417	12.0978	11.9707	12.5343	12.5778	12.5569	12.3242	11.9762	12.2753	12.4658	12.5578	11.9107
CMTM7	0.00606108	11.2897	0.102706	0.919979	0.95415	11.6145	11.3721	10.8798	11.3138	11.4594	11.2624	11.7071	11.3792	10.435	11.3478	11.3726	11.3323
CMTM8	0.121974	9.38373	1.03941	0.320137	0.495507	9.29399	9.15614	9.4126	9.3826	9.40714	9.32259	9.33942	9.17236	9.81294	9.62876	9.66409	9.01218
CMTR1	0.00917151	13.0402	0.539751	0.599743	0.744334	13.0631	13.044	13.0166	13.0472	13.0283	13.0189	13.0613	13.0322	13.064	13.086	13.0246	12.9961
CMTR2	0.0915222	12.0889	6.0338	7.29e-05	0.00139908	12.0657	11.9161	12.0517	12.0449	12.1245	12.0248	12.0899	12.14	12.1423	12.1958	12.14	12.1309
CNBP	0.0600238	10.598	0.93091	0.371175	0.547266	10.6067	10.6428	10.2973	10.6983	10.5514	10.6545	10.6909	10.7735	10.2718	10.7594	10.5491	10.6809
CNDP2	-0.0174385	16.5763	-0.928115	0.372562	0.54827	16.5316	16.5791	16.6864	16.595	16.5607	16.5611	16.475	16.5382	16.7005	16.5529	16.5752	16.5598
CNEP1R1	0.163954	9.79707	1.18212	0.261202	0.432385	10.0392	9.70744	9.42715	9.59966	9.87816	9.65345	10.0609	9.85925	9.50898	10.0465	9.67682	10.1074
CNKSR1	-0.080819	11.8544	-1.90101	0.0828424	0.1985	11.88	11.7884	11.9027	11.8519	11.9634	11.9805	11.7929	11.7209	11.8637	11.7598	11.8468	11.901
CNN2	0.0265843	16.2559	1.48844	0.16374	0.318779	16.1969	16.249	16.3005	16.2446	16.2151	16.2471	16.2555	16.2344	16.3274	16.2825	16.2451	16.273
CNN3	-0.0335411	12.9031	-1.04384	0.318167	0.493473	12.8782	12.9542	13.0354	12.9008	12.8924	12.8798	12.9207	12.8215	12.957	12.8116	12.9335	12.8519
CNNM2	0.00648525	10.7272	0.0938263	0.926874	0.958546	10.7981	10.6025	10.6969	10.5839	10.7449	10.9467	10.6407	10.81	10.6176	10.6772	10.8146	10.793
CNNM3	-0.0251679	12.7624	-1.07254	0.305633	0.480143	12.8088	12.8115	12.8242	12.6753	12.743	12.7617	12.7629	12.7778	12.7722	12.777	12.7015	12.7329
CNNM4	-0.0702948	11.2658	-1.69939	0.11631	0.252224	11.2549	11.3402	11.1934	11.3009	11.3675	11.3479	11.1166	11.3401	11.2071	11.1791	11.2843	11.2579
CNOT1	0.0421244	14.9621	3.1405	0.00901576	0.0402341	14.9212	14.9183	14.9735	14.9313	14.9389	14.9521	14.9723	14.9901	15.0376	14.9658	14.9688	14.9753
CNOT10	0.000866489	13.3626	0.0494628	0.961406	0.97861	13.331	13.3565	13.371	13.3579	13.3669	13.403	13.3378	13.2928	13.4129	13.3692	13.3553	13.397
CNOT11	-0.0132018	12.5219	-0.376396	0.713527	0.824861	12.5659	12.5048	12.6038	12.4905	12.5488	12.5198	12.3184	12.5349	12.5936	12.5356	12.5821	12.4648
CNOT2	-0.0170155	13.7065	-0.587396	0.568378	0.719617	13.7583	13.7376	13.7531	13.6721	13.6817	13.6876	13.733	13.699	13.7508	13.6606	13.6809	13.6639
CNOT3	-0.0269082	13.3858	-1.54791	0.148914	0.299121	13.4272	13.3896	13.3601	13.3886	13.4326	13.4111	13.3833	13.3758	13.3062	13.3945	13.4032	13.3578
CNOT4	0.041706	11.4126	0.849919	0.412846	0.584704	11.3352	11.3962	11.411	11.2251	11.4267	11.5531	11.4945	11.5171	11.4651	11.3587	11.3597	11.409
CNOT6	-0.00265789	12.5243	-0.115761	0.909854	0.949805	12.527	12.5172	12.5587	12.5206	12.5176	12.4806	12.454	12.5334	12.6449	12.4979	12.4863	12.5529
CNOT6L	-0.133411	11.5515	-3.00892	0.0114491	0.0475848	11.6317	11.68	11.7197	11.5039	11.6152	11.5613	11.6071	11.454	11.5346	11.3516	11.4962	11.4629
CNOT7	0.0757359	12.6715	2.77568	0.0174933	0.0642918	12.6798	12.5745	12.69	12.6117	12.6218	12.5781	12.6928	12.7017	12.858	12.6411	12.6924	12.7166
CNOT8	0.023374	11.616	0.586782	0.568776	0.719971	11.5742	11.5956	11.7138	11.5904	11.5745	11.6216	11.5975	11.4001	11.8025	11.5308	11.6884	11.7031
CNOT9	0.0194314	13.7383	1.58916	0.139327	0.285958	13.7025	13.7152	13.741	13.7447	13.716	13.7349	13.7359	13.7351	13.7977	13.7466	13.7365	13.7535
CNP	-0.022718	15.1686	-1.07943	0.30268	0.477417	15.2095	15.1609	15.124	15.2141	15.1792	15.2067	15.2164	15.1597	15.0632	15.159	15.1598	15.1706
CNPY2	-0.0338622	15.2752	-1.36855	0.197477	0.360182	15.2889	15.335	15.2275	15.3378	15.2953	15.2644	15.2441	15.2882	15.2295	15.2495	15.2886	15.2535
CNPY3	-0.0951956	12.9063	-6.84067	2.32e-05	0.000626272	12.9441	12.918	12.9726	12.9671	12.9809	12.9624	12.8563	12.8774	12.7483	12.8567	12.9208	12.8714
CNPY4	-0.027553	10.4078	-0.413904	0.686617	0.806643	10.5419	10.1775	10.5518	10.3092	10.3969	10.4691	10.4241	10.2723	10.6348	10.3969	10.3694	10.3495
CNST	0.170766	10.6837	1.54479	0.149661	0.299954	10.4861	10.8201	10.6348	10.624	10.4117	10.6134	10.787	10.5824	10.9496	10.7391	10.9503	10.6062
CNTNAP5	-0.0200603	11.8552	-0.31518	0.758313	0.853271	11.7872	11.8052	11.6403	12.031	11.931	11.9467	11.9174	11.837	11.623	12.1086	11.7814	11.8541
CNTROB	-0.175391	9.59357	-2.3036	0.0409711	0.120051	9.69098	9.67251	9.58426	9.59377	9.77475	9.72331	9.65618	9.77938	9.40083	9.57815	9.32592	9.34276
COA1	-0.0927574	10.0681	-1.55082	0.14822	0.298496	10.07	10.0729	10.1286	10.0808	10.1002	10.2637	9.96064	9.91276	10.2544	10.1022	9.74258	10.1283
COA3	0.0130035	13.7067	0.318599	0.755786	0.852267	13.8248	13.7321	13.5029	13.6586	13.6864	13.76	13.8715	13.7641	13.5551	13.7605	13.6831	13.6813
COA4	-0.0467173	12.8627	-1.97378	0.0731105	0.181299	12.9608	12.9032	12.8254	12.8451	12.8753	12.9142	12.8392	12.8196	12.8937	12.8621	12.7955	12.8185
COA5	-0.338704	8.77237	-2.2166	0.0478157	0.134137	8.67433	9.17109	8.72749	9.01807	8.77131	9.25076	9.04838	8.4506	8.43089	8.76692	8.63519	8.32338
COA6	-0.0142874	12.7069	-0.45838	0.655286	0.783199	12.6804	12.6713	12.7221	12.6379	12.7564	12.8506	12.6975	12.6974	12.6577	12.7412	12.6454	12.7244
COA7	0.171415	12.1764	11.4037	1.38e-07	1.69e-05	12.1173	12.1388	12.0516	12.1139	12.1175	12.0445	12.3029	12.2773	12.1127	12.2936	12.2668	12.2797
COASY	0.0993676	15.0499	4.51305	0.000804724	0.00734374	15.0004	15.0016	15.076	15.0148	14.9804	14.9178	15.0464	15.0929	15.1671	15.0699	15.1337	15.0982
COBL	-0.143637	7.39082	-1.98322	0.0719289	0.179058	7.37056	7.56353	7.53882	7.38158	7.47488	7.40529	7.09015	7.06104	7.27672	7.52021	7.34752	7.65955
COBLL1	-0.0630378	12.6613	-4.58442	0.000713816	0.00675541	12.7225	12.7029	12.6715	12.6328	12.6915	12.7099	12.6276	12.6267	12.6743	12.6221	12.6143	12.6391
COG1	-0.0378214	13.6993	-1.90833	0.0818127	0.196817	13.6904	13.6868	13.7898	13.7194	13.6988	13.72	13.6673	13.6418	13.7601	13.6634	13.6524	13.7013
COG2	0.0149485	13.3199	0.983145	0.345921	0.521541	13.3241	13.32	13.3293	13.3225	13.3062	13.2652	13.2563	13.294	13.3624	13.3426	13.3987	13.3174
COG3	0.0118237	13.2551	0.778686	0.452009	0.619645	13.217	13.2561	13.3135	13.2355	13.2489	13.234	13.1759	13.2512	13.3534	13.2474	13.2878	13.241
COG4	0.0432357	13.0024	2.21041	0.0483421	0.135319	12.9705	12.9877	13.0218	12.9525	12.9687	12.9764	12.9959	12.9842	13.0375	13.0484	13.0049	13.0806
COG5	-0.0464288	12.7882	-2.46306	0.0307951	0.0972563	12.8324	12.8483	12.7905	12.7846	12.8261	12.7881	12.7204	12.794	12.7516	12.7566	12.7857	12.7802
COG6	-0.0179391	14.9239	-0.798309	0.440988	0.610291	14.8923	14.9504	14.888	14.9457	14.9652	14.9322	14.8617	14.8818	15.0087	14.9208	14.9303	14.91
COG7	-0.0221393	12.6018	-1.40046	0.187974	0.349195	12.6483	12.5854	12.6255	12.6285	12.6007	12.5927	12.575	12.6026	12.5844	12.6006	12.5349	12.6437
COG8	0.00641539	12.5135	0.221159	0.828876	0.899143	12.4997	12.5893	12.4402	12.4797	12.5485	12.5097	12.4734	12.5564	12.5187	12.5607	12.4866	12.4991
COIL	-0.0789971	13.0313	-2.79089	0.0170167	0.0631578	13.0335	13.0941	13.0842	13.1296	13.0488	13.0344	13.05	12.9926	12.9679	12.949	13.0304	12.9607
COL16A1	-0.294702	10.8999	-4.64828	0.000641584	0.00629646	11.0139	11.1278	10.7595	11.1585	10.9885	11.1306	10.9866	10.7732	10.5975	10.6623	10.8258	10.7751
COL17A1	-0.0506022	11.5613	-1.38915	0.191298	0.352537	11.5411	11.5686	11.5284	11.5359	11.6585	11.7029	11.4888	11.5862	11.4912	11.5164	11.5511	11.5662
COL18A1	-0.118004	11.0322	-2.9672	0.0123512	0.0501543	11.1515	11.0301	11.1268	11.0558	11.1794	11.0032	11.0809	11.0037	10.947	10.8659	10.9762	10.9656
COL6A1	-0.554387	8.6555	-1.54007	0.150801	0.301501	9.09029	8.44738	8.11596	9.43468	9.1552	9.34503	8.59776	7.69354	7.71548	NA	9.28736	NA
COL9A3	-0.421769	9.92942	-5.29485	0.000224856	0.00298012	9.93153	10.1572	10.178	10.2081	10.3189	10.0548	9.82565	9.81674	9.52123	9.50254	9.82393	9.8146
COLGALT1	-0.0217002	14.679	-1.76879	0.103617	0.23161	14.6918	14.7049	14.7251	14.6446	14.6859	14.6898	14.6687	14.6856	14.6837	14.6289	14.6639	14.6744
COMMD1	-0.058021	9.90458	-0.44456	0.664951	0.788969	10.037	9.75635	9.72697	10.245	10.0831	9.75323	9.82107	9.79653	9.58796	10.0411	9.97165	10.0351
COMMD10	0.0492181	12.7668	1.17513	0.263877	0.435323	12.6632	12.6146	12.8372	12.7306	12.8532	12.7444	12.8137	12.7985	12.8185	12.7294	12.7487	12.8497
COMMD2	-0.0392686	13.0883	-1.78104	0.10151	0.228708	13.0832	13.0343	13.1801	13.0618	13.1417	13.1312	13.0638	13.0474	13.1486	13.0503	13.0591	13.0577
COMMD3	0.0337805	12.262	1.73952	0.10881	0.24	12.2108	12.2458	12.2492	12.244	12.2476	12.2831	12.2804	12.2329	12.3131	12.222	12.3245	12.2906
COMMD4	0.0772378	14.6638	2.73938	0.0186851	0.0675978	14.5603	14.5852	14.7812	14.6329	14.5707	14.5876	14.6924	14.6873	14.9345	14.6884	14.6398	14.6057
COMMD5	0.0429937	12.4405	1.46974	0.168655	0.3253	12.3792	12.4358	12.3381	12.4019	12.5039	12.4587	12.4744	12.4908	12.5035	12.4338	12.4753	12.3908
COMMD6	0.0126366	10.8507	0.340949	0.739337	0.841272	10.7982	10.8589	10.8746	10.8257	10.7457	10.9742	10.9591	10.8055	10.9131	10.7849	10.8267	10.8424
COMMD7	-0.0746532	11.3964	-1.4138	0.184116	0.34451	11.4554	11.3263	11.4401	11.3682	11.4791	11.5332	11.44	11.4371	11.2945	11.2997	11.2649	11.4182
COMMD8	0.0452145	12.0175	1.35844	0.200571	0.364121	11.9044	12.0142	12.0758	12.0028	11.9081	12.0089	11.9991	12.0752	12.2332	11.9997	11.9481	12.041
COMMD9	0.0833405	12.6908	3.10821	0.00955984	0.0418748	12.6637	12.6724	12.6891	12.6799	12.606	12.5961	12.7677	12.7346	12.8074	12.7211	12.6364	12.7148
COMT	-0.203649	16.0618	-9.29328	1.16e-06	7.24e-05	16.1215	16.1362	16.2539	16.1634	16.2039	16.1499	15.8609	15.9412	15.9626	15.9789	15.9933	15.9763
COMTD1	0.123567	11.891	2.24386	0.0455614	0.129464	11.7623	11.8974	11.9022	11.7507	11.856	11.8154	12.0856	12.0505	11.8017	11.9264	11.9305	11.913
COP1	0.22732	8.21624	1.11408	0.288159	0.462104	7.81903	8.14769	8.4272	7.3719	8.28962	8.43422	8.16203	8.22386	8.04605	8.79088	8.54876	8.33366
COPA	0.0162905	16.0588	1.04937	0.315722	0.490909	16.0655	16.0605	16.0886	16.0271	16.0333	16.0322	16.0803	16.0669	16.085	16.0559	16.0383	16.0721
COPB1	-0.00520801	15.8579	-0.376572	0.7134	0.824861	15.8349	15.8358	15.9095	15.8633	15.8731	15.8498	15.8051	15.8495	15.92	15.8484	15.8523	15.8537
COPB2	0.0409612	15.7426	2.95587	0.0126082	0.0507196	15.726	15.711	15.7413	15.7076	15.7107	15.7362	15.7491	15.7582	15.7823	15.7496	15.7566	15.7827
COPE	-0.0432809	14.7797	-1.46157	0.170842	0.328745	14.8236	14.7596	14.8442	14.8225	14.8066	14.7516	14.7196	14.7218	14.8097	14.7587	14.7927	14.7459
COPG1	-0.0039447	15.1189	-0.307263	0.764178	0.856909	15.0928	15.1141	15.1247	15.1195	15.1277	15.1317	15.0524	15.0956	15.2	15.1377	15.122	15.1084
COPG2	0.0733111	14.5765	5.42974	0.000182022	0.00259012	14.5292	14.5313	14.5525	14.5614	14.525	14.5104	14.5871	14.6042	14.6933	14.6151	14.6158	14.5927
COPRS	-0.0490517	12.0734	-0.85265	0.411391	0.583111	12.2705	12.0071	12.152	12.0112	12.1041	12.0604	12.0153	12.1469	12.1332	12.0377	11.9958	11.9468
COPS2	-0.0157286	14.5241	-1.07545	0.304387	0.479104	14.5224	14.5493	14.5121	14.5636	14.55	14.5106	14.5285	14.5316	14.4575	14.533	14.514	14.5161
COPS3	0.0422734	14.3076	2.36892	0.0364616	0.110277	14.2938	14.2694	14.3324	14.2626	14.2585	14.2727	14.2659	14.2856	14.4526	14.344	14.3219	14.3319
COPS4	-0.0076002	14.332	-0.476429	0.64276	0.774249	14.3757	14.3569	14.229	14.3523	14.3478	14.3679	14.3497	14.3482	14.192	14.3701	14.3648	14.3297
COPS5	-0.00789193	14.7163	-0.409829	0.689519	0.808368	14.6916	14.7389	14.7973	14.7041	14.6952	14.6932	14.658	14.6838	14.7979	14.7239	14.7013	14.7101
COPS6	0.050276	14.6241	3.65285	0.00358379	0.0208345	14.5978	14.5978	14.6096	14.609	14.5871	14.5663	14.6572	14.6491	14.7204	14.6476	14.6202	14.6275
COPS7A	0.109376	12.7794	2.38323	0.0355392	0.108622	12.6723	12.7978	12.6899	12.8424	12.6106	12.7374	12.7668	12.8384	12.8289	12.7735	12.8696	12.925
COPS7B	0.0237659	14.1182	1.1041	0.292287	0.466655	14.1031	14.0428	14.0954	14.0955	14.1637	14.1268	14.2343	14.1277	14.0409	14.1528	14.0882	14.1471
COPS8	-0.0105204	14.4914	-0.514068	0.617012	0.756031	14.5078	14.451	14.531	14.4841	14.5057	14.4947	14.421	14.4812	14.4528	14.5513	14.4774	14.539
COPZ1	-0.0105708	15.1912	-0.335799	0.743116	0.843503	15.1265	15.1512	15.261	15.2213	15.201	15.1796	15.1469	15.0523	15.3833	15.2205	15.1815	15.1693
COQ10A	-0.234772	10.7639	-5.51982	0.000158292	0.00234808	11.2499	10.8356	10.8987	10.682	11.2264	10.4803	10.6262	10.6333	10.6061	10.6716	10.6786	10.5785
COQ10B	-0.0907473	8.80552	-1.5144	0.157119	0.310486	8.31226	8.79991	8.77727	8.95843	8.90063	9.30791	8.84823	8.73195	8.76884	8.80843	8.69008	8.76233
COQ3	0.014882	11.186	0.246346	0.809789	0.886454	11.2796	11.1157	11.2307	11.1726	11.2278	11.1209	11.332	11.1259	10.9091	11.1614	11.2633	11.2933
COQ4	-0.0977863	9.56467	-1.15712	0.270869	0.442808	9.79416	9.49794	9.68041	9.68168	9.57845	9.54299	9.12305	9.41326	9.44663	9.69799	9.75144	9.56807
COQ5	0.0168065	12.5007	0.420836	0.681691	0.801796	12.5653	12.4361	12.419	12.5065	12.5177	12.5091	12.606	12.48	12.4765	12.4523	12.4678	12.5719
COQ6	-0.0217615	13.0678	-0.529038	0.606916	0.748808	13.01	13.1342	13.0635	13.137	13.1208	13.0068	13.0101	13.0644	13.0033	13.0644	13.0876	13.1119
COQ7	-0.0178887	11.3183	-0.591144	0.565948	0.7176	11.344	11.2712	11.3186	11.3974	11.3299	11.2996	11.2589	11.3315	11.2325	11.3537	11.2915	11.3903
COQ8A	0.093211	13.05	4.31375	0.00112866	0.00916235	13.0334	13.0135	12.93	13.0178	13.0573	12.9561	13.1064	13.0569	13.1244	13.1176	13.0759	13.1107
COQ8B	-0.0286826	12.5647	-0.869135	0.402683	0.575297	12.5876	12.6199	12.5558	12.5403	12.6212	12.5492	12.5918	12.6023	12.5764	12.5521	12.4973	12.4822
COQ9	-0.141769	11.9692	-5.366	0.000201074	0.00276445	12.0906	12.0459	12.0769	11.9463	11.9707	12.0849	11.8705	11.8906	11.9313	11.9024	11.9054	11.915
CORO1A	0.053603	13.4375	1.7719	0.103079	0.231006	13.3422	13.4355	13.3679	13.4312	13.438	13.422	13.4233	13.585	13.4243	13.4974	13.4241	13.4587
CORO1B	-0.00946536	16.8852	-0.614102	0.551194	0.705738	16.908	16.8924	16.8698	16.907	16.8758	16.8819	16.9263	16.9052	16.8746	16.8677	16.8713	16.8427
CORO1C	0.0260208	15.1544	0.909959	0.381661	0.555849	15.1324	15.216	14.982	15.2093	15.2066	15.1476	15.2224	15.1934	14.9172	15.2069	15.2105	15.2088
CORO2A	-0.00352457	12.3502	-0.186642	0.855218	0.916603	12.2824	12.3029	12.3922	12.351	12.3364	12.39	12.3344	12.3333	12.4856	12.3089	12.3405	12.3454
CORO7	-0.0324069	12.3036	-1.3696	0.197158	0.359746	12.2929	12.3092	12.3971	12.3174	12.3004	12.3239	12.1404	12.2479	12.4163	12.2619	12.3011	12.3348
COTL1	0.11465	15.6664	5.53915	0.000153641	0.00229799	15.6294	15.6379	15.5646	15.6586	15.6186	15.5822	15.7072	15.7722	15.6053	15.7326	15.736	15.7519
COX11	0.238024	11.167	2.85198	0.0152289	0.0583471	10.9934	11.1068	11.2171	10.9507	11.0871	10.933	11.4013	11.3329	11.1972	11.4802	11.1761	11.1285
COX14	0.146403	10.5892	1.11232	0.288881	0.462806	10.4922	10.7444	9.84796	10.5696	10.7389	10.767	10.9919	10.8195	9.8664	10.7358	10.9319	10.565
COX15	0.0642442	11.9919	3.84412	0.00255291	0.0163993	11.8577	11.9127	12.0021	11.9707	11.9561	12.0075	12.0888	12.035	12.018	12.0221	12.0259	12.0059
COX16	0.0565973	11.3972	1.47667	0.166819	0.322851	11.4027	11.4814	11.2988	11.4303	11.3406	11.3702	11.4133	11.4185	11.1314	11.5053	11.4349	11.5384
COX17	-0.0521614	13.2315	-1.01061	0.333153	0.510339	13.2962	13.4024	12.7643	13.4419	13.4082	13.3096	13.415	13.4141	12.5554	13.2383	13.2518	13.2806
COX18	0.141342	9.04075	2.61897	0.0232428	0.0790572	9.01411	9.08724	8.96402	8.98836	8.75346	9.01045	9.01678	9.17956	8.90048	9.22105	9.14787	9.20565
COX19	0.136278	11.8858	1.76547	0.104195	0.232464	11.9322	11.7359	11.8306	11.7919	11.7276	11.9381	12.062	11.903	11.6733	11.9332	12.0729	12.0285
COX20	-0.0655789	12.3334	-3.46268	0.00503717	0.0265363	12.3394	12.4968	12.3763	12.3722	12.2946	12.356	12.3745	12.2915	12.2092	12.2821	12.3261	12.2818
COX4I1	0.0446025	16.6076	1.41936	0.182527	0.342747	16.6045	16.6558	16.5631	16.5405	16.5512	16.5964	16.674	16.6319	16.5884	16.7015	16.6002	16.5833
COX5A	-0.0685817	16.0588	-2.39339	0.0348985	0.107167	16.1066	16.1274	16.0356	16.0757	16.1036	16.1095	15.9576	16.0673	16.0678	16.0217	16.0585	15.9739
COX5B	-0.218153	16.3577	-7.78091	6.8e-06	0.000265327	16.4985	16.5411	16.3665	16.4396	16.4964	16.4577	16.3446	16.2838	16.1355	16.2742	16.2689	16.1858
COX6A1	-0.254661	13.0674	-4.33402	0.00109023	0.00897969	13.2389	13.298	13.2753	13.1277	13.1876	13.1043	13.011	13.0227	13.008	13.0098	12.8433	12.6824
COX6B1	-0.0470327	14.55	-1.87952	0.0859366	0.203535	14.6121	14.589	14.5091	14.5862	14.5997	14.5851	14.5635	14.5162	14.3823	14.5029	14.5784	14.576
COX6C	-0.066275	14.9285	-1.6781	0.120473	0.257842	15.0039	15.0953	14.7721	14.975	14.9691	14.9211	14.9871	14.9892	14.8948	14.8617	14.8546	14.8186
COX7A2	-0.183208	15.228	-9.4335	9.94e-07	6.45e-05	15.3326	15.3683	15.2995	15.3176	15.3057	15.3146	15.1296	15.1709	15.2975	15.0769	15.1524	14.9711
COX7A2L	0.0288466	12.031	1.30696	0.216949	0.383659	12.1407	11.9696	12.0071	12.0448	12.0156	11.9684	12.0503	12.1153	11.9526	12.0345	12.0266	12.0461
CPD	-0.144434	14.1234	-13.0911	3.18e-08	6.37e-06	14.1978	14.1979	14.2101	14.2054	14.1889	14.1691	14.0315	14.0482	14.0439	14.057	14.0602	14.0707
CPEB2	-0.122072	10.5287	-1.87264	0.0869494	0.205287	10.4921	10.8277	10.6605	10.5974	10.4841	10.5408	10.2637	10.5241	10.4926	10.4806	10.381	10.6
CPEB4	-0.034874	9.00177	-0.354845	0.729177	0.834173	8.7124	9.07735	9.2612	8.89644	9.27695	8.96061	8.91626	9.14746	9.11366	9.06243	9.05836	8.53816
CPNE1	-0.00283276	16.4126	-0.102983	0.919764	0.954147	16.4497	16.4651	16.3932	16.4067	16.3802	16.3889	16.4569	16.4539	16.3561	16.4286	16.3918	16.3795
CPNE2	-0.128164	12.2679	-4.02169	0.00186945	0.0130097	12.2751	12.3867	12.3674	12.2796	12.3333	12.3276	12.1626	12.1889	12.3199	12.2109	12.1623	12.2008
CPNE3	0.0350005	14.8604	2.32028	0.0397709	0.117527	14.8493	14.8689	14.8298	14.8292	14.8562	14.8347	14.9005	14.8995	14.8552	14.884	14.8275	14.8895
CPNE7	0.0010535	10.4749	0.0137095	0.989299	0.993816	10.4249	10.6737	10.3431	10.6407	10.4966	10.2561	10.6461	10.5558	10.4033	10.4434	10.3667	10.4489
CPNE8	0.115751	14.7458	3.20885	0.0079649	0.0368765	14.7315	14.5011	14.81	14.7263	14.6438	14.6497	14.7447	14.8222	14.7708	14.9518	14.8255	14.7726
CPOX	-0.0296556	14.4393	-1.48846	0.163734	0.318779	14.4632	14.476	14.4691	14.4244	14.4382	14.4426	14.4021	14.3838	14.4888	14.4416	14.4587	14.3827
CPSF1	0.00931075	14.0938	0.310447	0.761818	0.855752	14.051	14.0719	14.126	14.1219	14.0844	14.0661	14.0429	14.0439	14.1944	14.0934	14.1338	14.0964
CPSF2	-0.00950112	12.4103	-0.45569	0.657162	0.783782	12.4137	12.4045	12.4659	12.3716	12.4389	12.3958	12.3723	12.3665	12.4558	12.4274	12.4158	12.3949
CPSF3	0.0125956	13.8713	0.795741	0.44242	0.611617	13.8451	13.8221	13.9556	13.8438	13.8886	13.8635	13.8823	13.8972	13.8857	13.8597	13.8456	13.8666
CPSF4	-0.0148495	12.6613	-0.31617	0.757581	0.852799	12.6372	12.5837	12.7796	12.6754	12.6787	12.6461	12.7729	12.6507	12.8083	12.5106	12.6406	12.552
CPSF6	-0.0704602	14.9347	-3.46627	0.00500475	0.0264118	15.0212	14.9977	14.9685	14.9823	14.9385	14.9209	14.8971	14.9195	14.8264	14.9559	14.8875	14.9011
CPSF7	0.0472267	14.9512	1.91266	0.0812077	0.195872	14.9969	14.9508	14.8795	14.9304	14.907	14.9076	15.0068	15.0187	14.9302	14.9608	14.9384	14.9874
CPT1A	0.0465393	13.9178	3.04013	0.0108179	0.0456986	13.8941	13.9149	13.8819	13.8792	13.878	13.9191	13.9514	13.9607	13.9406	13.9228	13.9559	13.9151
CPT2	-0.0681479	13.376	-4.09268	0.00165213	0.0119491	13.4123	13.4168	13.429	13.4036	13.3864	13.4124	13.3638	13.3589	13.3228	13.3085	13.3334	13.3644
CPTP	-0.069936	11.868	-1.85183	0.0900789	0.2108	11.8521	11.8898	11.9077	11.8816	11.9259	11.9611	11.8806	11.7978	11.9026	11.7552	11.8775	11.7848
CPVL	-0.107785	12.1124	-3.03214	0.0109761	0.0462154	12.2207	12.1672	12.1516	12.1656	12.1993	12.1365	12.0018	12.0515	12.1153	12.1195	11.8958	12.1242
CRABP2	-0.0811891	17.0711	-3.76167	0.00295356	0.0180965	17.0865	17.0846	17.0788	17.1228	17.136	17.1615	17.0154	16.9988	17.0187	17.0393	17.0515	17.0589
CRACD	-0.0623154	8.89191	-0.8287	0.424268	0.595239	8.54424	9.06947	8.87348	8.91912	9.04762	9.02645	8.94129	8.98675	8.82202	8.80891	8.55297	9.11057
CRACDL	-0.125641	9.28335	-0.912527	0.380365	0.554457	9.3442	9.23668	9.3791	9.61626	9.23675	9.56973	9.4579	9.29577	9.33712	9.5265	8.32801	9.07218
CRACR2A	-0.00263731	10.8794	-0.0520314	0.959403	0.977468	10.8036	10.9308	10.8261	10.9875	10.8027	10.9339	10.9042	10.9471	10.7891	10.8224	10.9636	10.8424
CRACR2B	0.0299038	8.98072	0.498413	0.627659	0.764568	9.16173	8.80284	8.88143	9.02602	9.13592	8.82601	8.90049	9.01313	8.98723	9.03559	9.02472	8.97359
CRADD	-0.0250751	10.7223	-0.686701	0.505985	0.668055	10.7199	10.7547	10.714	10.8703	10.6943	10.6904	10.5439	10.8553	10.746	10.6507	10.6638	10.7643
CRAMP1	0.17803	8.28664	0.529078	0.606889	0.748808	8.64423	NA	8.57574	8.72293	7.17846	7.43031	7.87054	8.7959	NA	8.49077	7.94189	NA
CRAT	-0.117446	14.4819	-9.52652	8.99e-07	6.05e-05	14.5498	14.5705	14.5102	14.54	14.5548	14.5384	14.418	14.424	14.3535	14.4519	14.431	14.4403
CRB3	-0.124036	11.7425	-1.0386	0.320494	0.495974	12.191	11.5515	11.9354	11.6852	11.7494	11.7656	11.9514	11.4361	11.5277	11.721	11.5223	11.8736
CRBN	0.0654766	11.6777	3.89111	0.00235008	0.015471	11.5808	11.6435	11.6471	11.6234	11.6394	11.8256	11.7027	11.5293	11.7485	11.6899	11.8119	11.6901
CRCP	-0.13555	10.4742	-1.1994	0.254681	0.425207	10.6843	10.6941	10.1851	10.6112	10.4793	10.5398	10.7185	10.3588	10.1695	10.2507	10.4486	10.5503
CREB1	0.109019	12.5526	2.921	0.0134333	0.0530402	12.5336	12.4093	12.461	12.5197	12.4727	12.508	12.6708	12.4328	12.9214	12.5652	12.5974	12.5388
CREB3L1	0.017965	10.5146	0.34964	0.732976	0.837003	10.4116	10.4981	10.6396	10.4829	10.5635	10.4365	10.49	10.4559	10.4641	10.6607	10.5926	10.4798
CREBBP	0.0425826	12.6937	2.58259	0.0248239	0.082829	12.7461	12.6893	12.6731	12.6417	12.6557	12.6567	12.7327	12.7135	12.7039	12.6652	12.7041	12.7422
CREG1	-0.0950982	12.3789	-1.33315	0.208485	0.372933	12.4062	12.5653	12.5657	12.3384	12.3378	12.3455	12.2112	12.3698	12.4228	12.2536	12.3094	12.4214
CRELD1	-0.103709	10.6967	-1.22526	0.245166	0.416334	10.7288	10.8569	10.8519	10.5669	10.9931	10.4779	10.7268	10.7814	10.6502	10.5082	10.6511	10.5668
CRELD2	-0.0744796	10.9483	-1.36606	0.198235	0.361188	11.0973	11.0779	10.9418	10.9271	10.8894	11.0313	11.0126	10.8908	10.6852	10.9408	10.9844	10.9009
CRIP1	-0.117092	15.8683	-2.71615	0.0194897	0.0696701	15.9974	15.9182	15.6858	15.9042	16.0027	16.0363	15.962	15.8133	15.5737	15.7964	15.8136	15.9168
CRIP2	-0.0090566	16.2818	-0.343008	0.737827	0.840109	16.3335	16.3503	16.2118	16.3026	16.2669	16.3007	16.3361	16.2845	16.107	16.3173	16.2774	16.2934
CRIPT	0.0348449	12.1333	0.500419	0.62629	0.763312	12.202	12.0739	11.9534	12.2738	12.1687	12.0236	12.2372	11.9973	12.1932	12.3057	12.0893	12.0819
CRK	-0.0862861	14.0459	-4.22894	0.00130538	0.0100679	14.0792	14.055	14.1746	14.1059	14.0659	14.0757	14.0317	13.958	14.0057	13.9744	13.9897	14.0347
CRKL	-0.0558365	14.6826	-3.17335	0.00849417	0.0386523	14.6963	14.6756	14.7383	14.7347	14.7094	14.7088	14.6803	14.6802	14.637	14.6339	14.6496	14.6474
CRLF3	-0.0126078	11.3859	-0.374631	0.714804	0.825399	11.3521	11.3668	11.4723	11.3754	11.3725	11.4144	11.4091	11.4338	11.3278	11.3385	11.4429	11.3257
CRLS1	-0.101284	9.90922	-1.26144	0.232327	0.401397	10.0097	9.58422	9.93609	10.3588	9.95165	9.89083	9.93679	10.3297	9.54546	9.84513	9.58986	9.93245
CRNKL1	0.00910997	12.7966	0.346177	0.735508	0.83884	12.8198	12.7862	12.8396	12.7351	12.7816	12.7898	12.8375	12.7667	12.849	12.8212	12.7442	12.7883
CROCC	0.279348	10.123	2.16944	0.0519683	0.142853	9.67188	9.81437	9.90441	10.1307	10.0695	10.2358	10.7131	10.179	9.99684	10.3941	10.3284	10.0385
CROT	-0.127541	10.6478	-2.60024	0.0240441	0.0810062	10.6519	10.5663	10.8144	10.7312	10.7842	10.7073	10.6876	10.6439	10.538	10.584	10.5838	10.4811
CRTAP	0.0815251	12.2661	2.03146	0.0661628	0.169044	12.317	12.2353	12.2149	12.1778	12.175	12.2323	12.3733	12.3379	12.3638	12.3011	12.2315	12.2339
CRTC1	-0.0390333	11.7033	-0.456977	0.656264	0.783663	11.8203	11.449	11.7669	11.725	11.8201	11.6584	11.625	11.5697	12.0159	11.4725	11.7892	11.7273
CRTC2	0.0155885	11.6389	0.265825	0.795115	0.877006	11.7491	11.5671	11.8932	11.6139	11.4016	11.5867	11.4861	11.6978	11.7899	11.569	11.6671	11.6453
CRTC3	0.0369551	9.93154	0.485708	0.636365	0.770988	10.0264	9.92962	9.83252	10.0145	9.63461	10.0081	9.85952	10.1776	9.99684	9.70344	9.98576	10.0095
CRY1	-0.399081	8.85548	-2.52937	0.0273279	0.0890749	8.84665	9.23967	9.33175	8.98584	9.11392	8.80931	8.39455	8.63072	9.0532	8.77969	8.66716	8.41323
CRY2	-0.202466	7.50215	-1.08796	0.299055	0.473582	7.40384	7.60577	6.81187	8.13594	7.97772	7.5298	7.80363	7.49338	7.15051	7.41659	7.49708	7.19962
CRYBG1	-0.0515493	13.6845	-3.3322	0.00637202	0.0313697	13.7119	13.7369	13.6947	13.688	13.7169	13.7237	13.6462	13.6878	13.6083	13.6701	13.6824	13.6473
CRYBG2	-0.0198833	13.202	-0.616773	0.549491	0.704358	13.2562	13.2495	13.1763	13.265	13.1762	13.1642	13.0868	13.1693	13.2321	13.2198	13.257	13.1716
CRYBG3	-0.0492683	12.0786	-1.41326	0.184271	0.344658	12.0308	12.0549	12.2515	12.1355	12.0149	12.1679	12.0181	12.0682	12.075	11.9917	12.0469	12.0882
CRYL1	0.0892971	11.1521	2.56953	0.0254165	0.0843695	11.1455	11.0864	11.0233	11.18	11.0221	11.0889	11.4669	11.1859	11.1417	11.1899	11.1347	11.1604
CRYM	-0.318389	9.75088	-4.55322	0.000752156	0.00700795	9.7901	9.87103	10.0329	9.9973	9.82513	9.95872	9.69937	9.61078	9.7083	9.57807	9.54589	9.39297
CRYZ	-0.081829	15.7919	-6.36808	4.49e-05	0.00102008	15.8577	15.8592	15.7345	15.8433	15.8406	15.8492	15.7531	15.7603	15.6771	15.7743	15.7834	15.7698
CRYZL1	0.019113	11.1697	0.427456	0.677002	0.798258	11.1163	11.2275	11.1734	11.0359	11.3049	11.1222	11.2385	11.2199	11.1316	11.2556	11.0542	11.1559
CS	-0.0335763	17.1615	-2.19272	0.0498768	0.138377	17.1636	17.1712	17.2316	17.1842	17.1633	17.1424	17.1252	17.1567	17.2352	17.1447	17.1218	17.0975
CSDE1	0.146774	14.6079	10.7387	2.6e-07	2.61e-05	14.5433	14.5322	14.4783	14.5969	14.5534	14.5325	14.6968	14.6735	14.5958	14.688	14.7134	14.6903
CSE1L	0.0405383	16.7667	3.32265	0.00648296	0.0317426	16.736	16.7561	16.7703	16.7415	16.7392	16.724	16.7604	16.7664	16.8373	16.7899	16.7883	16.791
CSGALNACT2	0.129009	9.41362	0.74859	0.469252	0.635368	NA	9.67145	NA	8.86166	9.68668	9.23089	9.68824	9.27934	8.82146	9.69826	9.38854	9.90832
CSK	0.0377047	14.6234	1.78761	0.100397	0.226956	14.5879	14.5939	14.6424	14.5886	14.6082	14.5924	14.679	14.6608	14.7153	14.6004	14.5989	14.6135
CSMD1	0.0489138	13.4718	1.1721	0.265047	0.436434	13.5099	13.481	13.5941	13.4176	13.4177	13.1102	13.7113	13.47	13.5877	13.4992	13.4649	13.3979
CSNK1A1	0.0221192	14.906	1.07083	0.30637	0.481217	14.9366	14.8938	14.8701	14.9069	14.8698	14.8922	14.9481	14.9448	14.8848	14.9051	14.9247	14.8947
CSNK1D	0.0768008	13.4203	2.92454	0.0133471	0.0528754	13.3963	13.3714	13.3551	13.4044	13.3711	13.4118	13.5206	13.5122	13.4983	13.4079	13.4308	13.3636
CSNK1E	0.0757613	12.5211	3.77012	0.00290968	0.0179252	12.4941	12.4615	12.4268	12.4897	12.4838	12.5458	12.5794	12.6119	12.5183	12.5544	12.5801	12.5069
CSNK1G1	0.017168	11.5036	0.268097	0.793409	0.876219	11.3889	11.6576	11.4695	11.5764	11.4462	11.4599	11.437	11.6168	11.3056	11.6183	11.4852	11.5817
CSNK1G2	-0.0199724	10.2299	-0.29028	0.776809	0.864795	10.4335	10.3457	10.2915	10.2991	9.98664	10.0326	10.264	10.2015	10.3645	10.2094	10.0171	10.313
CSNK1G3	0.00134397	13.0399	0.0650291	0.949276	0.973121	13.1568	13.0652	12.9554	13.0065	13.0145	13.0572	13.0501	13.0414	13.0367	13.0619	13.0188	13.0143
CSNK2A1	0.0105641	14.5765	0.627123	0.542922	0.699616	14.5197	14.5848	14.5147	14.5865	14.6052	14.5944	14.6017	14.5818	14.5752	14.5873	14.6191	14.5478
CSNK2A2	-0.0169279	13.2691	-1.0916	0.297521	0.471994	13.2933	13.2763	13.2241	13.2865	13.3199	13.2634	13.2694	13.2733	13.2144	13.2991	13.2358	13.2733
CSNK2B	-0.0317366	14.0574	-1.09549	0.295885	0.470243	14.0518	14.0763	14.1551	14.0434	14.089	14.0329	14.1105	14.1	14.0263	13.9681	13.9882	14.0477
CSPG4	-0.0673787	13.4465	-4.79934	0.000499587	0.00531969	13.4788	13.4916	13.496	13.4678	13.4546	13.4954	13.4058	13.3795	13.4114	13.4106	13.4297	13.4368
CSPP1	0.11072	10.6287	1.57511	0.142529	0.290502	10.5288	10.7866	10.3417	10.5149	10.6827	10.608	10.651	10.8065	10.438	10.665	10.866	10.6548
CSRP1	-0.0265428	15.663	-0.9105	0.381388	0.555603	15.6411	15.6678	15.7208	15.6801	15.6529	15.7313	15.6998	15.6632	15.5157	15.6348	15.7047	15.6441
CST3	0.0128569	14.149	0.603532	0.55796	0.711031	14.1556	14.1234	14.1645	14.1674	14.0196	14.1791	14.2409	14.1423	14.1912	14.1637	14.0894	14.1502
CSTB	0.117171	17.4021	2.89777	0.0140125	0.0547806	17.3918	17.344	17.4362	17.2931	17.3111	17.285	17.5378	17.4785	17.5158	17.4143	17.4034	17.4142
CSTF1	0.0556445	13.9226	3.28239	0.00697222	0.0334171	13.9218	13.8676	13.878	13.9104	13.8904	13.907	13.9797	13.9699	13.9516	13.9333	13.9022	13.9591
CSTF2	-0.0194723	14.9098	-0.827268	0.425046	0.596089	14.9606	14.9403	14.8802	14.9282	14.9016	14.9063	14.9407	14.905	14.865	14.8526	14.9031	14.9342
CSTF2T	-0.0472665	14.0951	-1.83855	0.0921304	0.213496	14.0559	14.2056	14.0537	14.1219	14.1476	14.1399	14.0437	14.098	14.1215	14.0588	14.0257	14.069
CSTF3	-0.0290491	14.745	-1.4281	0.180054	0.340085	14.7154	14.7259	14.8466	14.7561	14.8118	14.7582	14.5734	14.7341	14.828	14.7248	14.7335	14.7326
CTBP1	-0.0504754	14.7061	-3.07554	0.010144	0.0436492	14.7314	14.7086	14.8041	14.7131	14.6839	14.7078	14.6168	14.6726	14.8479	14.6408	14.6798	14.6659
CTBP2	0.000246947	15.7362	0.00738212	0.994237	0.996115	15.6826	15.6851	15.8603	15.7055	15.7209	15.7648	15.6437	15.7393	15.862	15.6877	15.7429	15.74
CTBS	-0.0397447	9.69502	-1.30198	0.218588	0.385048	9.61918	9.65575	9.69023	9.77558	9.74009	9.80544	9.62923	9.67625	9.65819	9.73737	9.65249	9.70046
CTC1	-0.0670901	8.98157	-4.57744	0.00072221	0.0068134	8.9962	9.00733	9.0074	8.99274	8.89265	9.06859	8.92812	9.06162	8.84483	9.1268	8.92114	8.93141
CTCF	-0.0658582	11.5114	-1.55449	0.147348	0.297168	11.6029	11.5991	11.4794	11.5754	11.6066	11.4641	11.5175	11.2866	11.3678	11.536	11.5324	11.5691
CTDNEP1	-0.025395	9.93935	-0.314273	0.758984	0.853637	9.74743	10.0389	10.0499	10.051	9.80302	9.99178	10.1953	10.006	9.87718	9.97832	9.82738	9.70579
CTDP1	-0.0378712	12.3918	-0.90212	0.385638	0.558995	12.3542	12.4956	12.3071	12.3975	12.4671	12.4168	12.5213	12.3197	12.3089	12.4032	12.3813	12.3287
CTDSP1	0.0456275	11.5782	1.04922	0.315791	0.490909	11.5857	11.4968	11.693	11.6234	11.4166	11.5103	11.609	11.5607	11.717	11.5295	11.6426	11.5535
CTDSPL	-0.0384127	10.4094	-1.08685	0.299526	0.473979	10.533	10.3343	10.3703	10.3941	10.4727	10.4309	10.343	10.3495	10.3872	10.3177	10.5661	10.4134
CTDSPL2	0.0488881	12.6375	1.41949	0.18249	0.342747	12.6893	12.6506	12.569	12.6169	12.6253	12.5594	12.7255	12.7241	12.522	12.6799	12.6463	12.6421
CTH	-0.0267781	11.6625	-0.789598	0.445858	0.614298	11.6951	11.5978	11.7105	11.6901	11.6012	11.7331	11.6523	11.6858	11.7801	11.5719	11.6262	11.6062
CTIF	0.0404085	9.64978	0.564045	0.583638	0.731087	9.57013	9.57478	9.59528	9.78316	9.48749	9.67869	9.57784	9.55832	9.55927	9.77868	10.0043	9.62947
CTNNA1	-0.0394326	15.5592	-3.43261	0.0053171	0.0275603	15.578	15.5769	15.547	15.5855	15.6071	15.59	15.5474	15.534	15.4931	15.5547	15.5541	15.5421
CTNNAL1	0.131405	10.1169	2.43023	0.0326668	0.101769	9.62126	10.1064	10.0436	10.1916	10.1419	10.0267	10.359	10.1014	10.1289	10.1625	10.2484	10.2706
CTNNB1	0.00201798	16.3244	0.129644	0.899105	0.943678	16.3418	16.3313	16.3033	16.3055	16.3416	16.3286	16.32	16.3601	16.2706	16.3165	16.3428	16.3302
CTNNBIP1	0.0588607	10.1113	0.643125	0.532853	0.690489	10.0914	10.0762	10.4039	9.98839	9.76564	10.1693	10.3061	10.3266	9.95598	10.1675	10.0119	10.0729
CTNNBL1	-0.00862385	15.1716	-0.720286	0.485841	0.650119	15.1794	15.194	15.1084	15.1774	15.1773	15.1933	15.1828	15.1506	15.1632	15.1916	15.169	15.172
CTNND1	-0.0504892	16.043	-4.3816	0.0010053	0.0085779	16.0734	16.0622	16.0854	16.0723	16.0571	16.0461	16.003	16.0169	16.0588	16.0057	16.0248	16.0102
CTPS1	0.0594681	15.095	5.16229	0.000277453	0.00348516	15.05	15.0465	15.077	15.0998	15.0569	15.07	15.124	15.1152	15.1193	15.1127	15.1412	15.1273
CTPS2	0.0037291	13.9632	0.114914	0.91051	0.95023	13.9433	13.904	14.039	13.9442	13.9218	14.0155	13.9263	13.9522	14.0103	13.9522	13.9446	14.0046
CTR9	-0.00304667	13.1938	-0.0849105	0.933804	0.963944	13.1607	13.1378	13.2404	13.1661	13.2003	13.2669	13.1433	13.1113	13.2343	13.1865	13.2508	13.2277
CTSA	-0.0716195	14.2414	-4.23038	0.00130217	0.0100679	14.2951	14.2759	14.3107	14.2923	14.2441	14.2454	14.2244	14.1984	14.2022	14.1914	14.2398	14.1773
CTSB	-0.096262	15.4981	-7.60278	8.51e-06	0.000309396	15.6071	15.5435	15.5583	15.4982	15.533	15.5496	15.481	15.4538	15.4428	15.456	15.4466	15.4075
CTSC	-0.0800663	14.8979	-3.43207	0.0053222	0.0275709	14.8964	14.9539	15.0042	14.9304	14.9202	14.9126	14.7839	14.8424	14.9613	14.856	14.8907	14.8224
CTSD	-0.00119991	17.9091	-0.072795	0.943229	0.97012	17.9132	17.8916	17.9477	17.9248	17.8956	17.8618	17.9262	17.8977	17.9822	17.8744	17.8978	17.8962
CTSH	-0.0606304	15.0538	-1.83359	0.0929068	0.214798	15.0513	15.1515	15.0008	15.06	15.1284	15.118	15.1279	15.0745	14.9044	15.0216	14.9915	15.0157
CTSL	0.089303	9.8578	2.03971	0.0652201	0.167549	9.82028	9.70687	9.84548	9.94107	9.67472	9.84532	9.88385	10.1047	9.78001	9.94094	9.83893	9.91142
CTSO	-0.311407	7.47305	-0.94806	0.362743	0.538742	8.36132	7.60931	6.7239	8.2705	6.68972	7.97984	6.6906	NA	7.41395	7.82153	NA	7.38265
CTSS	-0.0273742	12.174	-0.465349	0.650436	0.779625	12.2076	12.1521	12.3507	12.0508	12.1045	12.2706	12.1993	12.0887	12.2001	12.0839	12.1325	12.247
CTSV	-0.069456	10.4153	-1.66922	0.122249	0.260174	10.5313	10.2708	10.4221	10.4152	10.4788	10.461	10.3548	10.637	10.3125	10.4411	10.372	10.2876
CTSZ	0.0552218	16.6853	2.90097	0.0139315	0.054677	16.6494	16.5971	16.7004	16.6733	16.6304	16.6678	16.7328	16.7071	16.793	16.6997	16.6788	16.6933
CTTN	-0.0304436	16.6644	-1.93668	0.0779324	0.190068	16.7061	16.7189	16.5392	16.7207	16.6942	16.7122	16.7352	16.6885	16.4493	16.6756	16.6586	16.6745
CTTNBP2NL	0.0295417	12.4024	0.985585	0.344772	0.520418	12.3827	12.4529	12.3045	12.3611	12.4173	12.4009	12.4832	12.3829	12.3691	12.4405	12.3799	12.4542
CTU1	0.0549584	12.5764	2.97823	0.0121058	0.0493816	12.5312	12.5651	12.5711	12.5622	12.5205	12.5735	12.5058	12.5402	12.6229	12.617	12.6838	12.6233
CTU2	0.042629	12.7219	2.18318	0.0507239	0.140162	12.751	12.6849	12.7189	12.6763	12.6778	12.6908	12.8046	12.7162	12.7291	12.6948	12.7789	12.7392
CUEDC1	-0.139798	11.2998	-2.39233	0.0349648	0.107334	11.3702	11.3566	11.4421	11.4415	11.2612	11.3462	11.1088	11.3057	11.246	11.2544	11.1375	11.3268
CUEDC2	0.123765	11.32	2.53581	0.0270121	0.0883969	11.1977	11.5147	11.1439	11.3272	11.2599	11.1814	11.4553	11.3911	11.3048	11.3162	11.3412	11.406
CUL1	0.0629542	14.3485	3.41794	0.00545937	0.0280879	14.3247	14.3115	14.3055	14.2809	14.3487	14.3312	14.3495	14.3699	14.3373	14.4033	14.3975	14.4223
CUL2	0.0117641	13.8074	0.797992	0.441165	0.610317	13.7682	13.795	13.8198	13.802	13.8324	13.8086	13.7271	13.7982	13.8272	13.8315	13.8642	13.8147
CUL3	0.0282376	14.2366	1.38226	0.193347	0.355152	14.2343	14.2137	14.2522	14.2413	14.1995	14.2023	14.1894	14.2277	14.2898	14.259	14.2534	14.2763
CUL4A	0.058067	14.7476	4.05263	0.0017713	0.0125305	14.7024	14.7392	14.6674	14.712	14.7592	14.7248	14.7768	14.7807	14.7636	14.7842	14.7963	14.7644
CUL4B	-0.0164529	13.1562	-1.33141	0.209037	0.373549	13.1692	13.1811	13.1275	13.1856	13.1662	13.1709	13.1456	13.1509	13.0722	13.1793	13.1476	13.1785
CUL5	0.0381014	13.6353	2.80631	0.0165468	0.0621296	13.6215	13.5907	13.6501	13.6274	13.6222	13.59	13.6394	13.6364	13.6696	13.6575	13.6632	13.6559
CUL7	-0.0554412	11.3271	-1.10133	0.29344	0.467806	11.1905	11.1451	11.4493	11.3756	11.4495	11.4373	11.2782	11.3145	11.301	11.3676	11.2489	11.3681
CUL9	-0.079754	10.8273	-1.20591	0.252258	0.42358	10.829	10.808	10.6962	10.9848	10.9791	10.8566	10.8156	10.7076	11.1443	10.5069	10.8632	10.7366
CUSTOS	0.0176471	12.1651	0.590157	0.566588	0.718007	12.0433	12.1943	12.2002	12.1528	12.1982	12.1407	12.1719	12.1841	12.2949	12.1491	12.2213	12.031
CUTA	0.055632	14.8121	1.43875	0.177079	0.336226	14.734	14.7974	14.8578	14.8021	14.7579	14.7543	14.716	14.7977	14.9671	14.8779	14.8982	14.7843
CUTC	0.0465762	11.6761	1.19607	0.255931	0.426662	11.6492	11.5773	11.7385	11.6661	11.5493	11.7312	11.6977	11.6787	11.747	11.622	11.7478	11.7079
CUX1	0.0281356	12.3404	1.00131	0.337436	0.514424	12.321	12.3321	12.2533	12.373	12.3632	12.2982	12.354	12.2881	12.3325	12.3256	12.4466	12.3969
CUX2	0.0409629	11.3411	1.24772	0.23713	0.407086	11.4069	11.3146	11.2647	11.2776	11.2431	11.3386	11.3032	11.3743	11.6416	11.3206	11.3757	11.2328
CWC15	-0.00864853	13.6413	-0.263466	0.796888	0.878017	13.7734	13.6837	13.5546	13.6258	13.6271	13.7022	13.6795	13.6822	13.3996	13.696	13.661	13.6107
CWC22	0.045721	12.8689	2.28131	0.0426299	0.123429	12.8531	12.8366	12.7831	12.888	12.8622	12.8793	12.9471	12.7726	12.8843	12.9029	12.8891	12.928
CWC25	0.134679	11.6704	2.28256	0.0425353	0.123273	11.6011	11.6754	11.478	11.7284	11.4589	11.6765	11.7815	11.6628	11.7416	11.8321	11.7344	11.6738
CWC27	-0.0346501	12.472	-1.29356	0.221388	0.388252	12.5363	12.4504	12.5719	12.4433	12.4458	12.4536	12.4654	12.415	12.6067	12.4204	12.4654	12.3899
CWF19L1	0.0457855	13.4916	4.12549	0.0015607	0.0115377	13.4622	13.4501	13.4642	13.4718	13.4851	13.4725	13.4876	13.5076	13.5517	13.5285	13.5037	13.514
CWF19L2	0.0700505	13.5295	2.24399	0.045551	0.129464	13.496	13.3185	13.5671	13.5384	13.5234	13.4655	13.5547	13.5471	13.6493	13.5086	13.6115	13.5737
CXADR	-0.114524	13.5513	-3.99369	0.00196315	0.0134338	13.6049	13.5784	13.5326	13.6754	13.6573	13.6016	13.5089	13.5211	13.5521	13.42	13.4595	13.5035
CXCR4	0.117016	8.70954	0.737996	0.47542	0.640354	8.64533	8.66491	8.44234	8.9345	8.91537	8.4944	8.99794	8.66601	8.03306	8.96115	8.71405	9.04538
CXorf38	0.0133524	11.4632	0.312481	0.760311	0.8547	11.5479	11.4951	11.4389	11.4924	11.4304	11.3172	11.452	11.4062	11.5851	11.3563	11.4878	11.5495
CXXC1	0.0491524	10.0025	2.67902	0.0208474	0.0731036	10.065	9.95696	9.97047	9.96191	9.94299	9.96687	10.1203	10.0342	9.99634	9.99217	9.99255	10.0297
CXXC5	-0.133711	11.3131	-3.59941	0.00394242	0.0224474	11.4602	11.342	11.4455	11.3259	11.3337	11.3727	11.2698	11.2509	11.272	11.1627	11.2023	11.3201
CYB561	0.0338509	10.7678	0.679421	0.510417	0.671891	10.7597	10.7582	10.802	10.4276	10.8964	10.8053	10.9681	10.8155	10.7875	11.0462	10.414	10.7333
CYB561D2	0.0535399	10.2659	0.728987	0.480703	0.645158	10.3535	10.3489	9.93237	10.2822	10.2312	10.2765	10.4067	10.4467	10.0066	10.4097	10.2595	10.2375
CYB5A	-0.0155376	15.649	-0.864376	0.405184	0.577763	15.6956	15.6708	15.6371	15.6467	15.628	15.6432	15.7464	15.6695	15.5719	15.6325	15.6186	15.6272
CYB5B	-0.188269	15.2295	-4.97894	0.000372577	0.00437183	15.339	15.3	15.4313	15.2952	15.2777	15.3078	15.1918	15.087	15.1568	15.0705	15.2183	15.0789
CYB5R1	-0.0756686	13.3453	-5.63481	0.000132659	0.00206032	13.3851	13.4375	13.3356	13.3775	13.4369	13.3666	13.3212	13.3136	13.2455	13.3012	13.3151	13.3082
CYB5R2	0.121547	10.4853	1.64421	0.127373	0.268281	10.611	10.344	10.5245	10.4378	10.3283	10.3288	10.4839	10.743	10.6172	10.6304	10.3054	10.4695
CYB5R3	-0.0859293	15.8984	-4.22863	0.00130607	0.0100679	15.9317	15.9223	15.9836	15.9466	15.9028	15.923	15.8126	15.9008	15.9647	15.837	15.8105	15.8448
CYB5R4	0.0167722	11.1202	0.660783	0.521867	0.681756	11.1242	11.079	11.0926	11.0938	11.1519	11.0505	11.1464	11.0367	11.3519	11.1106	11.0812	11.1237
CYBA	-0.0481449	13.9124	-0.923695	0.374763	0.54977	14.0146	14.0192	13.7758	13.9873	13.9014	13.9025	14.0235	13.9433	13.7586	13.933	13.7984	13.8917
CYBC1	0.0141492	12.6553	0.292914	0.774845	0.86393	12.642	12.7423	12.4635	12.6931	12.6415	12.6757	12.8016	12.5966	12.5233	12.7163	12.7388	12.6289
CYBRD1	0.0320252	9.66893	0.615424	0.550351	0.705067	9.68295	9.77819	9.79904	9.64646	9.0997	9.61334	9.974	9.74708	9.58532	9.6641	9.67129	9.76567
CYC1	-0.0256585	15.7338	-1.03956	0.32007	0.495496	15.696	15.7466	15.7065	15.7853	15.8054	15.7394	15.7833	15.7022	15.6606	15.717	15.7362	15.7268
CYCS	-0.00492801	15.8899	-0.307708	0.763848	0.856761	15.8907	15.907	15.9409	15.8969	15.8459	15.8743	15.8838	15.9068	15.911	15.8774	15.8681	15.8766
CYFIP1	-0.00936538	15.2368	-0.789989	0.445639	0.614184	15.1824	15.2341	15.2523	15.2584	15.2514	15.2467	15.2095	15.2303	15.265	15.2521	15.2284	15.2315
CYFIP2	-0.13918	11.2496	-3.84491	0.00254932	0.0163993	11.2549	11.3401	11.2603	11.2548	11.3965	11.3061	11.183	11.0859	11.4619	11.1165	11.1407	11.1941
CYHR1	-0.0959229	11.4539	-2.31449	0.0401837	0.11836	11.3281	11.5131	11.6867	11.5181	11.4891	11.4404	11.3479	11.4424	11.5943	11.3348	11.3984	11.3536
CYLD	0.474751	8.3236	5.49394	0.000164755	0.00242007	NA	8.42352	NA	7.74277	NA	8.28592	NA	NA	7.8349	8.76861	7.55874	9.14866
CYP11B2	0.464225	13.6165	10.8371	2.36e-07	2.42e-05	13.5802	13.5513	13.5066	11.8722	13.5423	13.5075	14.2294	13.676	13.9799	14.0703	13.9763	13.9059
CYP1B1	-0.142119	8.853	-0.873173	0.400569	0.574179	8.43629	8.94336	8.8105	9.03119	9.137	9.13885	8.49997	8.98713	8.44015	9.17652	8.9228	8.71229
CYP20A1	-0.000448039	12.3373	-0.0214214	0.983279	0.991525	12.267	12.3455	12.3609	12.2939	12.4044	12.3413	12.3536	12.3022	12.3337	12.3248	12.405	12.3153
CYP27A1	-0.116694	9.46727	-4.28398	0.00118767	0.0094709	9.52763	9.51852	9.30333	9.6937	9.41504	9.7107	9.41849	9.44577	9.39231	9.35573	9.41623	9.4098
CYP27B1	-0.381226	9.29281	-3.38811	0.00576068	0.0293037	9.64162	9.59305	9.29252	9.36198	9.2986	9.70754	9.06989	9.0426	9.07533	9.10661	9.39057	8.9334
CYP2S1	-0.156887	13.3624	-5.40993	0.000187729	0.00263317	13.4644	13.4619	13.3907	13.4697	13.4442	13.4014	13.2443	13.3753	13.2427	13.3282	13.254	13.2718
CYP3A5	-0.20031	11.1564	-4.64906	0.000640752	0.00629514	11.121	11.2968	11.3089	11.3051	11.1497	11.3367	11.0939	11.1536	10.9719	11.0792	11.0551	11.0046
CYP4F12	-0.0963404	10.1951	-0.992884	0.341352	0.517421	10.3308	10.3647	10.2267	10.2969	10.1234	10.1173	9.99268	10.1024	10.3574	10.0032	10.3611	10.0649
CYP4V2	-0.188521	8.97159	-1.50467	0.159572	0.313545	NA	9.17813	9.31761	8.90513	9.21663	8.83837	8.55487	9.05653	8.82065	8.99461	9.09664	8.73419
CYP51A1	-0.0476151	13.7457	-1.33854	0.206776	0.370979	13.8046	13.7939	13.821	13.7272	13.7257	13.745	13.7754	13.7212	13.7788	13.6746	13.7252	13.6564
CYRIB	0.0508047	16.1677	1.7904	0.0999282	0.226298	16.1038	16.0612	16.2001	16.1417	16.1558	16.1699	16.1504	16.1328	16.2871	16.2017	16.2067	16.2018
CYSTM1	-0.131495	13.7443	-1.93115	0.078676	0.191313	13.9052	13.9092	13.6192	13.8896	13.8025	13.7219	13.8066	13.7124	13.587	13.7083	13.6596	13.6104
CYTH1	-0.165876	10.2827	-2.39105	0.0350447	0.10747	10.3565	10.492	10.2856	10.4824	10.385	10.1895	10.2594	10.3517	10.2278	10.1091	10.0924	10.1611
CYTH2	-0.117536	13.398	-8.00262	5.16e-06	0.000217634	13.3851	13.4101	13.4654	13.4879	13.4615	13.4686	13.306	13.3272	13.435	13.351	13.3266	13.352
CZIB	0.0590701	14.1568	3.32887	0.00641047	0.0314902	14.1473	14.0859	14.1516	14.1141	14.1396	14.1389	14.2225	14.1178	14.2218	14.1877	14.1931	14.1616
D2HGDH	0.0371922	12.9554	1.187	0.259349	0.430213	12.8438	12.8949	12.9203	12.9582	12.9682	13.0459	12.8974	13.0207	13.022	12.9586	12.9708	12.9638
DAAM1	0.0863514	8.37307	1.32417	0.211357	0.376502	8.67228	8.32125	8.16342	8.38377	8.29435	8.22908	8.62815	8.47408	8.35777	8.39876	8.20317	8.35074
DAB2	-0.2193	10.5263	-4.51914	0.000796516	0.00728578	10.656	10.5361	10.6916	10.4319	10.6776	10.7959	10.4493	10.4579	10.357	10.4078	10.3504	10.5038
DAB2IP	-0.028036	11.589	-1.77667	0.102258	0.229933	11.6039	11.6249	11.6227	11.6377	11.5757	11.5639	11.5943	11.515	11.5809	11.59	11.5783	11.581
DAD1	-0.0335818	15.8406	-1.09274	0.297038	0.471486	15.9146	15.8461	15.8153	15.821	15.8456	15.8843	15.767	15.8699	15.9288	15.8302	15.7967	15.7682
DAG1	-0.0119691	11.8068	-0.471503	0.646167	0.776313	11.7808	11.839	11.7906	11.8474	11.8581	11.8113	11.8395	11.7816	11.6506	11.8211	11.8478	11.8139
DAGLA	-0.167193	8.5633	-0.632781	0.539349	0.696386	8.18092	8.83454	7.63915	8.94205	8.98223	9.17053	8.25916	8.4317	7.73591	8.75871	8.94365	8.88111
DAGLB	0.0701473	12.2304	2.65982	0.0215855	0.0751232	12.2432	12.2519	12.1439	12.1685	12.2014	12.1629	12.2402	12.2954	12.2226	12.2836	12.2493	12.3014
DALRD3	0.0129898	10.0612	0.336503	0.742599	0.843195	10.0265	10.0414	10.0986	10.1744	10.0165	10.0072	10.1646	10.0646	10.0584	10.1495	9.92831	10.0045
DAP	-0.267776	14.1047	-4.38322	0.00100253	0.00856236	14.1058	14.2557	14.072	14.3181	14.4214	14.2683	13.8904	13.9631	13.9805	13.8989	14.0289	14.0533
DAP3	0.0493366	14.1274	3.31473	0.00657634	0.0320432	14.0843	14.1048	14.1105	14.1171	14.1031	14.0859	14.1529	14.1528	14.2019	14.1285	14.1227	14.165
DAPK1	-0.0869524	12.0488	-2.10262	0.0584401	0.155265	12.1473	12.0129	12.0472	12.1035	12.0935	12.1525	12.0904	12.0434	12.0522	11.9956	11.9482	11.8994
DAPK3	-0.043549	12.0541	-1.343	0.205373	0.369638	12.1312	11.98	12.1867	12.0817	12.0589	12.0213	11.9973	11.9864	12.006	12.0415	12.0419	12.1161
DAPP1	-0.142668	7.84685	-0.582021	0.571872	0.722571	10.3739	8.03334	7.46735	7.3745	7.23851	8.05604	NA	8.03108	7.6181	6.98818	7.50209	NA
DARS1	0.0227945	16.3943	1.76249	0.104716	0.233367	16.4025	16.4073	16.3638	16.373	16.3735	16.3767	16.4313	16.4171	16.402	16.3928	16.402	16.3894
DARS2	-0.00230662	14.4222	-0.161262	0.874706	0.929431	14.4102	14.3944	14.4386	14.4129	14.4308	14.4159	14.406	14.4131	14.5255	14.3793	14.4384	14.4018
DAXX	-0.0694725	11.944	-3.72022	0.00317895	0.0191523	12.0149	12.0042	11.9334	11.9643	11.9775	11.9764	11.9018	11.9057	11.7281	11.9032	11.9318	12.0863
DAZAP1	0.0590983	15.0231	3.29966	0.0067579	0.0326457	15.0492	14.9884	15.0086	14.9864	14.9574	14.9558	15.0397	14.9906	15.1578	15.0419	15.0413	15.0597
DBF4	-0.177779	8.11885	-1.25902	0.233167	0.402343	8.07696	8.22283	NA	8.44153	7.80927	8.5467	8.2396	7.34826	8.16982	7.90773	8.39531	7.97741
DBI	-0.0853005	16.8505	-3.7795	0.00286173	0.017751	16.9543	16.8692	16.9379	16.8564	16.842	16.9042	16.8049	16.794	16.8494	16.7874	16.7782	16.8279
DBN1	-0.207931	13.8947	-8.34779	3.4e-06	0.000164178	14.0298	14.0078	13.9597	13.9912	14.0324	13.993	13.8494	13.7646	13.6941	13.8003	13.8369	13.7778
DBNL	-0.0628305	15.1439	-4.86698	0.000447103	0.00495173	15.1954	15.2101	15.0098	15.2117	15.2443	15.1933	15.151	15.1312	14.9382	15.1645	15.1471	15.1298
DBR1	0.0909231	12.6274	5.3683	0.000200351	0.00275873	12.5678	12.6035	12.5722	12.6155	12.5984	12.5757	12.6729	12.7489	12.5277	12.6628	12.7013	12.6821
DBT	-0.136542	13.7857	-6.82155	2.38e-05	0.000637899	13.8159	13.8729	13.8487	13.8772	13.8771	13.8318	13.6793	13.761	13.6848	13.7201	13.7378	13.7214
DCAF1	0.107695	12.6418	6.96843	1.95e-05	0.000555522	12.6185	12.5848	12.5484	12.5828	12.5957	12.5766	12.6637	12.6685	12.7629	12.6969	12.7126	12.6908
DCAF10	0.108533	11.0845	1.3051	0.217562	0.384108	11.1383	10.9799	10.8769	10.9604	11.1751	11.051	11.2373	11.2483	10.9884	11.1133	11.0229	11.2227
DCAF11	0.143244	12.4672	6.53288	3.56e-05	0.000869213	12.4094	12.3613	12.4219	12.3597	12.4184	12.3996	12.5343	12.5697	12.5943	12.493	12.5196	12.5248
DCAF12	0.121095	9.57623	0.966967	0.353606	0.529851	9.56718	9.54653	9.7739	9.25551	9.41581	9.53519	9.86862	9.82872	9.64878	9.33679	9.75672	9.38106
DCAF13	0.0972982	13.5144	4.77929	0.000516361	0.00545323	13.489	13.4955	13.4257	13.4803	13.4103	13.4903	13.5868	13.5899	13.5641	13.5669	13.5596	13.5146
DCAF15	0.325055	9.89465	1.83031	0.0934242	0.215607	NA	10.2123	10.0808	9.28782	NA	9.69073	9.98102	10.438	8.68475	10.0484	10.2131	10.5137
DCAF16	0.0910778	12.1088	3.05985	0.0104372	0.0445899	12.1565	11.9868	12.133	12.0454	12.0305	12.0385	12.186	12.1179	12.1267	12.188	12.189	12.1073
DCAF4	0.450795	8.63203	4.38475	0.000999918	0.00854812	8.13027	8.45166	7.99089	8.50521	8.63914	8.6324	8.56325	8.86263	8.94984	9.06041	8.84613	8.95254
DCAF5	-0.08976	11.7109	-3.24976	0.00739624	0.0347793	11.7979	11.7463	11.6639	11.7492	11.7573	11.7842	11.7555	11.6628	11.6382	11.5693	11.7728	11.6336
DCAF6	0.0155386	11.2115	0.745149	0.47125	0.637021	11.1455	11.1989	11.2466	11.2317	11.1859	11.225	11.2406	11.1829	11.1384	11.2633	11.2405	11.2384
DCAF7	-0.0750134	13.8171	-3.51285	0.00460328	0.0250707	13.8587	13.8584	13.832	13.8519	13.8201	13.897	13.8053	13.7458	13.845	13.7734	13.7403	13.777
DCAF8	-0.103085	12.5525	-5.97371	7.97e-05	0.00147551	12.6195	12.5777	12.596	12.6433	12.5517	12.6276	12.4881	12.5408	12.5001	12.5121	12.507	12.4666
DCAKD	0.0108419	12.6535	0.415503	0.68548	0.805517	12.6067	12.7506	12.6265	12.6753	12.6375	12.6149	12.6744	12.7134	12.5985	12.6555	12.6059	12.6827
DCBLD1	-0.062497	9.25741	-0.541959	0.59827	0.742933	9.43022	9.26255	9.48368	8.68349	9.24579	9.44838	9.38916	9.06728	9.41533	9.42521	9.10925	9.12861
DCBLD2	-0.0950849	13.1653	-3.39142	0.00572645	0.0291984	13.2432	13.1591	13.2771	13.1933	13.198	13.1651	13.1145	13.0832	13.2641	13.0973	13.0714	13.117
DCD	-0.205733	10.005	-1.47825	0.166404	0.322405	10.3104	9.95227	9.9557	10.335	10.1064	10.0037	9.52808	10.092	9.65759	9.96382	10.12	10.0354
DCDC2	-0.0420882	10.2343	-0.609338	0.554238	0.707927	10.2977	10.3689	9.74767	10.3151	10.2797	10.7395	10.4492	10.3701	9.61558	10.0288	10.2916	10.3081
DCHS2	0.0214142	8.93327	0.0771733	0.939822	0.968272	8.35367	8.83101	8.63946	9.36376	9.3143	9.47666	8.77413	9.16994	7.45803	9.11338	9.28942	9.41543
DCK	0.146013	13.3642	4.56235	0.000740722	0.00691287	13.3924	13.2812	13.2793	13.2595	13.2401	13.3087	13.4831	13.431	13.4421	13.3619	13.3882	13.5034
DCLRE1C	0.21852	9.85589	3.76643	0.00292876	0.0179935	9.79295	9.55391	9.71848	9.57669	9.90157	9.89047	10.0651	9.899	9.93988	9.90702	10.0373	9.9883
DCP1A	0.137457	12.7699	4.88233	0.000436017	0.00487896	12.7234	12.705	12.6894	12.693	12.6894	12.7043	12.7524	12.7771	12.9285	12.9	12.7949	12.8809
DCP1B	-0.1557	11.0481	-1.32938	0.209687	0.374341	11.0699	11.0147	11.0041	11.0697	11.2947	11.3151	10.6574	11.0551	10.9956	10.7179	11.1639	11.2189
DCP2	0.0251278	11.6352	0.536976	0.601596	0.745152	11.5703	11.7465	11.5694	11.5837	11.6792	11.6079	11.5016	11.7579	11.8084	11.4986	11.6547	11.6443
DCPS	-0.0452745	15.2433	-2.79622	0.0168529	0.0628603	15.2882	15.2793	15.2252	15.2489	15.2632	15.2816	15.1761	15.2023	15.2193	15.2251	15.2351	15.275
DCTD	0.0487249	12.5891	2.10531	0.058165	0.154792	12.5014	12.5616	12.587	12.591	12.6048	12.5371	12.5916	12.6241	12.5763	12.597	12.6549	12.6423
DCTN1	0.00327495	14.0527	0.263729	0.796691	0.878017	14.0429	14.0898	14.0353	14.0416	14.0743	14.042	14.0456	14.0657	14.0153	14.0462	14.0745	14.0592
DCTN2	-0.0116617	14.7426	-0.945504	0.363991	0.540156	14.7531	14.7697	14.7216	14.7502	14.7647	14.7337	14.703	14.7422	14.7319	14.7359	14.7615	14.7435
DCTN3	-0.046163	12.2783	-1.08268	0.301296	0.475817	12.3501	12.3162	12.1703	12.3072	12.3529	12.3075	12.3235	12.316	12.1327	12.3186	12.2462	12.1988
DCTN4	0.0381516	13.191	2.1979	0.0494229	0.137482	13.1644	13.1255	13.2281	13.1516	13.1751	13.1836	13.2209	13.1941	13.277	13.1876	13.1596	13.2246
DCTN5	0.00699047	12.2699	0.276291	0.787264	0.872139	12.277	12.2589	12.2817	12.3035	12.2314	12.247	12.3751	12.2384	12.3582	12.2738	12.2538	12.1401
DCTN6	0.040966	12.4064	0.918772	0.377225	0.551573	12.4977	12.4384	12.2794	12.3716	12.4738	12.4448	12.4587	12.4883	11.9396	12.4118	12.5164	12.5559
DCTPP1	0.100328	15.3645	5.72426	0.000115775	0.0018882	15.3323	15.294	15.3051	15.2756	15.3378	15.341	15.4205	15.4394	15.3991	15.4266	15.4252	15.3776
DCUN1D1	-0.0453324	12.5089	-1.15352	0.272285	0.444477	12.5698	12.5067	12.4896	12.6118	12.5903	12.5272	12.5191	12.54	12.1997	12.5541	12.4419	12.557
DCUN1D2	-0.373476	6.66189	-1.39169	0.190546	0.351798	6.47697	6.70954	NA	6.96373	7.3674	NA	4.89674	5.83316	NA	6.42209	7.46517	7.20716
DCUN1D3	0.0725138	10.9838	1.29492	0.220934	0.387666	10.8685	10.9291	10.8754	10.9303	11.0003	11.0814	11.1145	10.954	11.1092	10.9057	11.0523	10.9844
DCUN1D4	0.143847	10.1779	2.94334	0.0128987	0.0515889	10.2393	10.1615	10.0327	10.2542	9.74781	10.0746	10.3398	10.279	10.2758	10.3036	10.2075	10.2193
DCUN1D5	0.0258338	13.8739	0.656008	0.524825	0.683917	13.7896	13.8718	13.9472	13.8141	13.91	13.834	13.8561	13.8883	13.7896	13.9438	13.8946	13.9476
DCXR	0.0680093	13.9422	1.51277	0.157528	0.311157	13.9867	13.9273	13.8477	13.9821	13.8392	13.8662	14.0631	14.026	13.9872	13.9373	13.9529	13.891
DDA1	-0.0329015	11.4104	-0.499815	0.626702	0.763631	11.268	11.6238	11.2846	11.4952	11.4536	11.4635	11.3809	11.3464	11.2145	11.483	11.507	11.4041
DDAH1	0.0326299	16.3526	2.67933	0.0208354	0.07309	16.3705	16.3496	16.3319	16.3354	16.3161	16.3263	16.3686	16.4048	16.3227	16.3608	16.3665	16.3779
DDAH2	-0.106451	15.2724	-8.53319	2.74e-06	0.000136314	15.337	15.319	15.314	15.3352	15.3154	15.3149	15.2639	15.2468	15.2104	15.1989	15.2018	15.2111
DDB1	0.0968393	15.9767	9.73267	7.22e-07	5.38e-05	15.9303	15.9223	15.927	15.9224	15.9285	15.9309	16.01	16.0095	16.0586	16.0206	16.0268	16.0337
DDB2	0.0345076	11.7414	0.839585	0.418383	0.589961	11.7112	11.6698	11.6262	11.7705	11.8406	11.7145	11.7294	11.6687	11.8023	11.8989	11.7326	11.7317
DDC	6.02e-05	10.331	0.00139839	0.998908	0.999352	10.3108	10.3617	10.4097	10.2843	10.3751	10.1589	10.4092	10.2726	10.2827	10.5314	10.3018	10.2741
DDHD1	0.0282774	10.0849	0.521225	0.612175	0.752798	10.0982	10.1097	10.1944	10.0104	9.93757	10.0869	10.1912	10.1006	10.1909	10.1261	10.0323	9.94106
DDHD2	0.0383755	11.4728	0.964236	0.354916	0.530316	11.5445	11.4053	11.5745	11.4401	11.3895	11.3813	11.5094	11.4774	11.5628	11.4653	11.4396	11.4837
DDI2	-0.000884732	13.8254	-0.0408772	0.9681	0.982411	13.8084	13.7817	13.9692	13.8101	13.802	13.8013	13.7767	13.7377	13.9585	13.8501	13.7917	13.8168
DDOST	-0.00564005	17.0433	-0.485607	0.636435	0.770988	17.0436	17.0627	17.0613	17.039	17.0433	17.0451	16.9886	17.052	17.0594	17.0488	17.0435	17.0327
DDR1	-0.0848072	11.8935	-4.54897	0.000757543	0.0070291	11.9536	11.9785	11.8552	11.8897	11.9704	11.9392	11.8742	11.8726	11.8301	11.8695	11.8345	11.8542
DDRGK1	-0.164497	13.0918	-3.25237	0.00736135	0.0346695	13.0922	13.2109	13.0992	13.2037	13.2432	13.1949	12.8865	13.0866	12.9481	13.0726	13.0697	12.9937
DDT	-0.0158715	14.9341	-1.16297	0.268583	0.440668	14.9495	14.9424	14.9474	14.9368	14.9863	14.9218	14.9517	14.9301	14.8547	14.9554	14.9162	14.9164
DDX1	0.0660319	15.3518	6.23699	5.42e-05	0.00115475	15.3144	15.3196	15.3107	15.3356	15.3048	15.3248	15.399	15.366	15.4092	15.3808	15.3784	15.3778
DDX10	0.0994885	12.8513	3.20121	0.008076	0.0372761	12.7607	12.7638	12.856	12.7619	12.8216	12.8454	12.938	12.915	12.8437	12.9103	12.8752	12.9241
DDX11	0.239385	10.9476	8.14964	4.32e-06	0.00019363	10.8315	10.7692	10.8683	10.8015	10.8359	10.8673	10.9627	11.0386	11.1621	11.0419	11.0753	11.1174
DDX12P	0.227895	9.74469	3.0094	0.0114392	0.0475659	9.6053	9.38737	9.83051	9.55788	9.6532	9.73459	9.5775	9.92438	9.65612	9.91191	9.93684	10.1607
DDX17	-0.0144365	16.1917	-0.85624	0.409484	0.581322	16.2187	16.2046	16.2404	16.196	16.1662	16.1655	16.1837	16.1969	16.2303	16.1788	16.1505	16.1688
DDX18	0.0463782	15.1748	2.72075	0.0193278	0.0692837	15.1177	15.1322	15.1607	15.1498	15.1745	15.1679	15.1787	15.188	15.2469	15.2258	15.1949	15.1601
DDX19A	0.0545228	15.7969	4.57543	0.000724648	0.00682204	15.7559	15.7532	15.7606	15.794	15.7811	15.7691	15.7983	15.8231	15.8198	15.8202	15.8615	15.8263
DDX19B	0.0293696	12.3551	0.345543	0.735972	0.839157	12.2852	12.2951	12.4357	12.4264	12.2689	12.2139	12.1088	12.4231	12.8258	12.4488	12.3381	12.191
DDX20	0.0497435	12.9308	3.32937	0.00640476	0.0314793	12.9089	12.9102	12.8648	12.9233	12.9069	12.9234	12.9877	12.96	12.9355	12.9808	12.9575	12.9102
DDX21	0.114353	16.5872	11.243	1.61e-07	1.91e-05	16.5273	16.5418	16.4701	16.5337	16.5337	16.5335	16.649	16.6862	16.6393	16.6525	16.6431	16.6363
DDX23	0.00238376	14.5666	0.142976	0.888802	0.938434	14.5783	14.5997	14.5818	14.5568	14.5394	14.5576	14.608	14.5925	14.505	14.5823	14.5249	14.5732
DDX24	-0.00607816	13.2187	-0.397572	0.698282	0.8142	13.2489	13.2688	13.2152	13.2315	13.2098	13.1825	13.2282	13.2425	13.1371	13.222	13.2303	13.2075
DDX27	0.00721285	14.8284	0.44658	0.663535	0.787942	14.842	14.8049	14.8478	14.8292	14.7889	14.8353	14.8143	14.8495	14.8146	14.8364	14.8323	14.846
DDX28	-0.025281	12.8227	-1.44459	0.175463	0.334637	12.8507	12.8474	12.6964	12.8322	12.8697	12.8489	12.8411	12.8922	12.7648	12.8123	12.8287	12.7882
DDX31	0.0290841	12.5888	1.0906	0.297941	0.472256	12.5038	12.5915	12.5929	12.5894	12.6243	12.5392	12.5614	12.5485	12.634	12.6181	12.6252	12.6368
DDX39A	0.00125667	17.5052	0.109171	0.914963	0.952314	17.4868	17.5162	17.5504	17.4884	17.501	17.5082	17.47	17.5159	17.5064	17.5009	17.5072	17.5112
DDX39B	-0.0937938	16.5807	-3.14404	0.00895793	0.0400752	16.5433	16.6298	16.7127	16.6274	16.6257	16.6302	16.4292	16.4739	16.6324	16.5272	16.5521	16.5847
DDX3X	0.0224512	16.2607	2.02833	0.0665233	0.16958	16.2469	16.2759	16.2257	16.2498	16.2495	16.2602	16.2687	16.2929	16.2316	16.2729	16.2864	16.2682
DDX41	0.0672731	13.3722	6.26503	5.21e-05	0.00113413	13.3406	13.264	13.3553	13.3489	13.3429	13.3527	13.4156	13.4171	13.441	13.3689	13.406	13.4132
DDX42	-0.00301418	14.6666	-0.201866	0.843575	0.908736	14.6772	14.6675	14.6848	14.6575	14.6703	14.6425	14.6889	14.6596	14.7272	14.6617	14.6442	14.6172
DDX46	-0.000808361	15.2471	-0.0669097	0.947811	0.972394	15.2413	15.2497	15.1991	15.251	15.261	15.2688	15.2494	15.2446	15.2256	15.2707	15.2401	15.2641
DDX47	0.0832656	14.16	4.76258	0.00053079	0.00550252	14.1288	14.105	14.1785	14.1264	14.0846	14.0801	14.176	14.209	14.2761	14.1798	14.1749	14.2014
DDX49	0.062441	12.4382	2.24155	0.0457487	0.129873	12.4769	12.438	12.4278	12.3626	12.4001	12.3103	12.4369	12.5585	12.4876	12.4245	12.4968	12.4382
DDX5	0.0583403	17.3815	4.22157	0.00132204	0.010165	17.3639	17.348	17.3986	17.3513	17.3275	17.3356	17.422	17.4031	17.4348	17.3969	17.3954	17.4011
DDX50	0.0499066	15.1526	3.30768	0.00666068	0.0323383	15.1348	15.0919	15.1432	15.1139	15.1402	15.1399	15.1346	15.1469	15.2077	15.2217	15.176	15.181
DDX51	0.0351899	12.9606	1.6588	0.124362	0.263403	12.9229	12.99	12.9487	12.8982	12.9982	12.9038	13.0073	12.9629	12.9525	12.9565	12.9853	13.0008
DDX52	0.00439218	13.5456	0.132936	0.896559	0.94258	13.4885	13.5652	13.6115	13.5675	13.5273	13.5197	13.4338	13.4902	13.6236	13.6011	13.539	13.5794
DDX54	0.057149	13.4478	3.09817	0.00973558	0.0424788	13.3952	13.4437	13.381	13.45	13.4058	13.4399	13.4905	13.4967	13.4515	13.4831	13.4618	13.4748
DDX55	0.0461667	11.8917	1.83411	0.0928248	0.214663	11.822	11.8879	11.8401	11.9039	11.8492	11.8733	11.8266	11.8594	12.0612	11.905	11.9313	11.94
DDX56	0.0967827	13.7437	6.91856	2.09e-05	0.000585032	13.6754	13.7266	13.6926	13.7114	13.7019	13.6848	13.7775	13.804	13.7291	13.7977	13.8068	13.817
DDX58	-0.049974	12.9599	-3.00288	0.0115756	0.047912	13.0133	12.9831	12.9362	12.9635	12.9873	13.0223	12.9755	12.9478	12.928	12.935	12.8899	12.9365
DDX59	0.0648244	11.538	1.78367	0.101064	0.228103	11.6127	11.5365	11.5108	11.4175	11.4408	11.4856	11.6038	11.5347	11.7373	11.5349	11.4797	11.5622
DDX6	0.0414445	15.6141	2.85988	0.0150116	0.0576864	15.5714	15.6017	15.6372	15.601	15.5776	15.582	15.6005	15.6475	15.6596	15.6265	15.6451	15.6191
DDX60	-0.0671907	13.3582	-2.44605	0.0317513	0.0996051	13.3537	13.3766	13.433	13.3593	13.4246	13.4032	13.3223	13.2745	13.3767	13.2975	13.3163	13.3601
DDX60L	-0.160554	10.6406	-3.15056	0.00885259	0.0397617	10.6862	10.6427	10.7904	10.7558	10.6706	10.7699	10.4411	10.6058	10.7019	10.4684	10.6488	10.5051
DECR1	-0.0319927	15.0026	-1.91807	0.0804596	0.194653	15.0405	15.0423	15.0269	15.0058	14.9986	15.0052	14.9372	14.9737	15.0195	15.0104	14.9939	14.9771
DECR2	0.0318094	12.8598	1.02248	0.327739	0.504502	12.8551	12.8009	12.6822	12.9133	12.8772	12.886	12.9343	12.9257	12.8498	12.8452	12.8663	12.8817
DEF6	0.0235518	7.5897	0.0955556	0.925531	0.957486	7.64011	7.32677	7.21279	7.98428	7.55281	7.74507	7.64229	7.15813	7.9777	7.19779	7.41411	8.22454
DEF8	-0.207812	12.3741	-3.02709	0.0110773	0.0465328	12.424	12.3178	12.4895	12.7402	12.4862	12.4589	12.1396	12.2801	12.3874	12.2344	12.0717	12.4594
DEGS1	-0.31065	10.0663	-3.17153	0.00852226	0.0386954	10.0692	10.2894	10.3061	10.1833	10.4272	10.0545	9.78123	9.7833	10.0269	9.91768	9.86869	10.088
DEGS2	-0.116668	11.5825	-4.61982	0.000672784	0.00646891	11.6058	11.5992	11.6481	11.6878	11.6216	11.6545	11.5461	11.471	11.5459	11.6515	11.4438	11.515
DEK	-0.123103	16.3726	-3.81045	0.00270926	0.0171352	16.4582	16.4682	16.3031	16.438	16.5244	16.5043	16.387	16.3114	15.9978	16.3737	16.3926	16.3128
DENND10	0.0337537	12.2967	1.43238	0.178852	0.338524	12.2241	12.3103	12.3878	12.2693	12.2174	12.2973	12.2778	12.3219	12.2713	12.3229	12.3298	12.3302
DENND11	0.0364388	11.6214	1.36375	0.198941	0.361963	11.6435	11.6201	11.6492	11.5022	11.6146	11.5827	11.6709	11.6727	11.6567	11.5793	11.5591	11.7062
DENND1A	0.27247	8.44806	2.46633	0.0306147	0.0969503	8.33928	8.23735	8.31121	8.37193	8.44211	8.15492	8.44073	8.35631	8.39447	8.88336	8.65263	8.79248
DENND1B	-0.158165	8.68785	-1.321	0.212378	0.377724	8.67376	8.81226	8.83819	8.85875	8.76983	8.81103	8.47215	8.94587	8.96333	8.08473	8.2248	8.79952
DENND2A	-0.173263	14.5619	-6.49193	3.77e-05	0.000908479	14.7634	14.6643	14.7018	14.6371	14.632	14.5978	14.5076	14.5622	14.2426	14.4845	14.4964	14.4537
DENND2B	-0.116228	10.1553	-1.1398	0.277727	0.450994	10.0253	10.0211	10.4057	10.342	10.354	10.1326	9.95149	10.0803	10.1771	10.1892	10.2131	9.97208
DENND2D	-0.0800933	12.2025	-1.42266	0.18159	0.342055	12.1703	12.2	12.3525	12.3149	12.2419	12.1759	12.089	12.1979	12.2379	12.0711	12.1795	12.1994
DENND3	-0.180651	9.80267	-2.12764	0.0559318	0.150537	9.91359	10.0822	9.95409	9.65794	9.80139	9.90173	9.58867	9.83267	9.54298	9.7075	9.98557	9.66376
DENND4A	-0.0143174	10.4904	-0.395443	0.699808	0.814948	10.4227	10.5151	10.5057	10.5445	10.5349	10.4624	10.425	10.438	10.5258	10.4203	10.5229	10.5675
DENND4B	0.0346072	10.3612	0.645048	0.53165	0.689623	10.4691	10.2778	10.6023	10.294	10.2878	10.2059	10.555	10.4217	10.3979	10.336	10.1899	10.297
DENND4C	-0.070587	12.1791	-2.96315	0.0124423	0.0503443	12.1969	12.2602	12.173	12.2279	12.2522	12.1764	12.194	12.1247	12.1656	12.1141	12.118	12.1467
DENND5B	-0.241733	10.4315	-5.92413	8.58e-05	0.00155937	10.6311	10.4431	10.5208	10.6028	10.4873	10.6355	10.3231	10.2727	10.1889	10.3554	10.3654	10.3523
DENND6A	-0.0237122	9.94996	-0.286618	0.779542	0.867024	9.86792	9.9381	9.86708	10.1398	9.97085	10.0273	10.0002	9.84778	10.2451	9.87343	10.0577	9.56417
DENR	-0.0782863	13.9867	-1.97997	0.0723347	0.180018	14.0746	14.0988	13.9596	14.0179	13.9839	14.0202	13.8999	14.0037	13.861	13.9392	13.9546	14.0269
DEPDC1	0.171122	7.24069	0.686094	0.506354	0.668346	7.61418	5.8742	6.94218	7.61246	7.4104	7.11625	7.22804	7.90514	7.17171	7.52649	6.76754	7.71969
DEPDC5	-0.0335916	9.39432	-0.572031	0.578395	0.727146	9.05291	9.35261	9.49351	9.39534	9.51088	9.54269	9.34151	9.36898	9.52905	9.29623	9.41034	9.43778
DEPDC7	-0.0345049	9.83283	-0.369663	0.718402	0.827915	10.229	9.71661	9.96352	9.65996	9.95116	9.66308	9.82265	9.90973	9.79325	9.77423	9.82184	9.68893
DEPTOR	-0.0136526	11.8989	-0.512123	0.61833	0.757308	11.9194	11.878	11.9659	11.9178	11.8869	11.9417	11.9671	11.8827	11.8752	11.6919	11.9209	11.9396
DERA	0.00830269	13.9714	0.306462	0.764772	0.857149	13.9604	13.9141	14.0184	13.955	13.9604	13.9608	13.8777	14.0092	14.1311	13.9382	13.9915	13.9404
DERL1	0.0103074	15.7083	0.412692	0.68748	0.80708	15.7334	15.6544	15.7153	15.7021	15.6937	15.6595	15.7283	15.6962	15.881	15.6988	15.6655	15.6717
DERL2	-0.00130071	11.5705	-0.0201929	0.984238	0.991662	11.6582	11.692	11.3628	11.6427	11.5667	11.5554	11.7019	11.6999	11.5857	11.2602	11.5035	11.6175
DERPC	-0.116889	8.81047	-1.99907	0.0699844	0.176113	8.97899	8.97999	8.28862	8.96786	8.83756	9.00758	8.9118	8.84773	8.4775	8.69966	8.86582	8.86253
DESI1	-0.082162	12.9831	-1.67055	0.121981	0.259836	13.0943	13.1132	13.0232	12.9855	12.9631	12.959	13.075	12.995	12.9194	12.8804	12.8404	12.9492
DESI2	-0.0185623	8.60678	-0.124287	0.90325	0.946064	8.10448	8.71455	8.51738	8.68037	8.86323	8.76663	8.08535	8.71599	8.9262	8.21403	8.56877	9.12434
DET1	-0.0338852	9.28204	-0.399925	0.696596	0.813252	9.3092	9.53068	9.31627	9.1889	9.33316	9.12954	9.06925	9.36437	9.05158	9.35167	9.41653	NA
DFFA	-0.0673483	13.6676	-3.58287	0.00406073	0.0229328	13.6783	13.7071	13.7362	13.6978	13.7097	13.7144	13.5639	13.642	13.5514	13.6792	13.694	13.6377
DFFB	-0.011134	11.8271	-0.126427	0.901594	0.945301	11.6305	12.0479	11.9515	11.9272	11.7326	11.7063	11.7492	11.6837	11.9696	11.8459	11.8553	11.8254
DGAT1	-0.0155863	12.311	-0.541378	0.598657	0.743294	12.3574	12.2776	12.3764	12.2887	12.3376	12.275	12.3158	12.2831	12.3174	12.3607	12.2592	12.2831
DGCR2	-0.00677697	9.60516	-0.0475383	0.962906	0.979302	9.35629	9.59088	9.59071	9.70542	9.78151	9.62646	9.32252	9.78401	9.37178	9.52367	9.81998	9.78866
DGCR8	0.0732263	10.6507	1.94954	0.0762286	0.187266	10.6016	10.574	10.6864	10.5825	10.6942	10.5456	10.6359	10.7675	10.6485	10.6496	10.6829	10.7392
DGKA	-0.0907344	10.0404	-0.982873	0.346049	0.52156	9.90295	10.148	10.2397	10.2358	9.89511	10.0994	10.0375	9.91614	10.1805	10.0641	9.75489	10.0104
DGKE	0.111321	11.4057	2.39462	0.0348216	0.107098	11.3866	11.294	11.4944	11.3395	11.3116	11.2838	11.4135	11.5175	11.5871	11.3779	11.4834	11.3798
DGKH	0.00994224	12.7159	0.290896	0.77635	0.864752	12.7322	12.5675	12.7228	12.77	12.7185	12.726	12.7002	12.6279	12.792	12.8141	12.6637	12.7557
DGKQ	0.0603636	8.65549	1.91232	0.0812558	0.195872	8.62585	8.65403	8.72628	8.61855	8.50446	8.78312	8.70781	8.73333	8.75969	8.74821	8.30344	8.70117
DGKZ	-0.0383428	10.6788	-0.710505	0.491657	0.65571	10.8179	10.7794	10.5157	10.6878	10.5972	10.7618	10.6666	10.7384	10.5934	10.687	10.6963	10.6039
DGLUCY	-0.0944432	11.1285	-2.09525	0.059199	0.156524	11.122	11.126	11.3079	11.1127	11.2393	11.1588	11.0918	11.1148	11.1372	11.1303	10.9865	11.0145
DGUOK	0.0632496	11.8953	1.33566	0.207686	0.372094	11.9285	11.8305	11.9455	11.8901	11.8162	11.8144	11.9856	11.8292	12.0157	11.7346	11.9576	11.9963
DHCR24	-0.182274	16.5091	-7.49259	9.79e-06	0.000333334	16.522	16.6201	16.688	16.6093	16.5985	16.5483	16.3483	16.4081	16.5277	16.3956	16.4387	16.4047
DHCR7	-0.0446318	15.8672	-2.06064	0.0628865	0.163039	15.9039	15.8616	15.8572	15.8478	15.8967	15.9603	15.8223	15.8724	15.9488	15.8361	15.7784	15.8217
DHDDS	-0.117797	9.7077	-1.19961	0.254605	0.425159	9.5638	9.89975	9.63392	9.7182	9.80515	9.92511	9.98745	9.55189	9.75705	9.48603	9.63394	9.53015
DHFR	0.166316	14.1805	10.0293	5.3e-07	4.26e-05	14.0631	14.1339	14.0768	14.0969	14.1249	14.0786	14.2452	14.2739	14.2278	14.2588	14.3196	14.2661
DHODH	0.0133873	14.4007	0.524148	0.610205	0.751425	14.3672	14.4092	14.3862	14.3612	14.4271	14.4166	14.4524	14.3741	14.4393	14.3973	14.4365	14.3416
DHPS	0.0766962	12.281	1.35117	0.202821	0.366375	12.2139	12.293	12.2264	12.334	12.2804	12.1771	12.0567	12.2484	12.4636	12.4155	12.3908	12.2725
DHRS1	0.100654	12.3676	4.21919	0.00132748	0.0101981	12.2129	12.3177	12.2949	12.3542	12.4229	12.302	12.3764	12.4483	12.4248	12.4013	12.4494	12.407
DHRS11	0.0298391	14.1337	1.39456	0.189702	0.35103	14.1025	14.1202	14.1277	14.0964	14.0887	14.1697	14.1188	14.1117	14.1809	14.1336	14.1399	14.2148
DHRS13	0.0491302	10.9421	1.38994	0.191064	0.352377	10.8177	10.957	11.0243	10.9066	10.8505	10.9444	10.8516	11.0028	10.9592	10.9398	10.9533	11.0978
DHRS2	0.162138	10.6375	2.27983	0.0427417	0.123475	10.584	10.7074	10.3704	10.6488	10.4327	10.5894	10.5765	10.6557	10.7896	10.8039	10.8331	10.6583
DHRS3	-0.0701647	12.2998	-2.1487	0.0539004	0.146248	12.2845	12.3307	12.2965	12.3073	12.375	12.4175	12.2667	12.2709	12.337	12.2229	12.1986	12.2898
DHRS4	-0.00335455	13.2757	-0.16668	0.870539	0.927074	13.2662	13.2551	13.2424	13.267	13.354	13.2907	13.2636	13.342	13.2128	13.2444	13.3049	13.2651
DHRS7	-0.108107	12.1908	-3.62393	0.00377352	0.021636	12.1119	12.2875	12.3246	12.2547	12.2807	12.1851	12.1772	12.2102	12.0575	12.1169	12.1627	12.1212
DHRS7B	0.0248329	12.7685	1.15565	0.271448	0.443512	12.7924	12.7213	12.7471	12.7668	12.7748	12.7339	12.7553	12.8164	12.827	12.7748	12.7547	12.7571
DHRSX	-0.0387141	9.92167	-0.649094	0.529124	0.687633	10.1656	9.78456	10.0325	9.93506	10.0015	9.814	9.89304	9.93187	9.89589	9.65054	9.96631	9.9892
DHTKD1	-0.0604924	11.9366	-2.80958	0.0164486	0.0618123	11.9397	11.9422	11.9474	11.9821	12.0063	11.9899	11.9015	11.8394	11.9376	11.8847	11.9059	11.9625
DHX15	0.0328386	15.6457	2.89593	0.0140595	0.0549405	15.622	15.6253	15.6805	15.6209	15.6236	15.5865	15.6467	15.6494	15.7253	15.6628	15.6421	15.6634
DHX16	0.0173193	13.3808	0.7704	0.456715	0.624011	13.3169	13.35	13.4178	13.3766	13.3639	13.4057	13.4106	13.3499	13.4312	13.3604	13.4091	13.3776
DHX29	-0.00256929	12.424	-0.159591	0.875993	0.929918	12.4534	12.4121	12.4357	12.4281	12.3945	12.4224	12.4005	12.4165	12.445	12.4679	12.4253	12.3869
DHX30	0.110113	17.1019	5.80411	0.000102624	0.00173825	17.0054	17.0258	17.0901	17.0493	17.0647	17.0338	17.0915	17.135	17.2466	17.1364	17.1527	17.1913
DHX32	0.10727	11.3838	4.67011	0.000618685	0.00612378	11.3144	11.3746	11.3494	11.2938	11.2753	11.3582	11.3979	11.4319	11.4478	11.5183	11.4158	11.4289
DHX33	0.120546	12.3896	7.70441	7.48e-06	0.000285884	12.3378	12.3268	12.3379	12.3444	12.3106	12.351	12.3719	12.4552	12.4822	12.4699	12.4756	12.4118
DHX34	-0.0621984	11.3529	-2.46313	0.0307914	0.0972563	11.4632	11.3977	11.3427	11.3254	11.4177	11.3599	11.2986	11.2744	11.3962	11.3303	11.3081	11.3209
DHX35	0.023747	12.662	1.43934	0.176914	0.336125	12.6833	12.6577	12.6212	12.6244	12.6566	12.6588	12.6536	12.7217	12.6246	12.6744	12.6806	12.6877
DHX36	-0.0280486	14.0761	-1.30355	0.218071	0.384738	14.0498	14.1015	14.1016	14.0738	14.0806	14.1161	14.0029	14.0403	14.1496	14.0272	14.065	14.1043
DHX37	0.0790137	14.2415	2.65283	0.0218604	0.0757088	14.2287	14.2114	14.1558	14.2074	14.1631	14.2456	14.2843	14.3041	14.2208	14.3136	14.3207	14.2423
DHX38	0.00521589	12.2495	0.283972	0.781518	0.868469	12.2397	12.2617	12.3465	12.2107	12.1712	12.2455	12.2506	12.2392	12.3322	12.2512	12.2301	12.2154
DHX40	0.0798176	11.6926	2.2197	0.0475538	0.13361	11.6554	11.5647	11.7233	11.5897	11.6709	11.6503	11.7331	11.6669	11.9297	11.674	11.6936	11.7589
DHX57	0.038405	12.4008	1.63689	0.128909	0.270757	12.3962	12.4284	12.3493	12.418	12.3517	12.346	12.4471	12.4443	12.4084	12.4066	12.3924	12.4214
DHX58	-0.10916	9.82518	-3.25506	0.00732557	0.0345732	9.89951	9.84493	9.91865	9.96536	9.88049	9.79111	9.81689	9.78158	9.84742	9.63985	9.77819	9.73812
DHX8	0.111195	13.6422	4.1562	0.00147989	0.0111412	13.5267	13.5728	13.672	13.5817	13.6129	13.5661	13.6613	13.7003	13.7444	13.6563	13.6821	13.7298
DHX9	0.0315201	17.4429	2.57096	0.0253508	0.0843064	17.4177	17.4154	17.4575	17.4195	17.4087	17.4477	17.437	17.4533	17.4828	17.4546	17.4529	17.4682
DIABLO	-0.19842	14.379	-5.31341	0.000218378	0.00293664	14.5031	14.4404	14.3496	14.489	14.5625	14.511	14.392	14.259	14.1585	14.2354	14.3178	14.3293
DIAPH1	-0.0118154	15.7296	-0.877774	0.398169	0.571647	15.7137	15.7272	15.7655	15.7611	15.7246	15.7326	15.671	15.7174	15.7604	15.721	15.7237	15.7369
DIAPH2	-0.0105162	13.0213	-0.681084	0.509402	0.670994	13.0111	12.9783	13.0303	13.0116	13.0597	13.0518	13.0013	13.0221	13.0757	13.0117	13.0276	12.9745
DIAPH3	0.136184	11.0742	4.49667	0.000827252	0.00744609	10.9022	11.0078	11.0239	10.9994	10.9895	11.0944	11.1601	11.0825	11.236	11.1924	11.0765	11.1254
DICER1	0.102895	10.9874	3.40189	0.00561942	0.02878	10.9146	10.8973	11.0305	11.0034	10.826	10.9348	10.9902	11.0705	11.0401	11.0419	11.019	11.0808
DIDO1	-0.0205766	13.8912	-1.12239	0.284758	0.458997	13.9402	13.9118	13.8401	13.8968	13.9117	13.9109	13.9442	13.9053	13.7934	13.9046	13.8776	13.8574
DIMT1	0.223846	12.9928	18.3417	7.98e-10	4.8e-07	12.8953	12.8506	12.9326	12.8815	12.8716	12.8703	13.0997	13.0611	13.1364	13.098	13.1043	13.1122
DIP2A	0.0394053	10.8609	0.812119	0.433338	0.603407	10.9137	10.8304	10.7892	10.887	10.8821	10.7447	10.8336	10.8133	10.7727	10.9614	10.9233	10.9791
DIP2B	0.114447	13.3046	8.78941	2.03e-06	0.000111847	13.2433	13.2252	13.2598	13.2452	13.2396	13.2714	13.3742	13.3719	13.3397	13.3396	13.3663	13.3795
DIPK2A	0.115931	11.27	3.23379	0.00761317	0.0356137	11.2392	11.1643	11.2683	11.192	11.1506	11.2394	11.3225	11.2619	11.4474	11.2838	11.3792	11.2917
DIS3	0.0675103	14.2642	5.19389	0.000263832	0.00336087	14.2233	14.2357	14.2035	14.2594	14.2169	14.2404	14.3315	14.2887	14.2743	14.2959	14.3113	14.2894
DIS3L	0.0232753	10.1928	0.553138	0.59084	0.737446	10.1166	10.1908	10.1352	10.3525	10.1059	10.2246	10.1471	10.2074	10.203	10.1417	10.2605	10.2285
DIS3L2	0.0241648	12.4397	1.50506	0.159473	0.313489	12.4379	12.4057	12.4113	12.4252	12.4448	12.4122	12.5228	12.4931	12.4371	12.4163	12.4174	12.453
DISP2	0.172614	8.04144	0.742551	0.472762	0.638395	8.37501	7.60484	8.52501	7.62696	7.57727	8.02173	8.14748	7.89513	8.4127	7.83285	8.09846	8.37988
DKC1	-0.00244352	15.2576	-0.157344	0.877723	0.931173	15.3127	15.2737	15.218	15.2884	15.2526	15.2529	15.3149	15.2785	15.1206	15.2644	15.2529	15.2621
DKK1	-1.26788	6.27652	-5.35818	0.000203551	0.0027823	7.37798	6.75082	6.98155	NA	6.2824	NA	6.956	6.17626	NA	5.35884	4.48931	5.34904
DLAT	0.020983	15.2758	1.61245	0.134154	0.278722	15.2173	15.2546	15.331	15.269	15.2599	15.2555	15.2294	15.252	15.3806	15.2897	15.2886	15.2821
DLD	-0.0383555	14.4675	-2.4925	0.0292059	0.0936728	14.4924	14.5021	14.4154	14.5115	14.5076	14.4782	14.4461	14.4923	14.3938	14.4502	14.4483	14.4721
DLG1	-0.0560622	12.7838	-3.23263	0.00762912	0.0356513	12.8019	12.8276	12.8384	12.7796	12.8077	12.8157	12.7201	12.784	12.7643	12.7554	12.7778	12.7329
DLG3	-0.0670548	12.1248	-4.10841	0.00160761	0.0117306	12.2168	12.1341	12.1572	12.1115	12.176	12.1688	12.1088	12.0404	12.1058	12.097	12.0762	12.1045
DLG5	-0.0828944	9.99241	-1.36793	0.197666	0.360297	10.0591	10.0373	10.0365	9.93205	10.0451	10.0974	10.0383	10.0612	9.81409	9.79413	10.0642	9.92957
DLGAP4	-0.0161708	13.3152	-0.799867	0.44012	0.609465	13.3048	13.2948	13.2943	13.3401	13.3042	13.3912	13.3239	13.3958	13.2841	13.2843	13.2946	13.2704
DLGAP5	0.196278	11.7812	4.23005	0.00130289	0.0100679	11.742	11.6379	11.8209	11.712	11.5587	11.6522	11.728	11.8238	11.9013	11.8906	11.9691	11.9373
DLST	0.0182142	15.5816	1.35355	0.202081	0.365611	15.5702	15.5767	15.5238	15.5943	15.5987	15.5574	15.6258	15.5944	15.5979	15.5933	15.5858	15.5609
DMAC1	0.399229	11.1691	6.76826	2.56e-05	0.000672281	11.0686	11.1079	10.8229	10.9325	10.8984	10.9857	11.4433	11.4628	11.2883	11.3303	11.3375	11.3507
DMAC2	0.0895951	11.5336	2.19363	0.0497975	0.13832	11.4363	11.4117	11.5027	11.5715	11.482	11.5285	11.5232	11.6726	11.5187	11.5721	11.6257	11.5581
DMAC2L	0.053033	12.314	1.56416	0.145071	0.294067	12.3474	12.2868	12.42	12.2208	12.2869	12.2068	12.384	12.335	12.3726	12.2266	12.3313	12.3493
DMAP1	-0.0549704	13.1696	-3.54353	0.00435694	0.0240191	13.2085	13.1793	13.2359	13.1847	13.1894	13.1821	13.1032	13.1324	13.1468	13.0961	13.2019	13.1749
DMTN	-0.126382	11.0716	-2.06051	0.0629007	0.163039	11.1441	11.1127	11.0552	11.1942	11.0604	11.2331	11.144	11.1762	10.8634	10.9805	11.0205	10.8755
[truncated: 7,020 more rows]

## Sheet: EV6B phos HT29_CTRL_vs_KD
PTM_site_id	Site_id	logFC	AveExpr	t	P.Value	adj.P.Val	HT29_Cavin1KD_phospho_Rep1	HT29_Cavin1KD_phospho_Rep2	HT29_Cavin1KD_phospho_Rep3	HT29_Ctrl_phospho_Rep1	HT29_Ctrl_phospho_Rep2	HT29_Ctrl_phospho_Rep3
ABCF1_S105_M3	ABCF1_S105	-5.98361	12.4407	-12.9734	2.13e-05	0.000460629	15.176	15.9206	15.6357	9.59397	6.55508	11.7625
ABCF1_S109_M3	ABCF1_S109	-5.98361	12.4407	-12.9734	2.13e-05	0.000460629	15.176	15.9206	15.6357	9.59397	6.55508	11.7625
ABCF1_T108_M3	ABCF1_T108	-5.98361	12.4407	-12.9734	2.13e-05	0.000460629	15.176	15.9206	15.6357	9.59397	6.55508	11.7625
ATAD1_S322_M1	ATAD1_S322	-3.42574	11.0979	-40.4065	3.9e-08	2.08e-05	12.6186	12.9697	12.8191	NA	9.31451	NA
ATP2B1_S1155_M1	ATP2B1_S1155	-3.96205	13.3948	-34.0125	1.02e-07	3.35e-05	15.2791	15.3487	15.4559	11.8361	11.05	11.3992
BCL7A_S154_M1	BCL7A_S154	-3.40087	10.3749	-9.72996	0.000100925	0.00117934	13.1073	12.6844	8.89892	9.4807	8.86159	9.21668
BHLHE41_T236_M1	BHLHE41_T236	-3.38384	10.2921	-19.3524	2.36e-06	0.000151539	11.8196	12.1766	11.956	NA	8.43615	NA
BRD2_Y631_M1	BRD2_Y631	-3.46722	8.75451	-20.6242	1.66e-06	0.000129098	10.515	NA	NA	7.42582	NA	6.07007
C15orf39_T970_M1	C15orf39_T970	-3.08916	6.79186	-6.67867	0.000718509	0.00426814	NA	7.45428	8.80416	4.43511	5.67965	NA
CBX3_S93_M2	CBX3_S93	-4.65904	12.3648	-28.914	2.53e-07	5.36e-05	14.3741	14.5256	14.5895	13.2	9.83736	7.66211
CBX3_S95_M2	CBX3_S95	-4.66026	12.3691	-27.996	3.03e-07	5.65e-05	14.3752	14.5291	14.5996	13.203	9.84105	7.66694
CEP170_T1533_M1	CEP170_T1533	-3.56216	11.4446	-19.0837	2.55e-06	0.000154264	13.0162	NA	13.2637	NA	NA	9.45849
CEP350_S1818_M1	CEP350_S1818	-3.02936	12.0762	-6.49145	0.000829477	0.00471929	12.1801	13.802	14.466	10.6778	11.1019	10.2296
CFL1_S3_M1	CFL1_S3	-4.99908	21.2067	-33.689	1.08e-07	3.4e-05	23.4169	23.6566	23.5572	18.2357	19.8294	18.5444
CTR9_S941_M2	CTR9_S941	-3.85348	8.95159	-39.9824	4.14e-08	2.08e-05	11.0126	11.0228	10.9214	8.43133	5.18935	NA
CTR9_S943_M2	CTR9_S943	-3.85348	8.95159	-39.9824	4.14e-08	2.08e-05	11.0126	11.0228	10.9214	8.43133	5.18935	NA
DAP_S85_M1	DAP_S85	-5.19723	11.8368	-21.8833	1.19e-06	0.000107346	NA	14.5075	14.2084	8.55693	10.5742	9.07444
EIF3J_S11_M1	EIF3J_S11	-3.14304	18.7631	-16.5565	5.6e-06	0.000212675	20.4373	20.3172	20.6471	17.3242	16.183	17.6695
EPB41L1_S648_M2	EPB41L1_S648	-3.80066	11.1093	-34.2474	9.84e-08	3.29e-05	12.4508	13.2264	13.1227	9.27171	NA	NA
ERC1_S17_M2	ERC1_S17	-3.5198	13.2548	-13.3247	1.84e-05	0.000425379	15.6138	15.615	12.7105	11.6252	12.0646	11.8998
ERC1_S21_M2	ERC1_S21	-3.5198	13.2548	-13.3247	1.84e-05	0.000425379	15.6138	15.615	12.7105	11.6252	12.0646	11.8998
HDAC1_S393_M1	HDAC1_S393	-3.58364	11.3997	-25.9592	4.62e-07	6.89e-05	13.0514	13.2191	13.304	9.85585	9.3585	9.60928
HNRNPUL2_S185_M1	HNRNPUL2_S185	-4.89244	7.16947	-10.1329	8.12e-05	0.00103456	9.39464	10.0817	10.0836	5.40828	NA	2.65365
HNRNPUL2_S185_M2	HNRNPUL2_S185	-3.87791	8.78042	-38.9756	4.78e-08	2.08e-05	10.9482	11.06	10.9714	7.84587	4.74182	NA
HNRNPUL2_S188_M2	HNRNPUL2_S188	-3.87791	8.78042	-38.9756	4.78e-08	2.08e-05	10.9482	11.06	10.9714	7.84587	4.74182	NA
HSP90AA1_S231_M1	HSP90AA1_S231	-5.14887	13.9128	-58.2257	5.05e-09	1.52e-05	16.0183	16.0537	16.1017	14.4978	10.909	9.89611
HSP90AA1_S263_M1	HSP90AA1_S263	-3.27186	14.7152	-16.1906	6.33e-06	0.000226292	17.2029	17.506	17.251	14.8317	14.0483	7.45111
HSP90AB1_S226_M1	HSP90AB1_S226	-3.32163	13.192	-20.8046	1.58e-06	0.000126735	15.2548	15.4783	15.3915	12.9508	12.0532	8.0237
HSP90AB1_S255_M1	HSP90AB1_S255	-4.48783	17.7461	-24.883	5.85e-07	7.7e-05	20.588	20.834	20.7848	18.1863	16.2478	9.83558
HTATSF1_S721_M1	HTATSF1_S721	-4.98004	6.24725	-48.4076	1.42e-08	2.08e-05	8.75463	8.74357	8.62689	4.50339	3.12671	NA
IWS1_S196_M2	IWS1_S196	-3.21131	12.178	-14.8449	1.02e-05	0.000303967	13.4216	13.797	13.6629	11.7771	10.4158	9.99377
IWS1_S198_M2	IWS1_S198	-3.21131	12.178	-14.8449	1.02e-05	0.000303967	13.4216	13.797	13.6629	11.7771	10.4158	9.99377
IWS1_S287_M2	IWS1_S287	-3.55116	13.4411	-12.6762	2.42e-05	0.00049759	15.5292	16.0195	15.7336	12.2716	8.45599	12.6366
IWS1_S289_M2	IWS1_S289	-3.55116	13.4411	-12.6762	2.42e-05	0.00049759	15.5292	16.0195	15.7336	12.2716	8.45599	12.6366
KLF13_S162_M1	KLF13_S162	-3.20247	11.7494	-36.593	6.8e-08	2.52e-05	13.1359	13.2114	13.0964	11.3112	9.79637	9.94536
LEO1_S162_M1	LEO1_S162	-3.03101	9.56841	-5.83715	0.00140792	0.00685639	10.9798	11.8661	11.3461	9.81277	8.36646	5.03924
LEO1_S630_M2	LEO1_S630	-3.59637	9.7897	-13.8335	1.5e-05	0.000380969	11.2373	11.6217	11.5328	10.806	7.86752	5.67279
LEO1_T629_M2	LEO1_T629	-3.59637	9.7897	-13.8335	1.5e-05	0.000380969	11.2373	11.6217	11.5328	10.806	7.86752	5.67279
LMNA_S390_M2	LMNA_S390	-3.14738	15.8785	-8.90103	0.000161995	0.00158334	14.8026	18.2577	18.0834	14.5473	14.4753	15.105
LMNA_S392_M2	LMNA_S392	-3.14738	15.8785	-8.90103	0.000161995	0.00158334	14.8026	18.2577	18.0834	14.5473	14.4753	15.105
LMO7_S1207_M1	LMO7_S1207	-4.41754	11.7601	-20.6075	1.67e-06	0.000129098	13.7253	14.2406	NA	NA	9.81991	9.38641
LRRFIP2_S309_M1	LRRFIP2_S309	-3.32478	9.18744	-13.6704	1.6e-05	0.000393377	11.2169	NA	10.4711	NA	NA	7.32131
LSR_Y372_M1	LSR_Y372	-3.0831	15.2306	-50.2586	1.15e-08	1.92e-05	16.7592	NA	NA	13.6816	13.7828	13.6195
MAGED2_S2_M1	MAGED2_S2	-4.05999	8.32642	-22.8477	9.4e-07	9.56e-05	10.6691	NA	10.4894	NA	NA	5.24052
MAP4_S789_M1	MAP4_S789	-7.34019	10.1321	-24.2909	6.69e-07	8.34e-05	13.751	13.21	13.7432	5.80442	8.17198	NA
MAP7D1_T118_M1	MAP7D1_T118	-3.18403	14.7496	-40.1349	4.05e-08	2.08e-05	NA	NA	16.0443	15.1201	12.8685	12.3513
MBD1_Y319_M1	MBD1_Y319	-3.10061	11.2688	-30.9261	1.74e-07	4.41e-05	NA	12.8351	NA	9.07359	NA	10.0448
N4BP1_T426_M1	N4BP1_T426	-3.91015	10.0557	-5.60442	0.00171817	0.00785731	13.2435	9.67013	NA	NA	8.83378	7.53436
NACA_S2029_M1	NACA_S2029	-3.20919	12.6984	-30.1079	2.02e-07	4.82e-05	14.2497	14.7318	14.0828	NA	11.114	NA
NEK1_S664_M1	NEK1_S664	-3.06328	9.79998	-33.1746	1.18e-07	3.63e-05	11.3078	NA	11.4122	NA	8.27316	NA
NUCKS1_S58_M2	NUCKS1_S58	-4.40387	10.7036	-23.3475	8.34e-07	9.08e-05	12.573	13.23	12.9137	8.33385	NA	NA
NUCKS1_S61_M2	NUCKS1_S61	-4.53405	10.6109	-13.9905	1.41e-05	0.000365923	12.5628	13.1894	12.8796	8.30003	NA	NA
NUCKS1_T202_M2	NUCKS1_T202	-3.79993	10.0223	-14.8774	1.01e-05	0.000302411	11.5339	12.2886	NA	7.87452	8.12735	NA
PABPC1_S599_M1	PABPC1_S599	-3.27369	8.06689	-11.6338	3.86e-05	0.000659295	10.044	9.57027	9.5134	6.68793	NA	NA
PARP4_S1236_M1	PARP4_S1236	-3.44534	12.3581	-17.0318	4.79e-06	0.000194798	13.8807	14.3652	13.9963	10.6099	10.4513	10.8449
PCNP_S119_M1	PCNP_S119	-4.26137	13.6178	-32.1403	1.4e-07	3.98e-05	15.4229	15.8932	15.8734	NA	11.6127	NA
PMS2CL_S50_M1	PMS2CL_S50	-4.92831	10.3838	-59.5454	4.45e-09	1.52e-05	12.3603	13.4489	NA	7.89327	7.84914	NA
PPP1R7_S24_M2	PPP1R7_S24	-8.68638	10.0241	-52.9311	8.61e-09	1.6e-05	13.2096	13.4591	13.2711	11.4014	4.62679	4.17678
PPP1R7_S27_M2	PPP1R7_S27	-8.68638	10.0241	-52.9311	8.61e-09	1.6e-05	13.2096	13.4591	13.2711	11.4014	4.62679	4.17678
PRAG1_S234_M1	PRAG1_S234	-3.03694	9.45743	-21.7747	1.23e-06	0.000109239	11.0277	11.183	10.7087	7.87773	NA	NA
PRCC_S157_M2	PRCC_S157	-3.07151	12.2765	-18.181	3.34e-06	0.000164089	13.513	14.0963	13.8274	NA	NA	10.8844
PRCC_S159_M2	PRCC_S159	-3.07151	12.2765	-18.181	3.34e-06	0.000164089	13.513	14.0963	13.8274	NA	NA	10.8844
PRRC2B_S1224_M1	PRRC2B_S1224	-5.35351	12.766	-46.7189	1.73e-08	2.08e-05	15.5981	15.3817	15.3486	10.0844	9.98073	NA
RALBP1_S48_M2	RALBP1_S48	-3.40325	11.4045	-16.4487	5.8e-06	0.000214069	12.8488	13.379	13.0906	NA	NA	9.6642
RALBP1_S62_M2	RALBP1_S62	-3.40325	11.4045	-16.4487	5.8e-06	0.000214069	12.8488	13.379	13.0906	NA	NA	9.6642
SEC62_S356_M1	SEC62_S356	-3.46338	9.86698	-40.2965	3.96e-08	2.08e-05	NA	11.6679	11.6367	NA	NA	7.47442
SH3BP4_S131_M1	SH3BP4_S131	-3.0421	12.4489	-23.2912	8.45e-07	9.08e-05	14.3974	12.6096	14.2137	11.0421	NA	11.176
SIPA1L3_S1544_M2	SIPA1L3_S1544	-3.26511	11.7314	-9.60813	0.000107943	0.00121949	12.8894	13.5229	13.4677	10.0186	9.40615	11.0838
SIPA1L3_S1547_M2	SIPA1L3_S1547	-3.26511	11.7314	-9.60813	0.000107943	0.00121949	12.8894	13.5229	13.4677	10.0186	9.40615	11.0838
SMAGP_S90_M1	SMAGP_S90	-3.15617	7.94783	-10.2344	7.7e-05	0.00100373	9.13669	9.71895	9.63729	NA	NA	5.75119
SRGAP2_S884_M1	SRGAP2_S884	-8.61364	11.9814	-114.737	1.12e-10	1.88e-06	NA	16.24	NA	7.49217	7.90817	NA
SRRM1_S389_M3	SRRM1_S389	-4.60369	13.5077	-10.3038	7.43e-05	0.000985695	15.74	16.4388	16.1844	11.5174	7.20745	13.9583
SRRM1_S391_M3	SRRM1_S391	-4.60369	13.5077	-10.3038	7.43e-05	0.000985695	15.74	16.4388	16.1844	11.5174	7.20745	13.9583
SRRM1_S393_M3	SRRM1_S393	-4.60369	13.5077	-10.3038	7.43e-05	0.000985695	15.74	16.4388	16.1844	11.5174	7.20745	13.9583
SRRM1_S463_M2	SRRM1_S463	-4.7795	13.0733	-17.7041	3.87e-06	0.000175765	15.2139	15.6196	15.3353	13.1243	10.61	8.53657
SRRM1_S465_M2	SRRM1_S465	-4.7795	13.0733	-17.7041	3.87e-06	0.000175765	15.2139	15.6196	15.3353	13.1243	10.61	8.53657
SRRM2_S1876_M3	SRRM2_S1876	-4.89	10.673	-18.6782	2.88e-06	0.000156012	12.5829	13.3847	13.3645	NA	NA	7.96758
SRRM2_S1878_M3	SRRM2_S1878	-4.89	10.673	-18.6782	2.88e-06	0.000156012	12.5829	13.3847	13.3645	NA	NA	7.96758
SRRM2_S1923_M3	SRRM2_S1923	-4.35786	11.4063	-13.5467	1.68e-05	0.000402777	13.0544	13.6337	13.4262	8.52676	NA	10.874
SRRM2_S1925_M3	SRRM2_S1925	-4.35786	11.4063	-13.5467	1.68e-05	0.000402777	13.0544	13.6337	13.4262	8.52676	NA	10.874
SRRM2_S2067_M3	SRRM2_S2067	-4.43526	14.254	-18.7652	2.8e-06	0.00015507	16.0867	16.5077	16.3675	11.5961	NA	13.2111
SRRM2_S2071_M3	SRRM2_S2071	-4.43526	14.254	-18.7652	2.8e-06	0.00015507	16.0867	16.5077	16.3675	11.5961	NA	13.2111
SRRM2_T1880_M3	SRRM2_T1880	-4.89	10.673	-18.6782	2.88e-06	0.000156012	12.5829	13.3847	13.3645	NA	NA	7.96758
SRRM2_T1927_M3	SRRM2_T1927	-4.35786	11.4063	-13.5467	1.68e-05	0.000402777	13.0544	13.6337	13.4262	8.52676	NA	10.874
SRRM2_T2069_M3	SRRM2_T2069	-4.43526	14.254	-18.7652	2.8e-06	0.00015507	16.0867	16.5077	16.3675	11.5961	NA	13.2111
SRRT_S4_M1	SRRT_S4	-3.54566	13.3544	-18.1734	3.35e-06	0.000164089	14.7532	15.0364	14.9226	13.9883	11.3583	10.0676
SWISS-PROT:P13646-1_S147_M1	SWISS-PROT:P13646-1_S147	-3.03818	10.3222	-37.2668	6.14e-08	2.38e-05	11.8434	NA	NA	8.22592	9.24029	8.83817
THUMPD1_S86_M2	THUMPD1_S86	-4.10736	13.0814	-17.5924	4e-06	0.000176562	14.9019	15.3471	15.1657	10.5685	NA	11.3859
THUMPD1_S88_M2	THUMPD1_S88	-4.10736	13.0814	-17.5924	4e-06	0.000176562	14.9019	15.3471	15.1657	10.5685	NA	11.3859
TICRR_S1001_M1	TICRR_S1001	-3.19072	10.5155	-13.3441	1.83e-05	0.000423415	12.7668	11.5567	12.0853	8.9096	8.67055	9.10383
TJP2_S170_M2	TJP2_S170	-3.98808	12.7795	-17.6317	3.96e-06	0.000176199	14.8582	15.1796	14.9771	13.5539	11.0169	7.0915
TJP2_S174_M2	TJP2_S174	-3.98808	12.7795	-17.6317	3.96e-06	0.000176199	14.8582	15.1796	14.9771	13.5539	11.0169	7.0915
TMPO_S66_M2	TMPO_S66	-4.11891	17.9749	-13.509	1.71e-05	0.000406233	19.946	20.4188	20.1755	17.7797	13.4682	16.0612
TNKS1BP1_S1620_M2	TNKS1BP1_S1620	-6.01852	13.7585	-22.2345	1.09e-06	0.000102118	16.5305	17.0515	16.7213	11.2637	NA	10.4648
TNKS1BP1_S1621_M2	TNKS1BP1_S1621	-6.01852	13.7585	-22.2345	1.09e-06	0.000102118	16.5305	17.0515	16.7213	11.2637	NA	10.4648
TOR1AIP1_T220_M1	TOR1AIP1_T220	-3.53271	8.87161	-18.3904	3.13e-06	0.00016043	10.4742	10.639	10.8249	NA	7.11337	NA
TRA2B_S95_M3	TRA2B_S95	-4.53633	11.4939	-9.82807	9.57e-05	0.00114175	13.7788	14.5884	14.1646	9.64105	6.17596	10.6146
TRA2B_S97_M3	TRA2B_S97	-4.53633	11.4939	-9.82807	9.57e-05	0.00114175	13.7788	14.5884	14.1646	9.64105	6.17596	10.6146
TRA2B_S99_M3	TRA2B_S99	-4.53633	11.4939	-9.82807	9.57e-05	0.00114175	13.7788	14.5884	14.1646	9.64105	6.17596	10.6146
TRRAP_S2530_M1	TRRAP_S2530	-3.26654	10.0222	-47.6027	1.56e-08	2.08e-05	11.739	NA	NA	8.85118	7.58862	NA
UHRF1BP1L_Y897_M1	UHRF1BP1L_Y897	-4.24719	9.57689	-20.1472	1.89e-06	0.000135002	11.5586	NA	11.6469	NA	6.96846	NA
WDR55_S14_M1	WDR55_S14	-4.05214	11.9236	-18.9393	2.66e-06	0.000154264	13.8153	14.2113	13.9082	10.2108	9.35992	10.0362
XRCC6_S180_M1	XRCC6_S180	-3.0332	6.81603	-8.66713	0.000186454	0.0017344	8.66193	NA	8.04878	4.29728	NA	NA
XRN2_S499_M2	XRN2_S499	-6.91247	13.202	-21.9667	1.17e-06	0.000105802	15.8982	16.4494	16.1324	12.8134	9.24734	8.67149
XRN2_S501_M2	XRN2_S501	-6.91247	13.202	-21.9667	1.17e-06	0.000105802	15.8982	16.4494	16.1324	12.8134	9.24734	8.67149
YBX1_S174_M2	YBX1_S174	-3.43101	9.20794	-13.0284	2.08e-05	0.00045423	10.4113	10.8603	10.6283	9.51709	7.20217	6.6285
YBX1_S176_M2	YBX1_S176	-3.43101	9.20794	-13.0284	2.08e-05	0.00045423	10.4113	10.8603	10.6283	9.51709	7.20217	6.6285
ZFYVE16_S142_M1	ZFYVE16_S142	-4.2767	14.6773	-57.415	5.46e-09	1.52e-05	NA	NA	16.0665	16.3521	11.7526	11.7468
ZMYM2_Y1054_M1	ZMYM2_Y1054	-3.31085	9.4991	-40.2665	3.98e-08	2.08e-05	11.0757	NA	11.1222	NA	7.21777	NA
ARFGAP1_S155_M1	ARFGAP1_S155	3.34797	8.63783	30.9344	1.74e-07	4.41e-05	6.52262	7.54155	6.92972	NA	10.233	NA
ATP7A_T327_M1	ATP7A_T327	3.48452	10.5986	39.1068	4.69e-08	2.08e-05	9.10386	NA	8.49788	NA	NA	12.3128
BARD1_T299_M1	BARD1_T299	4.40027	10.6406	7.62261	0.000364896	0.00266845	9.43183	8.6662	8.38632	14.2989	13.2286	9.83155
BAZ1B_T833_M1	BAZ1B_T833	3.70287	12.9744	40.6268	3.79e-08	2.08e-05	10.9381	11.1086	11.3653	NA	NA	14.8919
BCOR_Y186_M1	BCOR_Y186	3.30127	6.15214	23.634	7.79e-07	8.92e-05	NA	3.73773	NA	7.89186	7.79963	NA
BMPR2_S940_M1	BMPR2_S940	4.34647	13.6744	10.1429	8.08e-05	0.00103072	12.3269	11.7284	10.0565	NA	16.3107	15.5166
CDK13_T588_M1	CDK13_T588	3.03016	13.7488	6.43117	0.000869348	0.00488625	12.838	11.8493	12.0416	15.7515	NA	14.3067
DNAJA1_S340_M1	DNAJA1_S340	3.00514	11.9954	25.4745	5.13e-07	7.32e-05	10.0155	NA	12.2593	NA	13.1137	NA
EIF3J_S13_M1	EIF3J_S13	3.13819	17.2987	45.6679	1.97e-08	2.08e-05	16.1695	15.6641	15.5515	NA	18.8098	NA
EP400_S2656_M1	EP400_S2656	3.45079	12.9077	19.0913	2.55e-06	0.000154264	NA	NA	11.2403	14.9269	NA	14.4383
FOXK2_S30_M2	FOXK2_S30	3.1201	15.7935	9.38184	0.000122551	0.00131785	13.9356	14.5793	14.1854	16.8531	17.8966	17.3109
FOXK2_T13_M2	FOXK2_T13	3.1201	15.7935	9.38184	0.000122551	0.00131785	13.9356	14.5793	14.1854	16.8531	17.8966	17.3109
GZF1_S277_M1	GZF1_S277	3.01198	8.59818	12.9311	2.17e-05	0.00046411	6.99978	NA	NA	NA	9.79078	10.1983
H3C12_S29_M1	H3C12_S29	3.39041	9.63479	10.1571	8.02e-05	0.00102587	NA	8.77634	6.98405	NA	11.4045	NA
HUWE1_S1077_M1	HUWE1_S1077	4.82592	7.65227	3.63691	0.0122219	0.033251	NA	2.43486	7.30183	11.8279	9.25616	9.25519
INCENP_Y913_M1	INCENP_Y913	5.67974	16.0997	94.1812	3.4e-10	2.84e-06	NA	12.9062	13.3613	19.014	NA	NA
IRF2BPL_T524_M1	IRF2BPL_T524	3.16926	10.126	7.96496	0.000290394	0.00229829	7.99582	9.01239	NA	NA	11.2122	11.9074
KCTD12_T196_M1	KCTD12_T196	3.28845	8.18314	6.6393	0.00074034	0.00435755	5.6966	5.69991	9.40323	NA	8.9735	NA
MAP3K11_T755_M1	MAP3K11_T755	3.82818	12.222	33.0302	1.2e-07	3.63e-05	13.0086	8.94018	NA	13.8545	13.7133	NA
MARK3_T507_M1	MARK3_T507	4.79812	9.80056	44.7239	2.21e-08	2.08e-05	8.23012	8.20649	8.06857	13.1329	8.19857	12.9667
MRPS18B_S38_M1	MRPS18B_S38	3.3339	13.3134	28.1804	2.92e-07	5.65e-05	11.7531	11.6352	11.5437	14.8398	15.2013	14.9073
NBEAL2_T1869_M1	NBEAL2_T1869	4.82134	13.9171	54.3786	7.4e-09	1.6e-05	11.608	11.3616	NA	NA	NA	16.3079
NCOA2_S994_M1	NCOA2_S994	3.32524	9.34441	16.7576	5.24e-06	0.000206198	NA	NA	7.90547	NA	10.6141	11.3206
NCOA7_S384_M1	NCOA7_S384	3.14222	5.74207	4.4309	0.00518835	0.0174969	NA	2.92044	4.90729	NA	6.66059	NA
NFATC2_S236_M1	NFATC2_S236	6.28933	12.1253	22.2338	1.09e-06	0.000102118	9.24188	8.69667	9.00324	15.4594	15.5984	14.752
PNISR_S726_M1	PNISR_S726	5.6331	3.93994	8.48086	0.000209051	0.00184146	0.512918	NA	NA	5.016	7.54432	NA
PSRC1_S175_M1	PSRC1_S175	3.23172	10.3587	38.8887	4.84e-08	2.08e-05	8.60557	8.4685	9.56602	NA	NA	11.8785
PTPN21_S492_M1	PTPN21_S492	4.86709	12.4051	67.4372	2.22e-09	1.23e-05	9.91435	NA	9.98214	14.8429	NA	NA
RBL1_S650_M1	RBL1_S650	3.31786	8.82975	27.8572	3.12e-07	5.65e-05	NA	6.45564	7.35655	NA	10.4795	NA
SERBP1_S330_M1	SERBP1_S330	3.154	16.5272	30.7593	1.79e-07	4.47e-05	14.8664	14.6937	15.5421	18.1129	17.9572	17.9912
SIPA1L3_S146_M1	SIPA1L3_S146	4.83835	10.9478	14.4886	1.17e-05	0.000320993	8.63936	8.23121	8.85911	13.5245	13.9313	12.5015
SIPA1L3_S1677_M1	SIPA1L3_S1677	3.64734	10.8474	38.1374	5.39e-08	2.16e-05	NA	8.90612	NA	12.559	12.7004	NA
SLC45A4_S40_M1	SLC45A4_S40	3.71378	13.1954	26.1659	4.42e-07	6.74e-05	10.0275	10.9838	14.0682	14.7863	14.5953	NA
SNCG_S103_M1	SNCG_S103	7.07185	7.75269	7.99842	0.000284114	0.00227264	4.89954	3.69978	5.10386	7.90247	12.4868	12.4237
SORBS3_T585_M1	SORBS3_T585	3.34451	11.0149	27.4632	3.38e-07	5.81e-05	9.79872	NA	NA	10.7161	13.0995	13.1788
SRRM1_S414_M2	SRRM1_S414	5.14103	9.64185	38.0976	5.42e-08	2.16e-05	7.2716	NA	6.52487	NA	12.1681	NA
SRRM1_T416_M2	SRRM1_T416	5.14103	9.64185	38.0976	5.42e-08	2.16e-05	7.2716	NA	6.52487	NA	12.1681	NA
SRRM2_S1893_M1	SRRM2_S1893	3.05808	9.86717	7.14451	0.000509545	0.00338011	8.38007	9.09706	8.42445	9.14479	12.1452	NA
SUMO1_S2_M1	SUMO1_S2	3.04332	16.932	33.8613	1.05e-07	3.37e-05	15.2672	15.6909	15.3597	18.359	18.4952	18.4199
TOX3_S529_M1	TOX3_S529	3.64717	13.4522	24.0458	7.08e-07	8.41e-05	11.9782	12.1853	NA	16.7469	NA	11.9782
TRPS1_S1041_M1	TRPS1_S1041	3.93453	8.32661	11.3076	4.5e-05	0.000729459	5.30165	7.52695	6.3318	NA	10.4444	9.87219
ZNRF2_Y18_M1	ZNRF2_Y18	4.68861	13.061	34.7306	9.1e-08	3.17e-05	NA	10.8853	NA	15.5322	15.286	NA
AAAS_S33_M1	AAAS_S33	0.0740969	10.5735	0.415185	0.69341	0.76883	10.2745	NA	NA	10.356	NA	10.6858
AAAS_S495_M1	AAAS_S495	-0.84498	15.1576	-11.7036	3.74e-05	0.000649549	15.8694	15.5549	15.3917	14.6683	14.7394	14.722
AAAS_S541_M1	AAAS_S541	0.223073	12.6072	1.74913	0.134263	0.213284	NA	12.3698	12.5171	12.8695	NA	12.5597
AACS_S412_M1	AACS_S412	1.81691	9.71262	13.5079	1.71e-05	0.000406233	8.68996	NA	NA	NA	10.386	10.6319
AAK1_S21_M1	AAK1_S21	-0.272187	12.2119	-4.11429	0.00721901	0.0224219	NA	12.55	12.1774	NA	12.058	12.074
AAK1_S624_M2	AAK1_S624	-0.0592927	15.3221	-0.265427	0.80016	0.854192	NA	15.6493	15.2718	15.0432	15.5013	15.3328
AAK1_S637_M1	AAK1_S637	-0.186878	16.07	-2.74155	0.0360677	0.0762708	16.1966	16.1022	16.1914	16.0598	15.9169	15.953
AAK1_S678_M1	AAK1_S678	0.104228	11.933	0.779969	0.467019	0.570302	11.9907	12.2096	12.0705	12.2848	12.3223	10.7199
AAK1_S731_M1	AAK1_S731	1.14117	11.4918	3.96403	0.00848828	0.0253149	NA	11.3888	10.887	12.3768	10.9064	12.5233
AAK1_T389_M1	AAK1_T389	0.00202211	11.545	0.00778596	0.994057	0.995427	11.7686	11.5938	11.2695	11.994	11.3846	11.2593
AAK1_T606_M1	AAK1_T606	0.146805	14.6355	1.9598	0.101047	0.170142	14.7307	14.4302	14.5528	14.7408	14.6422	14.716
AAK1_T620_M1	AAK1_T620	0.229817	11.2503	1.45364	0.199582	0.292163	11.3203	NA	NA	11.5893	11.3553	11.151
AAK1_T620_M2	AAK1_T620	-0.0592927	15.3221	-0.265427	0.80016	0.854192	NA	15.6493	15.2718	15.0432	15.5013	15.3328
AAK1_T653_M1	AAK1_T653	0.49699	11.084	7.21577	0.000484242	0.0032549	NA	10.8312	10.9064	11.4611	NA	11.3716
AAK1_Y687_M1	AAK1_Y687	-0.105788	9.2688	-1.82617	0.121007	0.196462	9.28358	NA	NA	9.21571	9.22868	NA
AATF_S153_M1	AATF_S153	0.292487	9.39881	1.7694	0.130642	0.208682	NA	9.51134	9.29843	NA	8.79845	9.83626
AATF_S203_M1	AATF_S203	-0.324604	15.6359	-3.40155	0.0160515	0.0409256	15.616	16.0562	15.7793	15.4041	15.407	15.5529
AATK_S1215_M1	AATK_S1215	0.0755167	10.4902	0.506119	0.632031	0.718012	10.7038	NA	10.3305	10.4476	10.3815	10.7547
ABCA2_S1238_M1	ABCA2_S1238	0.667552	10.6332	8.28316	0.000236612	0.00200802	10.5439	10.1093	NA	10.9756	NA	NA
ABCC1_S915_M1	ABCC1_S915	-0.409221	10.8332	-6.65341	0.000732427	0.00432621	11.0078	NA	11.0401	NA	10.7523	10.6207
ABCC1_S919_M1	ABCC1_S919	-0.333094	10.6651	-4.98525	0.00301072	0.01176	10.7935	NA	10.8354	10.3141	NA	10.7393
ABCC3_S281_M1	ABCC3_S281	-0.0654586	15.3093	-0.867969	0.420973	0.525862	15.28	15.5088	15.2745	15.2458	15.226	15.3205
ABCC3_S884_M1	ABCC3_S884	-0.36454	13.8241	-3.80931	0.0100649	0.0287795	13.9229	14.0122	NA	NA	13.5963	NA
ABCC3_S908_M2	ABCC3_S908	0.0877563	12.6508	0.977051	0.368763	0.475502	12.5631	NA	12.699	NA	NA	12.7782
ABCC3_S911_M1	ABCC3_S911	0.313506	15.0791	3.14126	0.0219173	0.0520816	14.8234	14.9301	14.7769	15.7831	15.1318	15.0293
ABCC3_S911_M2	ABCC3_S911	0.0877563	12.6508	0.977051	0.368763	0.475502	12.5631	NA	12.699	NA	NA	12.7782
ABCC4_S629_M1	ABCC4_S629	0.684383	9.55259	11.2732	4.58e-05	0.000736977	9.63168	9.09517	9.1275	9.84147	9.82779	9.79195
ABCC4_S655_M1	ABCC4_S655	-0.166414	14.2193	-0.685119	0.520546	0.620024	13.9796	15.4991	13.8874	13.8166	13.8821	14.2511
ABCC4_S668_M1	ABCC4_S668	-0.119654	13.1333	-0.391958	0.709538	0.782342	13.5193	13.3661	12.6941	12.81	13.5586	12.8519
ABCC4_T646_M1	ABCC4_T646	-0.00953273	17.561	-0.107169	0.918383	0.942409	17.6461	17.4618	17.5893	17.6326	17.4872	17.5487
ABCC5_S509_M1	ABCC5_S509	-0.977583	11.0097	-2.97132	0.0270101	0.0612068	11.6529	11.7884	11.187	9.57196	11.2926	NA
ABCD3_S40_M1	ABCD3_S40	0.480586	8.38762	0.740832	0.48862	0.590031	8.62407	6.33766	9.12651	8.24359	9.46728	8.52661
ABCE1_T42_M1	ABCE1_T42	-0.225462	9.54546	-1.15524	0.294801	0.397364	9.86334	NA	NA	NA	9.7203	8.91392
ABCF1_S109_M1	ABCF1_S109	-0.339893	19.7603	-3.81471	0.0100045	0.0286554	19.8476	20.0202	19.923	19.5053	19.6534	19.6124
ABCF1_S109_M2	ABCF1_S109	-1.56104	17.4123	-7.43508	0.000415062	0.00292522	17.9945	18.3846	18.1332	16.3641	NA	17.1312
ABCF1_S140_M1	ABCF1_S140	-1.67909	13.326	-15.7646	7.33e-06	0.000250895	14.1886	14.0393	14.2166	12.7503	12.3332	12.4283
ABCF1_S166_M1	ABCF1_S166	1.21375	12.674	17.9364	3.6e-06	0.000170811	12.207	11.9953	12.033	13.279	13.3063	13.223
ABCF1_S22_M1	ABCF1_S22	-0.0218131	15.0981	-0.177111	0.865639	0.903995	NA	15.4439	15.0859	14.9599	15.0627	15.1699
ABCF1_S595_M1	ABCF1_S595	0.0670058	8.55594	0.508252	0.630628	0.716905	8.28042	8.94274	8.46094	8.66059	8.55672	8.43426
ABCF1_S621_M1	ABCF1_S621	-0.0508396	11.2277	-0.221623	0.83245	0.877507	11.7283	10.3813	11.3741	11.5395	11.2171	11.1259
ABCF1_T108_M2	ABCF1_T108	-1.56104	17.4123	-7.43508	0.000415062	0.00292522	17.9945	18.3846	18.1332	16.3641	NA	17.1312
ABCF2_T218_M1	ABCF2_T218	-0.486412	7.51754	-1.97879	0.0984935	0.166869	7.54797	NA	8.01938	7.22569	6.99031	7.60701
ABHD16A_T32_M1	ABHD16A_T32	0.565565	12.1783	4.19162	0.00665046	0.0210512	NA	11.7771	12.0397	12.5352	NA	12.5888
ABI1_S183_M1	ABI1_S183	0.0188459	19.7182	0.156581	0.881055	0.915119	19.8139	19.5987	19.7137	19.8514	19.5816	19.7499
ABI1_S183_M2	ABI1_S183	0.0428827	17.1738	0.0550212	0.958028	0.969163	15.9095	18.8957	16.8003	17.6869	NA	16.1866
ABI1_S216_M1	ABI1_S216	0.102459	14.6179	1.48627	0.191099	0.282247	14.4913	14.7716	14.5105	14.6955	14.6257	NA
ABI1_S222_M1	ABI1_S222	-0.0326425	10.4907	-0.260067	0.804089	0.856908	10.7044	10.3015	10.5153	10.4108	10.6193	10.3931
ABI1_S225_M1	ABI1_S225	0.00122371	12.7981	0.00281764	0.997849	0.998447	12.2414	13.041	12.61	12.478	14.4295	11.9888
ABI1_S231_M1	ABI1_S231	0.189051	10.8362	0.960735	0.376231	0.482718	10.7835	10.3363	11.0831	10.8118	10.8217	11.1811
ABI1_S323_M1	ABI1_S323	0.26835	13.1979	2.09068	0.0847378	0.148238	13.2103	12.9032	13.0778	13.2514	13.2464	13.4985
ABI1_T191_M2	ABI1_T191	-0.231473	16.2777	-2.86802	0.0307315	0.0676134	15.7523	18.6354	15.9932	NA	NA	15.7886
ABI1_T200_M1	ABI1_T200	0.815508	9.34767	2.74182	0.0360554	0.0762543	9.15253	9.11641	8.5508	NA	9.38293	10.1169
ABI2_S183_M1	ABI2_S183	0.110752	18.3263	1.20312	0.27722	0.378336	18.3819	18.0902	18.3212	18.4732	18.3667	18.3245
ABI2_S216_M1	ABI2_S216	-0.238253	13.4043	-3.72704	0.0110358	0.0307756	13.4688	13.5259	13.4616	13.2404	13.5394	13.1898
ABI2_S227_M1	ABI2_S227	0.100858	15.399	1.41318	0.210595	0.304756	15.4125	15.3108	15.3224	15.4494	15.3738	15.5251
ABI2_S242_M1	ABI2_S242	0.0325945	12.4759	0.179711	0.863692	0.902356	12.7375	12.2744	12.367	12.5238	12.3041	12.6488
ABI2_S368_M1	ABI2_S368	-0.00305016	16.9496	-0.043539	0.966779	0.975595	16.9803	16.8962	16.9714	16.9462	16.8207	17.0827
ABI2_T364_M1	ABI2_T364	0.125436	15.9771	1.75292	0.133579	0.212412	15.9816	15.8965	NA	16.0841	16.0925	15.9427
ABI2_Y198_M1	ABI2_Y198	0.388276	10.9719	2.88958	0.0299109	0.0662956	10.8908	10.6841	NA	11.6418	NA	10.5943
ABL1_S569_M1	ABL1_S569	-0.12644	13.4858	-1.13028	0.304341	0.408139	13.6512	13.3055	13.659	13.535	13.3972	13.367
ABL1_S683_M1	ABL1_S683	-0.587156	12.4026	-5.24457	0.00236679	0.00986016	13.1607	12.2502	12.6915	12.1154	NA	12.0189
ABL1_S718_M1	ABL1_S718	0.113347	10.7268	1.19094	0.281601	0.382752	10.5643	10.738	10.7031	10.6961	10.9499	10.7092
ABL1_S917_M1	ABL1_S917	0.251797	11.5552	2.80469	0.0332878	0.0718284	11.3623	NA	11.5635	NA	11.7859	11.601
ABL1_S919_M1	ABL1_S919	0.230081	11.7517	4.50674	0.00480401	0.0165447	11.6198	11.6326	NA	11.8644	NA	NA
ABL2_S620_M1	ABL2_S620	-0.347717	12.3063	-4.14671	0.00697419	0.0217951	12.385	12.4677	12.5879	12.1895	12.1516	12.0563
ABL2_S631_M1	ABL2_S631	0.145196	12.3194	1.68265	0.146852	0.22914	12.2804	12.3447	12.2187	12.0906	12.5554	12.4265
ABL2_S655_M1	ABL2_S655	-0.981778	9.42602	-8.54036	0.000201502	0.00180639	9.88276	NA	9.84716	NA	NA	8.64245
ABL2_S783_M1	ABL2_S783	-0.232791	11.4206	-1.83547	0.119498	0.194582	11.414	11.6704	NA	NA	11.324	11.1783
ABL2_S817_M1	ABL2_S817	0.227742	11.2874	2.67928	0.0390573	0.0811663	11.103	11.1065	11.3151	11.4635	11.4095	11.3265
ABL2_S936_M1	ABL2_S936	-1.47504	11.6942	-5.30869	0.00223297	0.00944152	12.6586	12.0634	12.5731	11.265	11.0013	10.6037
ABL2_S997_M1	ABL2_S997	-0.604503	10.8076	-6.45187	0.000855413	0.00482904	11.1886	NA	11.0418	10.3598	10.7495	NA
ABLIM1_S352_M1	ABLIM1_S352	0.0239804	17.9242	0.300132	0.774881	0.834188	17.8146	17.9251	17.8857	17.8127	17.8754	18.2316
ABLIM1_S367_M1	ABLIM1_S367	-0.0524637	13.7475	-0.194738	0.852455	0.893276	13.9167	13.3952	14.025	13.9895	13.1802	13.9783
ABLIM1_S431_M1	ABLIM1_S431	-0.0469872	18.4864	-0.899764	0.405199	0.510933	18.5461	18.4979	18.492	18.4755	18.4498	18.457
ABLIM1_S452_M1	ABLIM1_S452	-0.127634	16.0951	-2.33319	0.0613309	0.115326	16.1443	16.2208	16.1268	16.0093	16.0235	16.0462
ABLIM1_S458_M1	ABLIM1_S458	0.20104	10.8667	2.96011	0.027389	0.0618877	10.9557	10.7992	10.4449	NA	11.0034	11.0225
ABLIM1_S540_M1	ABLIM1_S540	0.00424884	10.792	0.0569359	0.956569	0.967922	10.7079	11.061	10.7054	10.8102	10.7442	NA
ABLIM1_S586_M1	ABLIM1_S586	-0.74122	12.5076	-2.07386	0.0866716	0.15102	13.2539	12.3109	13.0697	12.4541	11.5932	NA
ABLIM1_S587_M1	ABLIM1_S587	-0.538326	12.8504	-6.88879	0.000613891	0.00385064	NA	13.1313	NA	12.8004	12.2042	NA
ABLIM1_S640_M1	ABLIM1_S640	0.117667	14.1567	1.81075	0.123552	0.19957	14.0791	14.0566	14.1332	14.3331	14.1317	14.2065
ABLIM1_S650_M1	ABLIM1_S650	0.276727	7.15784	0.620818	0.559071	0.655418	NA	NA	6.79837	NA	6.13729	8.24748
ABLIM1_S655_M1	ABLIM1_S655	0.0392652	17.6803	0.752997	0.481833	0.583733	17.6645	17.6453	17.6638	17.6926	17.7329	17.6825
ABLIM1_S669_M1	ABLIM1_S669	-0.308039	13.1734	-4.4633	0.00502001	0.0170601	13.3641	NA	13.35	NA	NA	13.0884
ABLIM1_S677_M1	ABLIM1_S677	0.017015	15.2928	0.274606	0.793446	0.848977	15.3861	15.1695	15.2875	15.3151	15.2778	15.3207
ABLIM1_S706_M1	ABLIM1_S706	0.14346	18.1311	2.14107	0.0792036	0.140782	18.0454	18.0216	18.1112	18.2688	18.2132	18.1265
ABLIM1_T670_M1	ABLIM1_T670	-0.537943	13.4453	-7.70512	0.000345082	0.00257582	13.7258	NA	NA	13.2637	13.0635	NA
ABLIM1_T690_M1	ABLIM1_T690	0.677745	10.2245	5.85359	0.00138856	0.00679859	NA	10.0601	9.75254	10.4219	NA	10.6356
ABLIM3_S282_M1	ABLIM3_S282	-0.262222	13.1715	-3.54643	0.0135583	0.0360361	13.3448	13.266	13.3276	12.8037	13.0506	13.2364
ABLIM3_S373_M1	ABLIM3_S373	0.246728	15.2953	4.404	0.00533301	0.0178408	15.2552	15.1629	15.1247	15.4219	15.3875	15.4194
ABLIM3_S388_M1	ABLIM3_S388	-0.189214	12.7805	-2.51046	0.0485899	0.0959851	12.9201	12.9092	12.7961	12.612	12.7531	12.6927
ABLIM3_S503_M1	ABLIM3_S503	-0.441003	11.5377	-3.88837	0.00922147	0.0269909	11.8764	11.7219	11.6762	11.4901	11.1371	11.3244
ABLIM3_S576_M1	ABLIM3_S576	0.165177	11.3009	1.12734	0.305482	0.409351	11.3552	11.2486	11.0511	11.5168	11.1538	11.4798
ABLIM3_S599_M1	ABLIM3_S599	0.364558	11.7711	5.06454	0.00279461	0.0111243	11.5938	11.5313	11.5775	11.7186	11.9321	12.2731
ABLIM3_T543_M1	ABLIM3_T543	-0.844874	10.1139	-1.48317	0.19189	0.283174	11.2098	9.87833	NA	8.91299	10.1441	NA
ABLIM3_Y376_M1	ABLIM3_Y376	-0.418999	9.79946	-3.00874	0.025786	0.059098	NA	9.86538	NA	9.7728	NA	9.51869
ABRAXAS1_S336_M1	ABRAXAS1_S336	0.193974	12.1924	1.65089	0.153267	0.237006	12.2553	12.0422	11.9888	12.2946	12.1817	12.3918
ABRAXAS1_S406_M1	ABRAXAS1_S406	0.00410583	10.9789	0.0519471	0.96037	0.970945	11.0304	NA	NA	11.0248	NA	11.0215
ABRAXAS1_T408_M1	ABRAXAS1_T408	-0.0433113	11.4651	-0.789065	0.462097	0.565443	NA	NA	11.4103	11.4467	NA	11.4711
ABRAXAS2_S280_M1	ABRAXAS2_S280	0.747565	11.881	4.88106	0.00332442	0.0126195	11.5556	11.2284	11.7378	12.179	12.1507	12.4347
ABTB2_S365_M1	ABTB2_S365	-0.100212	8.86964	-0.198142	0.849915	0.890972	8.29602	8.94059	9.52263	9.13421	8.12266	9.20174
ABTB2_S67_M1	ABTB2_S67	-0.302069	10.2233	-1.77089	0.13038	0.208303	NA	10.5753	10.3157	NA	NA	10.0561
ACACA_S1259_M1	ACACA_S1259	-1.76824	13.994	-23.8578	7.39e-07	8.58e-05	14.7779	14.8712	14.8172	13.0112	13.0034	13.4832
ACACA_S25_M1	ACACA_S25	-0.438765	13.6787	-7.03425	0.000551785	0.00359467	13.7872	14.018	13.8958	NA	NA	13.4759
ACACA_S29_M1	ACACA_S29	-1.15377	15.314	-9.60367	0.00010821	0.0012201	15.7942	16.05	15.8284	14.8551	14.5388	14.8173
ACACA_S48_M1	ACACA_S48	0.769535	13.6257	3.89399	0.00916459	0.0268479	13.4348	13.0191	13.2689	14.058	14.1913	13.7821
ACACA_S488_M1	ACACA_S488	-1.24846	10.8487	-5.66021	0.00163716	0.00760548	11.4632	11.7638	11.1918	10.0471	NA	10.468
ACACA_S5_M1	ACACA_S5	0.026753	13.8657	0.345014	0.742645	0.809603	13.844	13.8112	13.9203	13.9456	13.9381	13.7349
ACACA_S78_M1	ACACA_S78	-0.103514	13.2144	-0.75235	0.482192	0.584044	13.1299	13.1754	13.493	13.2991	13.0471	13.1415
ACACA_S80_M1	ACACA_S80	0.279966	17.1069	3.74853	0.0107723	0.0302175	17.0214	16.8521	17.0239	17.3094	17.2175	17.217
ACAP2_S379_M1	ACAP2_S379	-1.15117	11.8465	-5.87347	0.00136557	0.00671335	12.2035	12.5568	12.3355	10.8909	11.9075	11.185
ACAP2_S384_M1	ACAP2_S384	0.16858	12.981	1.7898	0.127094	0.204225	12.9098	12.9732	12.8327	12.8157	13.2808	NA
ACAP2_S521_M1	ACAP2_S521	0.108035	16.3913	1.78945	0.127155	0.204284	16.3317	16.2974	16.3579	16.4097	16.5466	16.4042
ACAP3_S383_M1	ACAP3_S383	-0.335683	8.97628	-1.33996	0.231961	0.328797	NA	NA	8.89334	8.93173	8.45515	9.03846
ACBD3_S43_M1	ACBD3_S43	0.0970242	18.1494	1.63409	0.156769	0.241084	18.1147	18.0595	18.0988	18.1448	18.1761	18.3026
ACBD4_S166_M1	ACBD4_S166	0.497501	10.84	2.89724	0.0296252	0.0657856	9.35933	11.0698	10.7814	NA	NA	11.2601
ACBD5_S418_M1	ACBD5_S418	-0.127441	9.46787	-1.09307	0.319049	0.423759	NA	9.49732	NA	9.53517	9.432	9.24527
ACBD5_S441_M1	ACBD5_S441	1.18008	10.3689	4.53887	0.00465103	0.0161209	NA	NA	9.76857	NA	10.2326	11.2997
ACBD5_S444_M1	ACBD5_S444	0.12385	10.4287	0.659762	0.535526	0.634071	10.5599	10.498	10.2364	10.5553	9.75636	10.9663
ACBD6_S108_M1	ACBD6_S108	1.30018	8.33527	8.51685	0.000204447	0.001823	7.81263	NA	7.71328	NA	8.79004	NA
ACD_S25_M1	ACD_S25	0.372112	12.7744	4.30733	0.00589196	0.0192219	NA	12.9595	12.5394	NA	NA	12.9881
ACD_S330_M1	ACD_S330	-0.328628	11.1119	-4.04521	0.00777373	0.0237606	11.2242	NA	11.3587	11.0225	NA	NA
ACD_S339_M1	ACD_S339	0.665331	11.7444	5.0503	0.00283207	0.0112301	NA	NA	11.5699	11.6007	12.2836	12.1953
ACIN1_S1004_M1	ACIN1_S1004	0.10627	19.7894	1.33015	0.234969	0.331981	19.7445	19.6704	19.794	19.9657	19.7907	19.7714
ACIN1_S132_M1	ACIN1_S132	-0.909374	11.8582	-7.03616	0.000551019	0.00359248	12.255	12.4264	12.4656	11.473	NA	11.722
ACIN1_S216_M1	ACIN1_S216	-1.04189	15.7894	-14.6973	1.08e-05	0.000309512	17.0734	17.0757	17.1077	16.4006	16.0437	11.0354
ACIN1_S243_M1	ACIN1_S243	0.367793	10.5683	4.83192	0.00348526	0.0130404	10.1644	10.4956	10.4228	NA	10.8307	NA
ACIN1_S365_M1	ACIN1_S365	-0.200727	14.9015	-2.20753	0.0724739	0.131363	15.0233	15.085	14.8972	14.9196	14.7343	NA
ACIN1_S386_M2	ACIN1_S386	-1.15445	13.9298	-7.09655	0.000527441	0.00347263	14.4477	14.6885	14.3849	13.3314	13.1029	13.6233
ACIN1_S388_M2	ACIN1_S388	-1.15445	13.9298	-7.09655	0.000527441	0.00347263	14.4477	14.6885	14.3849	13.3314	13.1029	13.6233
ACIN1_S400_M1	ACIN1_S400	-0.749251	11.8713	-5.65882	0.00163913	0.00761041	NA	11.9196	12.1176	11.2708	12.6527	11.1303
ACIN1_S410_M1	ACIN1_S410	-0.243555	14.9879	-1.67135	0.149103	0.231985	15.0067	15.2823	15.04	14.8975	14.6691	15.0317
ACIN1_S410_M2	ACIN1_S410	-1.19217	12.9417	-17.5003	4.12e-06	0.000178663	13.1339	13.7763	13.5792	NA	NA	12.4082
ACIN1_S478_M1	ACIN1_S478	0.00947269	17.4819	0.171357	0.869953	0.907357	17.5871	17.4505	17.443	17.4561	17.4841	17.4703
ACIN1_S478_M2	ACIN1_S478	-0.0565423	16.2697	-0.469986	0.65607	0.738042	15.9898	16.4663	16.3762	16.1465	NA	16.3528
ACIN1_S482_M2	ACIN1_S482	0.0676913	13.0564	0.795282	0.458755	0.562173	12.7596	13.3739	13.0005	NA	NA	13.006
ACIN1_S490_M1	ACIN1_S490	-0.111175	17.2415	-1.8961	0.110109	0.182116	17.3269	17.2637	17.3007	17.2035	17.2194	17.1348
ACIN1_S490_M2	ACIN1_S490	0.063731	16.2317	0.322634	0.758652	0.821959	15.9708	16.4019	16.2267	15.9785	NA	16.3762
ACIN1_S710_M1	ACIN1_S710	0.0549921	13.2623	0.373464	0.722502	0.791984	13.3741	13.048	13.2824	13.4223	13.3001	13.1471
ACIN1_S729_M1	ACIN1_S729	-0.0757754	16.1888	-0.494979	0.639391	0.723766	16.1952	16.3538	16.0777	15.9859	16.5149	16.0051
ACIN1_S825_M1	ACIN1_S825	1.80229	7.22515	5.96221	0.00126815	0.00636741	NA	6.75258	5.24487	7.92122	NA	NA
ACIN1_S838_M1	ACIN1_S838	0.163835	16.0027	2.37566	0.057986	0.110399	15.9172	15.988	15.9725	15.8123	16.1623	16.164
ACIN1_S895_M1	ACIN1_S895	-1.13347	14.674	-10.5292	6.61e-05	0.00090855	15.1578	15.2377	15.3392	14.1114	13.8856	14.312
ACIN1_S898_M1	ACIN1_S898	-1.10875	15.0972	-11.6824	3.77e-05	0.00065191	15.7272	15.6555	15.5942	14.2354	NA	14.8206
ACIN1_T254_M1	ACIN1_T254	-1.14682	8.55804	-5.39996	0.00205719	0.00889034	9.31939	9.15999	8.91497	7.67196	NA	NA
ACIN1_T414_M1	ACIN1_T414	0.32856	13.0414	4.43801	0.00515087	0.0173916	12.8675	12.7412	13.0514	13.1467	13.2009	NA
ACIN1_T414_M2	ACIN1_T414	-1.19217	12.9417	-17.5003	4.12e-06	0.000178663	13.1339	13.7763	13.5792	NA	NA	12.4082
ACIN1_T682_M1	ACIN1_T682	0.432457	14.2186	6.14839	0.0010887	0.00570646	14.0514	13.9486	14.0071	14.4847	14.3763	14.4435
ACLY_S455_M1	ACLY_S455	-0.146066	17.7181	-1.7824	0.12837	0.205841	17.94	17.8286	17.8797	17.7841	17.8003	17.076
ACLY_S481_M1	ACLY_S481	0.145191	18.8313	2.80007	0.0334832	0.0722128	18.7423	18.7579	18.7759	18.8943	18.8856	18.9318
ACLY_T447_M1	ACLY_T447	0.612845	12.7955	8.60676	0.000193451	0.00176465	NA	12.541	12.4063	13.1649	13.0526	13.0882
ACOX1_S26_M1	ACOX1_S26	-0.129828	12.1796	-1.68907	0.145586	0.227515	12.198	12.326	12.2095	12.0451	12.0863	12.2125
ACSL3_S683_M1	ACSL3_S683	0.0401836	14.2037	0.415171	0.693419	0.76883	14.2887	14.1534	14.1088	14.1582	14.1352	14.3779
ACSL3_T688_M1	ACSL3_T688	-0.851583	12.3442	-11.6695	3.8e-05	0.000653125	12.7501	12.6853	NA	12.172	11.8671	11.8127
ACSL4_S67_M1	ACSL4_S67	0.0448715	10.9836	0.30713	0.76982	0.83063	11.1752	NA	10.8924	11.1302	10.804	11.084
ACSL4_S674_M1	ACSL4_S674	-0.11448	12.4305	-0.980561	0.367171	0.473925	12.4274	12.4204	12.5993	12.2778	12.2539	12.6042
ACSS2_S267_M1	ACSS2_S267	0.18881	15.5561	3.34686	0.0171222	0.0429986	15.4847	15.4231	15.4774	15.6825	15.6518	15.6173
ACSS2_S30_M1	ACSS2_S30	0.0197615	18.2852	0.316646	0.762958	0.825614	18.2931	18.1963	18.3338	18.2703	18.345	18.2726
ACTA2_T68_M1	ACTA2_T68	-0.168076	12.3854	-0.84282	0.433774	0.538551	12.7998	12.5841	12.4495	12.6744	11.2434	12.561
ACTB_S199_M1	ACTB_S199	-0.841776	9.13783	-13.269	1.89e-05	0.000430131	9.51851	NA	NA	NA	8.68248	8.69083
ACTB_S233_M1	ACTB_S233	-0.449784	13.8275	-3.0539	0.0243892	0.0565404	NA	13.871	14.1671	13.4455	NA	13.8144
ACTB_S239_M1	ACTB_S239	-0.230968	15.4613	-2.52988	0.0473763	0.094245	15.4261	15.6809	15.6232	15.4081	15.2574	15.3722
ACTB_S52_M1	ACTB_S52	-0.285863	10.2325	-0.860198	0.424898	0.529696	10.7669	10.1237	10.2355	10.2124	10.5505	9.50563
ACTB_S60_M1	ACTB_S60	-0.914059	8.34488	-1.12756	0.305395	0.409267	7.58898	8.63005	10.1867	8.6073	7.0238	NA
ACTB_T203_M1	ACTB_T203	0.66312	10.9426	3.57727	0.0130852	0.0350352	10.3357	11.4331	10.3623	11.3552	NA	11.0503
ACTL6A_S233_M1	ACTL6A_S233	-0.490433	14.5368	-5.72252	0.00155184	0.0073252	15.0673	14.9495	14.9809	14.5793	14.5558	13.0881
ACTN1_S140_M1	ACTN1_S140	-0.0497573	12.501	-0.75593	0.480206	0.582226	12.4372	12.6231	12.5238	12.5205	12.4634	12.4382
ACTN1_S244_M1	ACTN1_S244	-0.109016	8.98136	-0.895738	0.407171	0.51244	8.97405	NA	NA	8.69945	9.01377	NA
ACTN1_S284_M1	ACTN1_S284	-0.31366	7.0273	-0.70423	0.50944	0.609097	6.74467	7.93648	6.87125	6.78024	NA	7.38758
ACTN1_Y246_M1	ACTN1_Y246	0.13757	9.20578	0.83151	0.439625	0.544238	8.98692	9.31419	NA	NA	NA	9.11535
ACTN4_S447_M1	ACTN4_S447	-0.490997	8.10812	-1.86045	0.115536	0.189219	8.75151	8.27112	NA	6.90056	8.05342	8.34403
ACTN4_S507_M1	ACTN4_S507	-0.386606	8.38018	-2.1787	0.0753174	0.135503	NA	8.49179	NA	8.44191	8.05582	NA
ACTN4_S656_M1	ACTN4_S656	0.24968	13.261	3.81727	0.00997608	0.028597	13.1385	13.1397	13.0994	13.2315	13.5815	13.3755
ACTR2_T117_M1	ACTR2_T117	0.0707291	11.9849	1.00515	0.356179	0.462128	11.8773	11.9697	12.0016	12.0597	11.934	NA
ACTR3_S418_M1	ACTR3_S418	-0.782006	8.21755	-1.22321	0.270119	0.370735	7.99846	9.24587	8.58133	8.58748	6.82686	8.0653
ACTR8_S132_M1	ACTR8_S132	-0.0660148	10.7272	-0.146145	0.888914	0.920821	11.2107	11.2718	9.63787	10.5784	11.2169	10.4473
ACVR1B_S168_M1	ACVR1B_S168	0.334933	11.8141	2.10187	0.0834754	0.146589	12.7769	10.5744	11.6321	12.0784	11.9751	11.8476
ADAL_S243_M1	ADAL_S243	-0.826554	9.15201	-1.43612	0.204284	0.297663	10.4858	9.8238	8.27083	NA	8.04291	9.14053
ADAM10_T719_M1	ADAM10_T719	0.478588	13.8507	1.74448	0.135108	0.214199	13.9008	13.6685	13.2651	14.4136	13.8511	14.0054
ADAM17_S718_M1	ADAM17_S718	-1.19748	8.11657	-9.94692	8.97e-05	0.00109818	NA	NA	8.51888	7.25042	NA	8.23331
ADAM17_S791_M1	ADAM17_S791	-0.140723	16.1962	-2.19437	0.0737575	0.133214	16.2822	16.3353	16.3456	16.1822	15.7902	16.2417
ADAM17_T735_M1	ADAM17_T735	-0.927335	13.7295	-12.6536	2.44e-05	0.00050073	14.2997	14.2592	14.2177	12.825	13.444	13.3316
ADAM22_S834_M1	ADAM22_S834	0.0876864	13.2128	1.17748	0.286517	0.387888	13.1974	13.0904	13.2189	NA	13.3165	13.1663
ADAM22_S857_M1	ADAM22_S857	0.281759	11.5139	3.15632	0.0215196	0.051407	11.6021	NA	11.5788	12.075	11.9069	10.2262
ADAM8_S758_M1	ADAM8_S758	0.190812	12.7858	2.70421	0.0378296	0.0791551	NA	12.6558	NA	13.0739	12.7	NA
ADAM9_S758_M1	ADAM9_S758	0.255999	13.5583	1.79213	0.126695	0.203721	13.5629	13.2799	13.4481	13.8163	13.5332	13.7094
ADAM9_S758_M2	ADAM9_S758	-0.344488	14.1365	-3.75356	0.0107118	0.0300983	14.1769	14.5796	14.2477	13.8767	14.0181	13.9202
ADAM9_T761_M1	ADAM9_T761	0.0933242	15.829	0.412698	0.695128	0.770265	16.0303	15.5597	15.757	16.1411	15.6663	15.8196
ADAM9_T761_M2	ADAM9_T761	-0.344488	14.1365	-3.75356	0.0107118	0.0300983	14.1769	14.5796	14.2477	13.8767	14.0181	13.9202
ADAR_S614_M1	ADAR_S614	1.35469	10.5567	6.29239	0.000969878	0.00527046	10.3251	NA	9.64353	11.46	11.0793	11.1387
ADAR_S825_M1	ADAR_S825	-0.222313	16.8074	-3.15848	0.0214634	0.0513169	16.8435	17.2154	16.8246	16.664	16.6064	16.6906
ADAR_T601_M1	ADAR_T601	-0.879657	14.9247	-7.48572	0.000400765	0.00285577	15.3296	15.1371	15.7251	14.4689	14.5423	14.345
ADAR_T808_M1	ADAR_T808	0.835214	10.1695	5.88458	0.00135291	0.00667075	NA	9.83001	NA	NA	10.4759	10.8048
ADAT1_S191_M1	ADAT1_S191	0.213079	11.9259	0.862144	0.423912	0.528772	11.996	12.0037	11.4586	11.7365	12.3223	NA
ADCY3_S525_M1	ADCY3_S525	-0.943419	10.1413	-13.9405	1.44e-05	0.000370937	10.5796	10.66	NA	NA	9.69229	9.49427
ADCY6_S54_M1	ADCY6_S54	0.0212746	15.3195	0.157959	0.880018	0.914326	15.0619	16.057	15.1221	15.1156	NA	15.2199
ADCY6_S576_M1	ADCY6_S576	0.0600449	14.2675	1.14024	0.300502	0.403713	14.2782	14.2106	14.233	14.2932	14.3076	14.2824
ADCY6_T572_M1	ADCY6_T572	-0.841279	12.1068	-8.52506	0.000203412	0.00181863	NA	NA	12.5644	11.4254	11.6796	11.9732
ADD1_S12_M1	ADD1_S12	0.124336	16.0433	1.49494	0.188901	0.279761	16.0499	15.9062	15.9875	16.1684	16.0158	16.1323
ADD1_S355_M1	ADD1_S355	-0.394636	12.2704	-3.95668	0.00855647	0.0254407	12.5842	12.3823	12.4368	12.1577	12.0865	11.9751
ADD1_S358_M1	ADD1_S358	0.0154178	16.9462	0.264393	0.800917	0.854728	16.9569	16.9278	16.9052	16.9105	16.9287	17.0479
ADD1_S366_M1	ADD1_S366	-0.191336	14.7157	-2.30785	0.063424	0.118296	14.8715	14.8652	14.7682	14.3018	14.6437	14.844
ADD1_S427_M1	ADD1_S427	-0.560197	11.5147	-4.21413	0.00649459	0.0206674	NA	11.9157	11.8205	11.3556	NA	NA
ADD1_S431_M1	ADD1_S431	-0.186768	15.6167	-2.24454	0.0689865	0.126427	15.6311	15.7633	15.7359	15.4448	15.4949	15.6303
ADD1_S436_M1	ADD1_S436	-0.923133	13.1435	-10.9804	5.27e-05	0.000792244	13.4428	13.6972	13.6553	12.6936	NA	NA
ADD1_S465_M1	ADD1_S465	-0.770147	14.2165	-8.93187	0.000159058	0.00156714	14.6905	14.5517	14.5582	13.9761	13.7515	13.7709
ADD1_S586_M1	ADD1_S586	-0.510462	14.8887	-6.21614	0.00103082	0.00547693	16.3649	16.2653	16.3324	15.9433	15.8105	8.61596
ADD1_S59_M1	ADD1_S59	0.0977748	12.99	1.05548	0.33451	0.439751	13.0188	12.9347	12.9021	13.4127	12.6222	13.0497
ADD1_S600_M1	ADD1_S600	-0.14352	12.7274	-1.04123	0.340536	0.446022	12.6636	12.9813	12.7525	12.4742	12.7204	12.7722
ADD1_S64_M1	ADD1_S64	0.63683	9.71277	5.2907	0.0022696	0.00955773	9.28428	NA	9.48625	NA	9.74333	NA
ADD1_S726_M1	ADD1_S726	0.318596	14.9792	2.1861	0.0745761	0.134387	14.8582	14.6144	14.8555	15.6117	14.9994	14.9362
ADD1_T724_M1	ADD1_T724	0.735706	11.1283	3.36273	0.0168035	0.042402	10.9765	10.325	10.9672	11.6925	11.1737	11.635
ADD2_T431_M1	ADD2_T431	0.319573	8.75693	1.54466	0.176757	0.265298	NA	8.51404	NA	9.34105	7.92479	NA
ADD3_S402_M1	ADD3_S402	-0.354896	13.5217	-2.77372	0.0346212	0.0739814	13.8188	13.6913	13.5874	13.3642	13.2038	13.4647
ADD3_S414_M1	ADD3_S414	0.429016	10.9585	4.19945	0.00659573	0.0209111	10.7781	NA	NA	10.7946	NA	11.3492
ADD3_S42_M1	ADD3_S42	-0.0713464	14.8081	-1.20065	0.278102	0.379137	14.8126	14.8618	14.8376	14.7023	14.8681	14.766
ADD3_S423_M1	ADD3_S423	-0.254846	14.7956	-1.64686	0.1541	0.23803	15.1087	14.8112	14.8492	14.7422	14.4188	14.8437
ADD3_S442_M1	ADD3_S442	0.351661	13.0311	3.22268	0.0198604	0.0483777	12.9508	12.7599	12.8552	13.3174	13.2309	13.0725
ADD3_S592_M1	ADD3_S592	-0.134858	12.9129	-1.31824	0.23867	0.336016	NA	13.0639	12.8893	12.7447	13.029	NA
ADD3_S650_M1	ADD3_S650	0.248001	15.3972	1.78549	0.127836	0.205194	15.207	15.4335	15.309	15.5645	14.979	15.8901
ADD3_S677_M1	ADD3_S677	0.243389	14.958	3.92474	0.00886047	0.0261587	NA	14.9464	14.8258	15.0418	15.1079	15.063
ADD3_S677_M2	ADD3_S677	-0.371532	14.767	-1.64616	0.154245	0.238189	14.533	15.223	15.1023	14.7522	14.321	14.6705
ADD3_S679_M2	ADD3_S679	-0.0592612	12.132	-0.714932	0.503291	0.60317	11.8474	12.558	12.1411	12.0747	12.1319	12.0388
ADD3_S681_M1	ADD3_S681	-0.116654	18.4275	-2.11836	0.0816502	0.144187	18.5182	18.4404	18.4987	18.3693	18.3443	18.3938
ADD3_S681_M2	ADD3_S681	-0.544675	14.7825	-1.2868	0.24869	0.346561	14.2885	15.3671	15.509	NA	13.9473	14.8788
ADD3_T12_M1	ADD3_T12	0.151968	16.2633	1.33715	0.232819	0.329695	16.3729	16.0137	16.1754	16.4285	16.2278	16.3616
ADD3_T409_M1	ADD3_T409	1.07303	12.805	12.0659	3.17e-05	0.000583321	12.7313	NA	11.9873	NA	NA	13.3126
ADD3_T481_M1	ADD3_T481	0.0937027	14.3693	1.56118	0.17289	0.260552	14.3521	NA	14.3205	14.3102	NA	14.4235
ADD3_T654_M1	ADD3_T654	0.810773	11.7321	2.92555	0.0285943	0.0639328	11.3993	11.5573	11.0235	12.1905	11.7748	12.4472
ADGRE5_S831_M1	ADGRE5_S831	0.0789978	10.9851	0.799853	0.456308	0.559996	10.8344	10.9677	10.9958	11.25	10.9744	10.888
ADGRG1_S678_M1	ADGRG1_S678	-0.359642	12.3274	-4.30225	0.00592312	0.0192897	12.3731	12.7723	12.4628	12.1354	12.0498	12.1709
ADH5_S351_M1	ADH5_S351	0.82898	9.39776	4.71009	0.00392385	0.0142383	9.20618	NA	8.91793	10.1498	9.39403	NA
ADNP_S409_M1	ADNP_S409	-0.427949	11.294	-3.32851	0.0174991	0.0437544	NA	11.6178	11.5516	11.0931	11.3305	10.7773
ADNP_S608_M1	ADNP_S608	0.817899	11.5985	7.68443	0.00034993	0.00260158	NA	11.1371	NA	11.9145	12.2785	11.8862
ADNP_S709_M1	ADNP_S709	0.213004	13.8357	2.48049	0.0505291	0.0990546	13.6502	13.6721	13.8651	14.0013	13.9645	13.8607
ADNP_S921_M1	ADNP_S921	-0.175367	16.134	-1.37157	0.222504	0.317691	16.0797	16.3108	16.2745	15.8743	16.2178	16.0469
ADNP_S98_M1	ADNP_S98	-0.157278	12.17	-1.47258	0.194615	0.286345	12.294	12.3782	12.4419	12.5029	12.2141	11.1889
ADRA2A_S314_M1	ADRA2A_S314	-0.374144	11.3722	-4.39932	0.00535863	0.0178978	11.5089	NA	11.5858	NA	NA	11.2164
ADRA2A_S339_M1	ADRA2A_S339	0.000848402	9.95594	0.00315725	0.99759	0.998307	9.70242	9.94487	10.2195	9.44053	10.3399	NA
ADRA2A_S346_M1	ADRA2A_S346	-0.0582496	12.205	-0.916197	0.397227	0.503216	12.2859	12.1309	12.2676	12.1366	12.2102	12.1988
ADRA2A_T261_M1	ADRA2A_T261	0.226499	11.8815	1.84347	0.118214	0.192906	11.8093	11.858	11.6375	12.2076	11.9828	11.7939
ADRM1_S211_M1	ADRM1_S211	0.450671	10.3583	3.64441	0.0121179	0.0330219	10.3997	NA	10.0163	10.6866	NA	NA
ADRM1_T217_M1	ADRM1_T217	1.27042	10.2939	19.4929	2.27e-06	0.000149938	10.0907	NA	9.49563	NA	NA	10.8358
ADSL_S9_M1	ADSL_S9	-0.0276506	13.3141	-0.29201	0.780771	0.838368	13.1925	13.3347	13.4565	13.3267	13.2077	13.3664
AEBP2_S141_M1	AEBP2_S141	0.968288	9.75467	6.22584	0.00102282	0.00545179	9.4059	9.117	9.28869	10.0075	10.4969	10.212
AEBP2_S18_M1	AEBP2_S18	1.29839	10.5316	6.50357	0.000821725	0.00469621	10.0944	9.5876	9.96504	NA	10.9215	11.3474
AEBP2_S18_M2	AEBP2_S18	0.100089	13.0628	0.485512	0.645682	0.729207	12.8622	13.25	12.9078	12.7137	NA	13.5366
AEBP2_S206_M1	AEBP2_S206	0.11668	14.821	1.88382	0.111948	0.184447	14.7859	14.723	14.7365	14.819	14.8485	15.0128
AEBP2_S24_M2	AEBP2_S24	0.100089	13.0628	0.485512	0.645682	0.729207	12.8622	13.25	12.9078	12.7137	NA	13.5366
AEBP2_S27_M1	AEBP2_S27	2.03702	13.1323	4.47268	0.00497246	0.0169586	NA	12.761	11.6758	14.5319	13.3216	NA
AEBP2_S390_M1	AEBP2_S390	0.893657	11.4921	5.67641	0.00161447	0.00753572	11.1046	10.8819	11.171	11.9856	11.6143	12.1951
AFAP1_S668_M1	AFAP1_S668	-0.0614039	13.2925	-0.602863	0.57014	0.665482	13.4292	13.2544	13.286	13.4074	13.1304	13.2477
AFAP1L2_S165_M1	AFAP1L2_S165	0.634078	11.2079	2.17928	0.0752586	0.135427	10.5257	11.1437	NA	11.7407	11.0007	11.8335
AFAP1L2_S213_M1	AFAP1L2_S213	-0.657617	9.68345	-5.53225	0.00182992	0.00820883	9.88082	10.0831	10.0007	9.67658	9.15484	9.30468
AFAP1L2_S640_M1	AFAP1L2_S640	1.57018	12.9211	12.849	2.25e-05	0.000476257	12.7159	12.093	11.728	13.6141	13.596	13.7794
AFAP1L2_T284_M1	AFAP1L2_T284	-0.341941	9.93968	-4.91221	0.00322687	0.0123474	9.9695	NA	NA	10.4243	9.53978	9.66203
AFAP1L2_T541_M1	AFAP1L2_T541	0.293165	10.147	1.62872	0.157905	0.24245	9.82882	10.0707	10.1414	10.4586	9.89539	10.4871
AFAP1L2_Y413_M1	AFAP1L2_Y413	0.269962	11.173	4.24792	0.00626833	0.020143	11.0822	11.0715	11.0616	11.0649	11.4165	11.3417
AFDN_S1083_M1	AFDN_S1083	0.155338	16.2808	2.67721	0.039161	0.0813299	16.2373	16.15	16.2219	16.4029	16.3316	16.3408
AFDN_S1107_M1	AFDN_S1107	-0.0809584	18.6204	-1.25619	0.258809	0.357946	18.6964	18.6262	18.6345	18.7037	18.5714	18.4899
AFDN_S1172_M1	AFDN_S1172	-0.0892034	13.2897	-0.70225	0.510583	0.610289	13.3544	NA	NA	12.9412	NA	13.4542
AFDN_S1172_M2	AFDN_S1172	0.856499	14.5903	12.1758	3.01e-05	0.00056716	NA	14.2023	NA	14.7863	15.1242	15.0572
AFDN_S1172_M3	AFDN_S1172	-1.5181	10.7524	-9.3696	0.000123405	0.00132185	11.5501	11.7616	11.2225	10.1153	NA	9.81299
AFDN_S1173_M1	AFDN_S1173	0.71813	13.363	8.92043	0.000160141	0.00157502	NA	13.0613	13.0143	NA	13.6025	NA
AFDN_S1173_M2	AFDN_S1173	0.105439	16.3152	1.39101	0.216866	0.311888	NA	16.4165	16.1931	NA	NA	16.42
AFDN_S1173_M3	AFDN_S1173	-1.5181	10.7524	-9.3696	0.000123405	0.00132185	11.5501	11.7616	11.2225	10.1153	NA	9.81299
AFDN_S1182_M1	AFDN_S1182	0.0197511	15.4075	0.28326	0.787134	0.843737	15.3492	15.4194	15.3746	15.2677	15.633	15.4008
AFDN_S1182_M2	AFDN_S1182	0.483863	16.7794	7.16839	0.0005009	0.00333601	NA	16.5628	16.5434	16.8549	17.1903	17.0207
AFDN_S1182_M3	AFDN_S1182	-1.5181	10.7524	-9.3696	0.000123405	0.00132185	11.5501	11.7616	11.2225	10.1153	NA	9.81299
AFDN_S1201_M1	AFDN_S1201	0.213313	16.46	2.69141	0.0384546	0.0801817	NA	16.4128	16.364	16.5041	16.6541	NA
AFDN_S1238_M1	AFDN_S1238	0.203569	11.2545	0.552264	0.602049	0.692901	NA	11.5383	10.6315	11.6856	10.7135	NA
AFDN_S1275_M1	AFDN_S1275	-0.482366	14.1592	-6.53774	0.0008003	0.00461138	14.5839	14.5687	14.6205	14.4382	14.1087	12.6353
AFDN_S1302_M1	AFDN_S1302	-0.190515	10.6596	-0.868161	0.420876	0.525781	10.537	11.0465	10.6812	NA	10.2503	10.7651
AFDN_S1318_M1	AFDN_S1318	0.582483	14.0637	2.10593	0.0830213	0.145984	14.5187	13.58	13.3581	14.3292	14.5557	14.0404
AFDN_S1448_M1	AFDN_S1448	-0.29856	11.5063	-4.67181	0.00407442	0.0146039	NA	NA	11.7024	11.4237	NA	11.3999
AFDN_S1455_M1	AFDN_S1455	0.573317	10.7397	5.67601	0.00161503	0.0075362	10.6063	NA	10.218	11.1379	10.9718	NA
AFDN_S1501_M1	AFDN_S1501	-0.362566	13.9323	-5.85046	0.00139222	0.00681031	14.1273	14.1381	14.067	13.7243	13.7013	13.8358
AFDN_S1512_M1	AFDN_S1512	0.121435	14.7537	2.07746	0.0862538	0.150426	14.6525	14.6838	14.7013	14.764	14.9318	14.7886
AFDN_S1698_M1	AFDN_S1698	-0.204413	15.3993	-1.64953	0.153548	0.237314	15.4049	15.6277	15.4719	NA	15.5048	15.3032
AFDN_S1721_M1	AFDN_S1721	0.493205	14.388	4.61827	0.00429626	0.0151938	14.1265	13.9958	14.3018	14.6904	14.6996	14.5138
AFDN_S1774_M1	AFDN_S1774	-0.00332988	12.7657	-0.0490383	0.962587	0.972481	12.8163	13.0609	12.2781	12.8061	NA	12.8201
AFDN_S1779_M1	AFDN_S1779	0.191547	15.9727	1.2747	0.252648	0.350819	15.7584	16.0392	15.8331	16.1111	15.8662	16.228
AFDN_S1799_M1	AFDN_S1799	-0.274484	13.3762	-2.80419	0.0333087	0.0718642	13.6009	13.5054	13.4341	13.27	13.1214	13.3255
AFDN_S216_M1	AFDN_S216	0.183179	13.6146	2.99437	0.0262486	0.0599035	13.5401	13.4722	13.5565	13.6908	13.7597	13.6679
AFDN_S246_M1	AFDN_S246	-0.677984	9.13815	-10.9842	5.26e-05	0.000792244	9.57042	NA	9.48355	NA	8.8265	8.80996
AFDN_S391_M1	AFDN_S391	-0.633827	10.7975	-1.72801	0.138144	0.218056	11.3129	10.5634	11.467	10.1218	10.8451	NA
AFDN_S424_M1	AFDN_S424	-0.0303416	9.54624	-0.201729	0.84724	0.888892	9.66797	9.39098	9.61787	9.42818	9.35285	9.81958
AFDN_S512_M1	AFDN_S512	-0.779762	9.77013	-6.95864	0.000583109	0.00372032	10.0198	10.2776	10.1826	9.38874	9.27737	NA
AFDN_S595_M1	AFDN_S595	1.16079	9.79587	14.5454	1.14e-05	0.000316785	9.05872	9.21796	9.36235	10.4337	10.3828	NA
AFDN_T1232_M1	AFDN_T1232	0.0965703	14.9436	0.818732	0.446304	0.550631	14.9862	14.7316	14.968	15.1841	14.9187	14.8728
AFDN_T1330_M1	AFDN_T1330	0.254333	14.1947	1.29278	0.246756	0.344498	14.3301	13.8652	14.0072	14.5784	14.1513	14.2358
AFDN_T1334_M1	AFDN_T1334	0.766977	12.2501	10.5762	6.46e-05	0.000897277	11.7919	NA	NA	12.8009	NA	12.5337
AFDN_T1352_M1	AFDN_T1352	0.117123	12.0909	1.66348	0.150692	0.233956	NA	NA	12.0311	12.4678	NA	12.0355
AFDN_T533_M1	AFDN_T533	0.209435	11.4513	1.89722	0.109943	0.181932	11.2848	11.0837	11.8566	NA	11.3798	11.5526
AFDN_Y1230_M1	AFDN_Y1230	0.674043	13.1744	6.38993	0.000897906	0.00497811	12.739	12.8803	12.9174	13.2926	13.5553	13.6618
AFF1_S212_M1	AFF1_S212	-0.705692	12.475	-3.55639	0.0134034	0.0356869	13.0597	12.523	12.9008	NA	11.8384	12.2666
AFF1_S245_M1	AFF1_S245	-1.20187	9.28334	-6.69851	0.000707794	0.00423128	9.84574	10.0921	9.71502	8.38011	8.81613	8.85096
AFF1_S588_M1	AFF1_S588	-0.305256	12.8579	-3.06785	0.0239746	0.0557918	12.904	13.1012	13.0264	12.7547	12.7842	12.577
AFF1_S750_M1	AFF1_S750	0.0461788	12.7619	0.503446	0.633793	0.719378	12.8194	12.6676	12.7295	12.9172	12.6875	12.7504
AFF1_T697_M1	AFF1_T697	-0.201756	14.7435	-1.40851	0.211901	0.306197	14.8714	14.3892	15.1916	14.8279	14.5867	14.5942
AFF4_S1043_M1	AFF4_S1043	0.650508	13.3729	7.99244	0.000285223	0.00227502	13.1556	12.9813	13.0061	13.759	13.7184	13.6171
AFF4_S1048_M1	AFF4_S1048	0.506396	10.1907	7.63905	0.000360844	0.00264926	NA	10.0283	NA	NA	10.4087	10.5016
AFF4_S1058_M1	AFF4_S1058	0.296558	15.2733	5.10563	0.00268965	0.0108127	15.1341	15.1013	15.0887	15.552	15.3703	15.3936
AFF4_S1062_M1	AFF4_S1062	0.0794625	13.3245	0.942434	0.38475	0.491302	13.2399	13.3703	NA	13.2032	13.4205	13.4503
AFF4_S180_M1	AFF4_S180	-0.00588935	15.6572	-0.0663197	0.949422	0.963023	15.773	15.6159	15.5915	15.7306	15.5325	15.6996
AFF4_S212_M1	AFF4_S212	0.499809	12.9757	5.44921	0.00196898	0.00864013	12.7488	12.4394	12.9203	13.1852	13.2404	13.3202
AFF4_S212_M2	AFF4_S212	0.291441	11.5101	1.16557	0.290929	0.393001	11.1012	11.8234	11.1686	11.7388	11.3562	11.8725
AFF4_S222_M2	AFF4_S222	0.291441	11.5101	1.16557	0.290929	0.393001	11.1012	11.8234	11.1686	11.7388	11.3562	11.8725
AFF4_S487_M1	AFF4_S487	0.285482	15.071	3.16636	0.0212591	0.0509524	15.0659	14.7962	14.9226	15.2703	15.1221	15.2486
AFF4_S549_M1	AFF4_S549	0.422442	11.2936	0.754648	0.480916	0.582792	10.7978	11.7768	10.6727	10.7362	12.1864	NA
AFF4_S694_M1	AFF4_S694	-0.16446	14.3036	-2.88351	0.0301398	0.0666625	14.3357	14.3603	14.3268	14.4793	14.176	14.1436
AFF4_S703_M1	AFF4_S703	0.158642	14.7556	2.02964	0.0919784	0.158237	14.7176	14.6049	14.7002	14.9626	14.783	14.7654
AFF4_S814_M1	AFF4_S814	0.0912582	16.0329	1.07069	0.328183	0.433205	15.9968	15.8419	16.1166	16.0956	16.1406	16.0056
AFF4_S836_M1	AFF4_S836	0.407044	13.5117	3.70638	0.0112958	0.0312814	13.4036	13.2183	13.348	13.8863	13.4546	13.7592
AFF4_T674_M1	AFF4_T674	0.318456	13.4024	1.99228	0.0967209	0.164633	13.3571	13.0589	13.3135	13.7455	13.2957	NA
AFTPH_S151_M1	AFTPH_S151	0.901015	10.427	12.0091	3.25e-05	0.000591279	9.44267	10.285	NA	10.9527	10.9573	10.8913
AFTPH_S226_M1	AFTPH_S226	-1.42758	11.3233	-4.45258	0.00507503	0.017212	12.658	9.87033	12.6249	10.8527	11.2378	10.6963
AFTPH_S376_M1	AFTPH_S376	0.0528769	9.11744	0.308208	0.769041	0.830254	8.85835	9.20956	NA	9.09798	8.94065	NA
AFTPH_S382_M1	AFTPH_S382	-0.267834	13.2385	-2.38548	0.05724	0.109274	13.3023	13.2958	13.5192	13.2822	12.9835	NA
AFTPH_S411_M1	AFTPH_S411	-0.867441	11.9154	-7.97471	0.000288547	0.00229274	12.255	12.4206	12.3516	11.475	11.1734	11.8167
AFTPH_S508_M1	AFTPH_S508	0.510956	9.29979	1.55968	0.173238	0.260957	NA	8.68858	9.4734	9.74943	9.08294	9.83344
AFTPH_T291_M1	AFTPH_T291	0.292333	11.8649	2.89984	0.0295288	0.065647	11.6508	11.9819	11.5835	11.9447	NA	12.0961
AFTPH_T617_M1	AFTPH_T617	0.00379374	11.3454	0.0129296	0.990131	0.992903	11.875	NA	11.3535	12.0874	11.7084	9.37404
AGAP1_S422_M1	AGAP1_S422	0.203455	10.8911	2.52042	0.0479631	0.0951066	10.7172	NA	10.905	11.0953	10.9437	10.9394
AGAP1_T836_M1	AGAP1_T836	0.229283	15.2324	1.81586	0.122702	0.198505	15.2465	14.8802	15.2197	15.4885	15.2891	15.2705
AGAP2_S638_M1	AGAP2_S638	0.245409	9.60334	2.07722	0.0862819	0.150451	9.5229	9.65847	9.23958	9.72069	NA	9.84257
AGAP2_S808_M1	AGAP2_S808	0.160351	11.8897	0.445944	0.672324	0.752035	11.2123	11.8581	11.4742	11.2251	14.0868	11.4815
AGAP3_S443_M1	AGAP3_S443	0.662485	13.6678	9.73493	0.00010065	0.00117909	13.1894	NA	NA	NA	14.0221	14.0222
AGAP3_S538_M1	AGAP3_S538	-0.0968701	14.1447	-0.93114	0.390083	0.496745	14.3155	13.9709	14.264	14.2096	14.035	14.0729
AGAP3_T324_M1	AGAP3_T324	0.145858	12.5288	0.873454	0.418219	0.523439	12.7515	NA	12.234	NA	12.4535	12.7659
AGFG1_S167_M1	AGFG1_S167	-0.373073	11.6967	-4.55207	0.00458981	0.0159683	11.9445	11.8948	11.8106	11.4947	11.4427	11.5931
AGFG1_S181_M1	AGFG1_S181	0.188777	16.9309	2.46669	0.0514491	0.100364	16.932	16.7656	16.8119	17.0403	16.9602	17.0754
AGFG1_S181_M2	AGFG1_S181	-0.395811	16.7491	-2.32692	0.0618422	0.116084	16.729	17.2064	16.9057	16.3484	16.6672	16.638
AGFG1_S362_M1	AGFG1_S362	-1.56478	10.4482	-22.4729	1.03e-06	0.000100978	11.2624	11.219	11.1736	9.81561	9.61235	NA
AGFG1_T177_M1	AGFG1_T177	-0.329714	13.5587	-4.74738	0.00378322	0.0138595	13.7785	13.7009	13.7387	13.5178	13.4097	13.2064
AGFG1_T177_M2	AGFG1_T177	-0.395811	16.7491	-2.32692	0.0618422	0.116084	16.729	17.2064	16.9057	16.3484	16.6672	16.638
AGFG1_Y327_M1	AGFG1_Y327	0.403067	7.75662	0.451832	0.668324	0.749057	8.55288	6.83884	7.47586	5.91196	9.23758	8.52262
AGGF1_S11_M2	AGGF1_S11	-0.228723	11.3964	-1.39675	0.215224	0.310007	11.147	11.6353	11.7111	NA	11.4864	NA
AGGF1_S344_M1	AGGF1_S344	0.134148	13.1058	0.378763	0.718776	0.789195	13.3625	12.5823	13.1713	13.5844	12.8102	13.124
AGGF1_S7_M2	AGGF1_S7	-0.228723	11.3964	-1.39675	0.215224	0.310007	11.147	11.6353	11.7111	NA	11.4864	NA
AGMAT_S46_M1	AGMAT_S46	0.277166	12.2805	0.525314	0.61946	0.707918	11.6356	12.6637	12.1265	11.8523	13.0903	12.3147
AGO2_S387_M1	AGO2_S387	0.224791	13.0474	4.10669	0.00727775	0.0225749	12.922	13.0071	12.9001	13.1658	13.1338	13.1558
AGPS_S65_M1	AGPS_S65	0.155393	12.6902	0.711557	0.505225	0.605096	12.3325	12.854	NA	NA	12.979	12.5625
AGPS_T68_M1	AGPS_T68	-0.0791187	12.9516	-0.867495	0.421211	0.526121	NA	13.2822	12.8994	12.952	12.8797	12.8129
AGTPBP1_S1168_M1	AGTPBP1_S1168	-0.12189	11.8275	-1.78384	0.128121	0.20552	NA	11.8931	NA	11.7359	11.6932	11.897
AHCTF1_S1052_M1	AHCTF1_S1052	0.514306	6.7293	1.97884	0.0984875	0.166869	6.71951	NA	6.04388	7.26882	NA	6.95624
AHCTF1_S1142_M1	AHCTF1_S1142	0.324132	13.6211	3.02018	0.025424	0.0584449	13.4436	13.5844	13.3491	13.7434	13.7062	13.9
AHCTF1_S1222_M1	AHCTF1_S1222	0.351374	15.2067	3.80231	0.0101435	0.0289378	15.0971	15.0616	14.9757	15.0171	15.6924	NA
AHCTF1_S1232_M1	AHCTF1_S1232	0.324809	14.0465	4.46353	0.00501883	0.0170596	14.1555	13.6478	13.8753	14.237	14.1695	14.1939
AHCTF1_S1283_M1	AHCTF1_S1283	0.368053	14.9868	4.29172	0.00598832	0.0194641	14.7768	14.7079	14.9235	15.2573	15.1357	15.1194
AHCTF1_S1297_M1	AHCTF1_S1297	0.0149916	10.4384	0.0937059	0.928598	0.948892	NA	10.6425	10.3834	NA	10.2945	NA
AHCTF1_S1371_M1	AHCTF1_S1371	0.0853715	10.4936	0.738164	0.490118	0.59154	NA	10.7509	10.2516	NA	10.5474	NA
AHCTF1_S1402_M1	AHCTF1_S1402	-0.0736868	12.09	-1.35365	0.227821	0.32388	12.1007	NA	12.1139	12.1506	NA	NA
AHCTF1_S1513_M1	AHCTF1_S1513	0.193493	14.7077	1.62353	0.159012	0.243837	14.5847	14.7323	14.5159	14.6869	14.9315	14.795
AHCTF1_S1533_M1	AHCTF1_S1533	-0.470573	9.57557	-1.39607	0.215417	0.310259	9.83297	10.1268	9.47275	9.67692	8.75102	NA
AHCTF1_S1541_M1	AHCTF1_S1541	0.277626	14.3279	4.45799	0.00504717	0.0171349	14.1995	14.2282	14.1926	14.5658	14.4844	14.2967
AHCTF1_S1944_M1	AHCTF1_S1944	0.0782051	13.795	0.393238	0.708645	0.781563	13.9879	13.6307	13.8508	14.1124	14.0464	13.1421
AHCTF1_S2120_M1	AHCTF1_S2120	-0.452872	9.48901	-5.95176	0.00127919	0.00640043	9.87371	9.35425	NA	NA	9.26087	9.32228
AHCTF1_S2154_M1	AHCTF1_S2154	0.107949	11.3854	0.439382	0.676795	0.755402	11.7546	11.118	11.1217	11.1242	11.4968	11.6971
AHCTF1_S2212_M1	AHCTF1_S2212	0.306733	12.6612	4.80562	0.00357497	0.0132941	12.5114	12.4786	12.5184	12.9637	12.6856	NA
AHCTF1_S528_M1	AHCTF1_S528	0.397326	14.8639	4.13931	0.00702919	0.0219138	14.6838	14.5752	14.7368	15.1549	15.0998	14.933
AHCTF1_T1175_M1	AHCTF1_T1175	1.3579	10.1137	3.57756	0.0130808	0.0350345	9.93918	NA	7.99162	11.1625	11.0856	10.5786
AHCTF1_T1466_M1	AHCTF1_T1466	0.0590064	10.1245	0.454947	0.666214	0.747143	8.89751	10.8603	NA	10.1903	NA	NA
AHCTF1_T1764_M1	AHCTF1_T1764	0.594845	8.56168	1.47646	0.193613	0.285066	8.554	7.52726	8.71152	9.34967	8.52379	8.70387
AHCTF1_T1808_M1	AHCTF1_T1808	-0.0765464	12.1127	-0.199959	0.84856	0.889942	12.5596	11.8166	12.0767	NA	11.4993	12.5484
AHCTF1_Y1546_M1	AHCTF1_Y1546	0.788889	9.45006	2.98782	0.0264625	0.0602436	NA	8.83422	NA	10.305	8.87391	NA
AHDC1_S1064_M1	AHDC1_S1064	-0.00415188	12.6415	-0.0415549	0.968292	0.976452	12.8226	12.6072	12.5071	12.741	12.5992	12.5718
AHDC1_S1095_M1	AHDC1_S1095	0.56013	10.4845	3.74332	0.0108356	0.030344	10.0872	10.3639	NA	NA	10.5827	10.9278
AHDC1_S1399_M1	AHDC1_S1399	-0.135871	12.8793	-2.23376	0.0699838	0.127862	12.916	12.9034	12.9379	12.7238	13.0113	12.7833
AHDC1_S1476_M1	AHDC1_S1476	-0.184612	12.9723	-3.0011	0.0260308	0.0595692	NA	13.0975	13.0047	12.8168	12.92	12.9032
AHDC1_S1507_M1	AHDC1_S1507	0.19412	14.1826	2.14389	0.0789051	0.140401	14.0085	13.9495	14.4147	14.2986	14.1624	14.262
AHDC1_S1507_M2	AHDC1_S1507	-0.326263	9.86049	-0.517626	0.624479	0.711821	9.84066	11.0002	9.22999	8.84029	10.1183	10.1335
AHDC1_S1549_M1	AHDC1_S1549	-0.0955601	12.1894	-1.37361	0.221905	0.31729	12.1709	12.254	12.2404	12.0764	12.3059	12.0889
AHDC1_S46_M1	AHDC1_S46	0.00505477	15.2222	0.0739483	0.943616	0.959055	15.1885	15.2819	15.1888	15.1602	15.317	15.1971
AHDC1_S596_M1	AHDC1_S596	0.385285	12.1948	3.21289	0.0200958	0.0487942	12.0793	11.86	12.0671	12.2504	12.3826	12.5293
AHDC1_S633_M1	AHDC1_S633	-0.707825	8.41498	-7.99408	0.00028492	0.00227502	8.2442	9.27644	8.7732	8.06271	8.1161	8.01727
AHDC1_S896_M1	AHDC1_S896	0.296066	12.5617	2.47876	0.0506433	0.0991969	NA	12.5574	12.3508	12.7807	12.873	12.4334
AHDC1_T1511_M2	AHDC1_T1511	-0.326263	9.86049	-0.517626	0.624479	0.711821	9.84066	11.0002	9.22999	8.84029	10.1183	10.1335
AHDC1_T639_M1	AHDC1_T639	-0.941041	11.9732	-11.5395	4.03e-05	0.000680982	12.4678	12.0829	12.7081	11.4923	NA	11.5859
AHNAK_S1010_M1	AHNAK_S1010	-0.386387	15.0278	-2.95999	0.0273932	0.0618877	15.3312	15.1657	15.1272	14.7116	14.7015	15.1299
AHNAK_S1042_M1	AHNAK_S1042	0.537377	11.6455	8.42369	0.000216616	0.00189312	11.3693	NA	NA	NA	12.043	11.759
AHNAK_S1068_M1	AHNAK_S1068	0.0740449	15.1185	0.694908	0.514837	0.614232	15.005	15.178	15.1656	15.21	14.8093	15.343
AHNAK_S1123_M1	AHNAK_S1123	1.30513	10.1759	11.2467	4.63e-05	0.00074142	9.92691	9.84638	9.74484	11.3008	9.06658	11.1698
AHNAK_S1170_M1	AHNAK_S1170	-0.280318	10.0629	-1.08934	0.320558	0.425358	9.97239	10.4668	10.1702	10.3565	9.98159	9.43026
AHNAK_S1298_M1	AHNAK_S1298	0.0547433	13.1354	0.382492	0.71616	0.787357	13.0189	13.2821	13.0232	13.3652	12.9725	13.1507
AHNAK_S1324_M1	AHNAK_S1324	-0.411534	9.56354	-1.47871	0.193033	0.284493	9.659	10.0825	9.54917	9.16749	9.0048	9.91831
AHNAK_S1344_M1	AHNAK_S1344	-0.847857	8.44601	-2.58456	0.0441297	0.0891126	9.17557	8.79767	8.55282	7.55599	8.78257	7.81141
AHNAK_S135_M1	AHNAK_S135	-0.0402951	17.9278	-0.676276	0.525738	0.625006	17.9508	17.9975	17.8955	17.8892	17.8837	17.9502
AHNAK_S1445_M1	AHNAK_S1445	-0.790049	12.4968	-6.844	0.000634623	0.00393929	12.8924	12.7715	13.0115	12.1866	11.9376	12.1811
AHNAK_S1452_M1	AHNAK_S1452	0.565024	10.4072	2.1532	0.0779288	0.139197	9.95705	9.90486	10.5123	10.9899	10.4051	10.6742
AHNAK_S1580_M1	AHNAK_S1580	0.45675	8.80907	2.61033	0.0426826	0.0870136	8.50962	8.81674	8.67655	9.26791	8.29652	9.28708
AHNAK_S1654_M1	AHNAK_S1654	-1.91225	7.6746	-6.70096	0.00070648	0.00422674	8.93555	8.4132	8.83005	5.71993	NA	6.99109
AHNAK_S177_M1	AHNAK_S177	-0.00484701	17.782	-0.0664716	0.949307	0.96301	17.7196	17.8451	17.7885	17.7625	17.7345	17.8417
AHNAK_S1782_M1	AHNAK_S1782	-0.797222	11.1302	-6.49405	0.000827809	0.00471234	11.6169	11.573	11.3966	10.9083	10.6921	10.5944
AHNAK_S18_M1	AHNAK_S18	0.063448	13.4887	1.03772	0.342031	0.447595	13.4608	NA	NA	NA	13.6742	13.4568
AHNAK_S1802_M1	AHNAK_S1802	0.812469	6.97149	1.55165	0.17511	0.263375	6.68585	5.89147	7.11845	7.89416	6.87396	7.36505
AHNAK_S210_M1	AHNAK_S210	-0.0549416	16.0252	-0.720522	0.5001	0.600175	16.0775	16.1103	15.9701	15.9409	16.0833	15.9689
AHNAK_S212_M2	AHNAK_S212	-0.876715	16.0126	-4.45155	0.00508033	0.017223	16.5074	16.6557	16.2958	15.6511	15.0386	15.927
AHNAK_S216_M1	AHNAK_S216	-0.142364	19.1163	-2.50117	0.0491824	0.0969148	19.1641	19.2223	19.1761	19.0117	19.0846	19.0392
AHNAK_S216_M2	AHNAK_S216	-0.822503	15.8827	-2.86434	0.0308743	0.0678115	16.0232	16.5769	16.2818	15.6054	14.9608	15.8482
AHNAK_S2185_M1	AHNAK_S2185	-1.30092	9.60644	-2.86465	0.0308622	0.0678027	9.99696	9.87259	10.9011	8.92178	9.48939	8.45675
AHNAK_S2252_M1	AHNAK_S2252	-1.83359	9.17674	-5.41006	0.00203874	0.00884636	10.4804	10.0392	9.8616	7.30761	8.29361	9.07792
AHNAK_S2313_M1	AHNAK_S2313	-0.898729	10.9992	-4.56662	0.00452338	0.0157903	11.5475	11.6668	11.1315	10.7555	10.5118	10.3824
AHNAK_S2387_M1	AHNAK_S2387	-0.480759	12.2573	-3.37598	0.0165426	0.0419146	12.3296	12.572	12.5913	11.783	12.0063	12.2615
AHNAK_S2397_M1	AHNAK_S2397	-1.04868	15.4095	-11.0747	5.04e-05	0.000771018	16.019	15.8604	15.9221	14.7941	14.8743	14.987
AHNAK_S2454_M1	AHNAK_S2454	-0.55208	10.2035	-1.43995	0.203247	0.296487	10.6104	10.8186	10.0096	9.50666	10.3326	9.94318
AHNAK_S2580_M1	AHNAK_S2580	-0.116732	11.6985	-1.52749	0.180864	0.270229	11.6808	11.7694	11.735	11.6117	11.4571	11.9372
AHNAK_S2836_M1	AHNAK_S2836	-0.263219	12.6018	-2.45044	0.0525559	0.102094	12.8193	12.6333	12.7423	12.3498	12.4015	12.6646
AHNAK_S3054_M1	AHNAK_S3054	-0.368016	14.6344	-3.25088	0.0191983	0.0470327	14.6579	14.8413	14.7615	14.3491	14.2392	14.9574
AHNAK_S3294_M1	AHNAK_S3294	-0.372457	7.76426	-0.8373	0.436622	0.541243	NA	7.28335	8.4088	7.17112	8.04398	7.51897
AHNAK_S332_M1	AHNAK_S332	-0.496164	12.0055	-3.49167	0.0144459	0.0378237	12.3682	12.1145	12.2291	12.0923	11.4883	11.7408
AHNAK_S3326_M1	AHNAK_S3326	0.0382959	14.9527	0.478123	0.650615	0.733439	14.8365	15.1007	14.893	15.0341	14.9356	14.916
AHNAK_S3412_M1	AHNAK_S3412	0.0206234	16.5628	0.239869	0.818951	0.867601	16.5258	16.5043	16.6399	16.7121	16.5777	16.4173
AHNAK_S3416_M1	AHNAK_S3416	-0.662324	10.9222	-7.73947	0.000337204	0.00253929	11.3388	11.2101	11.2106	10.4249	10.7578	10.5908
AHNAK_S3426_M1	AHNAK_S3426	-0.26492	15.0301	-2.37795	0.057811	0.110176	15.3596	14.9001	15.1835	14.9649	14.7918	14.9807
AHNAK_S379_M1	AHNAK_S379	0.313019	13.9725	3.74818	0.0107766	0.0302194	13.8076	13.7184	13.8353	14.1001	14.4087	13.9647
AHNAK_S41_M1	AHNAK_S41	0.144858	14.6454	1.62143	0.159461	0.244189	14.308	14.7916	14.5846	14.6966	14.8084	14.6832
AHNAK_S4360_M1	AHNAK_S4360	-0.357867	9.98038	-0.731015	0.494146	0.594855	9.55525	10.2643	10.6584	10.2556	8.93798	10.2107
AHNAK_S4386_M1	AHNAK_S4386	-0.409683	11.6121	-3.97863	0.00835447	0.0249916	11.7799	11.9328	11.7617	11.4151	11.1879	11.5951
AHNAK_S4425_M1	AHNAK_S4425	-0.354176	14.1708	-3.98104	0.00833256	0.0249484	14.3201	14.4277	14.2849	13.8468	NA	14.1554
AHNAK_S4516_M1	AHNAK_S4516	-0.719811	13.2378	-1.99824	0.0959483	0.163585	15.9809	12.9107	12.946	12.5476	12.1987	12.843
AHNAK_S4520_M1	AHNAK_S4520	-0.532449	13.5812	-6.74674	0.000682503	0.00412912	13.797	13.8998	13.8403	13.3133	13.5019	13.1347
AHNAK_S4522_M1	AHNAK_S4522	0.0731189	12.6958	0.907699	0.401334	0.507438	12.4997	12.7878	12.6669	12.6877	12.8077	12.7248
AHNAK_S4684_M1	AHNAK_S4684	0.10147	13.4909	0.956466	0.378205	0.484374	13.3802	13.5349	13.3581	13.3706	13.5048	13.7965
AHNAK_S4850_M1	AHNAK_S4850	-0.622223	11.3168	-9.15328	0.000139706	0.00144514	11.5966	11.659	11.5829	10.9455	10.9532	11.1636
AHNAK_S4908_M1	AHNAK_S4908	-0.0949015	14.1118	-0.923976	0.393495	0.499849	14.1335	14.0252	14.3189	14.1779	14.0138	14.0012
AHNAK_S4933_M1	AHNAK_S4933	2.16939	6.01084	5.02748	0.00289331	0.0114107	4.0505	5.38522	5.31723	NA	6.93848	6.7324
AHNAK_S4960_M1	AHNAK_S4960	-1.21717	12.5195	-10.8439	5.64e-05	0.000826301	13.2272	13.1453	13.0759	11.9323	11.2502	12.4863
AHNAK_S4995_M1	AHNAK_S4995	-0.254118	17.496	-1.06864	0.329031	0.434103	17.8743	17.4189	17.5759	17.2709	17.107	17.7288
AHNAK_S5077_M1	AHNAK_S5077	1.64129	7.74671	12.3404	2.8e-05	0.000542246	6.86292	7.37552	6.67318	NA	8.64334	NA
AHNAK_S5099_M1	AHNAK_S5099	0.131201	15.0276	1.84834	0.117439	0.191791	15.0333	14.9449	14.9077	15.0492	15.0468	15.1836
AHNAK_S511_M1	AHNAK_S511	-0.0537666	17.3117	-0.902538	0.403845	0.509885	17.3052	17.365	17.3615	17.3309	17.3091	17.1985
AHNAK_S5110_M1	AHNAK_S5110	-0.0303656	18.0202	-0.321631	0.759372	0.822579	18.1122	17.9472	18.0467	18.0879	17.9238	18.0032
AHNAK_S5125_M1	AHNAK_S5125	0.430026	11.3804	3.81007	0.0100563	0.0287742	11.2239	11.1406	11.3208	11.6585	11.0848	11.8538
AHNAK_S5195_M1	AHNAK_S5195	-0.521549	10.9265	-4.57386	0.00449074	0.0157087	11.0588	11.169	11.2492	10.6374	10.9986	10.4459
AHNAK_S5261_M1	AHNAK_S5261	-0.454784	10.2853	-1.11977	0.308435	0.412316	11.2583	10.4809	9.79866	10.5466	9.75764	9.8693
AHNAK_S5293_M1	AHNAK_S5293	-0.218781	12.4166	-1.4875	0.190786	0.281952	12.4029	12.5008	12.6744	12.1095	12.5445	12.2678
AHNAK_S5332_M1	AHNAK_S5332	-0.350376	11.3151	-2.69028	0.0385105	0.0802681	11.4153	11.5033	11.6404	11.3324	11.2306	10.7687
AHNAK_S5393_M1	AHNAK_S5393	0.250112	11.6307	3.19294	0.0205859	0.0496521	11.5971	11.2829	11.5686	11.7975	11.7144	11.8236
AHNAK_S5400_M1	AHNAK_S5400	-0.0920067	14.0313	-0.775746	0.469317	0.572329	14.2357	14.1989	13.6733	14.1067	13.9069	14.0661
AHNAK_S5448_M1	AHNAK_S5448	0.0058441	16.9233	0.100295	0.923596	0.945333	16.9158	16.9128	16.8972	16.8809	17.0187	16.9145
AHNAK_S5552_M1	AHNAK_S5552	0.285938	14.6144	2.98954	0.0264062	0.0601647	14.4422	14.555	14.4116	14.6787	14.9255	14.6731
AHNAK_S5577_M1	AHNAK_S5577	0.331406	12.0259	5.38366	0.00208738	0.00898628	11.8358	NA	11.8353	12.1386	NA	12.2398
AHNAK_S5589_M1	AHNAK_S5589	-0.131871	11.6503	-1.35263	0.228125	0.324175	NA	11.9564	11.5709	11.6579	11.5007	NA
AHNAK_S5620_M1	AHNAK_S5620	0.0963471	10.6863	0.732547	0.493281	0.594074	10.5404	10.7724	10.647	10.4278	10.7574	10.9731
AHNAK_S570_M1	AHNAK_S570	0.0186681	15.0811	0.283293	0.787111	0.843737	15.0187	15.0718	15.0849	15.0383	15.2338	15.0392
AHNAK_S572_M1	AHNAK_S572	0.356209	11.99	4.6365	0.00421922	0.0149674	11.6988	11.8981	11.8389	12.1247	NA	NA
AHNAK_S5731_M1	AHNAK_S5731	0.0443091	18.3969	0.57075	0.590271	0.683063	18.3614	18.445	18.3179	18.358	18.4805	18.4187
AHNAK_S5731_M2	AHNAK_S5731	-0.636489	14.4938	-4.87066	0.00335774	0.0127048	14.6956	15.0568	14.6895	14.0584	NA	14.3313
AHNAK_S5731_M3	AHNAK_S5731	-1.28397	10.9477	-8.23409	0.000244094	0.0020476	NA	11.7582	11.4074	10.2397	NA	10.4929
AHNAK_S5737_M3	AHNAK_S5737	-1.28397	10.9477	-8.23409	0.000244094	0.0020476	NA	11.7582	11.4074	10.2397	NA	10.4929
AHNAK_S5739_M1	AHNAK_S5739	-0.375754	17.04	-6.53592	0.000801425	0.00461309	17.2101	17.1983	17.2752	16.8226	16.8884	16.8452
AHNAK_S5739_M2	AHNAK_S5739	-0.636489	14.4938	-4.87066	0.00335774	0.0127048	14.6956	15.0568	14.6895	14.0584	NA	14.3313
AHNAK_S5739_M3	AHNAK_S5739	-1.28397	10.9477	-8.23409	0.000244094	0.0020476	NA	11.7582	11.4074	10.2397	NA	10.4929
AHNAK_S5746_M3	AHNAK_S5746	-2.1056	12.1774	-7.34971	0.000440531	0.00305574	12.9774	13.5247	13.1566	10.7796	NA	11.7234
AHNAK_S5749_M1	AHNAK_S5749	0.245587	13.8018	3.50801	0.0141744	0.0372646	13.6386	13.6268	13.7716	13.8927	14.0022	13.8789
AHNAK_S5749_M2	AHNAK_S5749	-1.26655	17.0391	-4.30276	0.00591997	0.0192869	17.4475	18.0025	17.6613	16.4909	15.6959	16.9368
AHNAK_S5749_M3	AHNAK_S5749	-2.0592	13.2649	-6.83554	0.000638627	0.00395193	14.0188	14.5829	14.1443	11.8463	NA	13.027
AHNAK_S5752_M1	AHNAK_S5752	-0.0256321	17.8831	-0.414017	0.694217	0.769459	17.8548	17.918	17.8751	17.8044	18	17.8466
AHNAK_S5752_M2	AHNAK_S5752	-1.38869	17.5435	-3.15918	0.0214451	0.0512804	17.7877	18.6425	18.2835	17.0265	16.1424	17.3787
AHNAK_S5752_M3	AHNAK_S5752	-2.0592	13.2649	-6.83554	0.000638627	0.00395193	14.0188	14.5829	14.1443	11.8463	NA	13.027
AHNAK_S5763_M1	AHNAK_S5763	-0.472309	16.1724	-2.43123	0.0538977	0.104023	16.1101	16.7023	16.4134	15.8519	16.1625	15.7945
AHNAK_S5763_M2	AHNAK_S5763	-0.10052	15.2776	-1.48798	0.190664	0.281847	15.4264	NA	NA	15.3402	14.5627	15.4409
AHNAK_S5763_M3	AHNAK_S5763	-0.843894	12.7777	-12.9649	2.14e-05	0.000461102	13.0489	13.6373	13.1279	NA	NA	12.2571
AHNAK_S5782_M1	AHNAK_S5782	-0.355719	16.6977	-3.99939	0.00816825	0.0245842	16.9987	17.0017	16.8984	16.913	16.6106	15.7639
AHNAK_S5830_M1	AHNAK_S5830	-0.102561	13.5409	-1.21129	0.274313	0.375288	13.5853	13.6785	13.5126	NA	13.4573	NA
AHNAK_S5841_M1	AHNAK_S5841	-0.488987	18.261	-5.46913	0.00193453	0.00852256	18.6216	18.6937	18.5657	18.256	18.1476	17.2814
AHNAK_S5851_M1	AHNAK_S5851	0.552504	9.1123	2.90779	0.0292362	0.0651731	NA	8.62729	9.08757	NA	NA	9.13276
AHNAK_S5857_M1	AHNAK_S5857	0.206302	12.7021	2.09411	0.0843485	0.147727	12.4983	12.7527	12.5458	12.8544	12.6894	12.872
AHNAK_S793_M1	AHNAK_S793	-0.500969	10.7733	-2.40383	0.0558735	0.107131	NA	11.2618	10.754	NA	NA	10.757
AHNAK_S819_M1	AHNAK_S819	-0.0878668	12.5615	-0.895997	0.407044	0.512331	12.6409	12.7249	12.4505	12.5746	12.4083	12.5697
AHNAK_S93_M1	AHNAK_S93	0.0631569	19.3443	0.816548	0.447453	0.551694	19.3763	19.2591	19.3027	19.3348	19.3025	19.4903
AHNAK_T158_M1	AHNAK_T158	1.06565	9.54724	15.8418	7.14e-06	0.000245446	9.13687	8.43645	9.16596	10.2232	10.1516	10.1693
AHNAK_T2845_M1	AHNAK_T2845	-0.0855972	14.8673	-0.271076	0.796025	0.851071	15.1339	15.1393	14.457	14.6845	14.4432	15.3457
AHNAK_T3366_M1	AHNAK_T3366	-0.253021	11.4534	-3.01378	0.025626	0.0588039	11.5165	11.592	11.6322	11.5263	11.3272	11.1261
AHNAK_T3716_M1	AHNAK_T3716	-1.39232	12.1267	-17.4783	4.15e-06	0.000179237	12.8121	12.7785	12.8832	11.6134	11.2409	11.4323
AHNAK_T4100_M1	AHNAK_T4100	-0.263453	13.1605	-1.87901	0.112678	0.18543	13.4322	13.2576	13.4938	13.3227	12.2814	13.175
AHNAK_T4564_M1	AHNAK_T4564	-0.33364	11.8791	-1.74932	0.134229	0.21325	12.2132	11.724	12.2006	11.9058	11.4445	11.7867
AHNAK_T4766_M1	AHNAK_T4766	-0.560308	12.8662	-2.65975	0.0400495	0.0827841	13.1215	12.9582	13.3592	12.8428	12.5576	12.3576
AHNAK_T4877_M1	AHNAK_T4877	1.06441	9.70465	4.5747	0.00448698	0.0157054	9.07908	9.4417	8.99656	10.6401	10.2075	9.86297
AHNAK_T490_M1	AHNAK_T490	0.228119	16.1081	1.38833	0.217634	0.312669	16.1019	15.7358	16.1445	16.4212	16.0656	16.1796
AHNAK_T551_M1	AHNAK_T551	-0.520667	11.4224	-2.2086	0.0723704	0.131219	11.4287	12.0118	11.6076	11.4098	10.9585	11.1178
AHNAK_T5824_M1	AHNAK_T5824	0.130271	15.4807	1.46917	0.195502	0.287371	15.5833	15.1869	15.4308	15.6331	15.5002	15.5499
AHNAK_T590_M1	AHNAK_T590	0.464543	12.6971	3.59023	0.0128919	0.0346285	12.5913	12.3569	12.4465	13.1358	12.7945	12.8579
AHNAK2_S1997_M1	AHNAK2_S1997	0.430954	9.16791	2.0959	0.0841456	0.147392	9.04032	8.5212	9.26819	9.33626	9.22755	9.61393
AHNAK2_S593_M1	AHNAK2_S593	1.602	8.16471	6.92689	0.000596874	0.00377794	NA	NA	6.99304	8.62374	NA	9.18862
AHNAK2_S842_M1	AHNAK2_S842	0.339929	12.5388	5.55889	0.00178772	0.00807808	12.3961	12.1699	12.4589	12.7241	12.759	12.725
AHNAK2_S846_M1	AHNAK2_S846	-0.628015	9.33029	-7.94744	0.000293748	0.00230991	9.78462	NA	NA	9.36653	8.12042	NA
AHR_S693_M1	AHR_S693	-0.435331	11.3465	-6.59317	0.000766905	0.00448076	11.5362	NA	NA	10.9587	11.2984	NA
AHSA1_S172_M1	AHSA1_S172	1.39138	6.8116	2.52779	0.0475049	0.0944221	7.17433	3.87047	NA	8.12889	7.11731	NA
AIDA_S162_M1	AIDA_S162	0.249097	10.9051	0.685632	0.520245	0.619755	10.0992	NA	10.7529	10.3494	13.1677	10.4642
AIFM1_S268_M1	AIFM1_S268	-0.114672	9.34069	-0.629354	0.553855	0.650884	9.19026	9.83397	9.23104	9.35821	9.07124	NA
AIMP1_S140_M1	AIMP1_S140	0.928708	10.8556	6.46956	0.00084371	0.00477426	10.7921	10.348	10.1229	11.3933	11.3366	11.1406
AIP_S132_M1	AIP_S132	-0.318252	7.96701	-4.98104	0.00302272	0.0117986	NA	8.16159	8.12318	NA	7.82715	NA
AJM1_S109_M1	AJM1_S109	-0.274791	12.627	-2.58632	0.0440292	0.0889957	12.7615	12.4543	13.0861	12.4177	12.5774	12.4652
AJM1_S418_M1	AJM1_S418	0.109843	12.3794	1.86176	0.115332	0.188941	12.3032	NA	12.3565	12.4803	NA	NA
AJM1_S426_M1	AJM1_S426	-0.432035	12.6017	-7.92417	0.000298271	0.00232512	NA	12.7664	NA	NA	12.388	12.4081
AJM1_S448_M1	AJM1_S448	0.0630192	12.3059	0.492512	0.641028	0.725225	12.2525	12.2139	12.435	12.5074	11.9868	12.4399
AJM1_S856_M1	AJM1_S856	-0.282812	10.7656	-1.10493	0.314296	0.418611	11.1487	10.6634	10.95	10.6743	10.072	11.0853
AJUBA_S119_M1	AJUBA_S119	-0.190247	13.6458	-3.02107	0.0253962	0.0583889	NA	13.7718	13.7607	13.562	13.6542	13.4016
AJUBA_S137_M1	AJUBA_S137	-0.812358	13.1609	-7.99075	0.000285538	0.00227641	NA	13.4553	13.6525	NA	NA	12.8625
AJUBA_S155_M1	AJUBA_S155	0.546427	7.68503	5.21157	0.00243924	0.0100865	7.41074	7.55002	NA	NA	7.36268	NA
AJUBA_S263_M1	AJUBA_S263	0.0946638	13.5649	0.737342	0.49058	0.591926	13.6713	13.434	13.4475	13.638	13.4378	13.761
AK1_S38_M1	AK1_S38	0.686755	7.55824	4.47371	0.00496729	0.0169535	5.4917	NA	8.60191	NA	7.8573	8.06888
AKAP1_S151_M1	AKAP1_S151	0.0343201	15.6432	0.605893	0.568263	0.663801	15.5739	15.6565	15.6477	15.6119	15.6834	15.6857
AKAP1_S169_M1	AKAP1_S169	1.03657	8.08776	18.1363	3.38e-06	0.000164089	7.35899	8.51741	7.38268	8.43737	NA	8.42303
AKAP1_S429_M1	AKAP1_S429	0.0723836	16.2461	1.20573	0.276288	0.377465	16.1542	16.2018	16.2063	16.2598	16.4471	16.2074
AKAP1_S445_M1	AKAP1_S445	1.20531	11.0674	8.83121	0.000168882	0.00162465	10.669	10.5332	10.145	11.8414	NA	11.5992
AKAP1_T533_M1	AKAP1_T533	-0.12964	16.2093	-0.491465	0.641722	0.725814	16.5179	15.8335	16.4709	16.4154	16.137	15.881
AKAP1_T70_M1	AKAP1_T70	-1.21199	16.4247	-7.10051	0.000525933	0.00346543	17.1448	17.4189	17.1879	16.0386	14.3077	16.4505
AKAP10_S187_M1	AKAP10_S187	-0.32881	12.8046	-3.68292	0.0115994	0.031974	13.1181	12.8705	NA	12.5797	12.7253	12.6131
AKAP10_S52_M1	AKAP10_S52	0.239713	9.66461	0.738356	0.49001	0.591453	9.99555	7.80314	10.1399	10.2198	9.64553	10.1837
AKAP10_S96_M1	AKAP10_S96	0.245353	12.3054	3.44103	0.0153249	0.0395732	12.2807	11.7504	12.3083	12.4642	12.4798	12.5488
AKAP11_S1242_M1	AKAP11_S1242	0.131688	14.9549	1.63222	0.157164	0.241513	14.9271	14.8072	14.9328	15.1369	14.9881	14.9371
AKAP11_S1337_M1	AKAP11_S1337	-0.0327912	9.63808	-0.19776	0.8502	0.891214	9.05829	10.0736	NA	NA	9.53679	9.64197
AKAP11_S1580_M1	AKAP11_S1580	0.0400387	10.4703	0.596373	0.574175	0.66865	10.4216	NA	10.4249	10.7257	10.3049	10.4778
AKAP11_S1611_M1	AKAP11_S1611	0.261838	9.18752	1.55911	0.173369	0.261108	NA	8.85559	NA	9.39791	9.44321	9.11419
AKAP11_S18_M1	AKAP11_S18	0.103739	8.17399	1.42865	0.206319	0.300025	NA	8.11338	8.0699	8.20981	NA	7.98465
AKAP11_S433_M1	AKAP11_S433	-0.0701503	11.6319	-0.799549	0.456471	0.560155	11.7385	11.6666	11.5959	NA	11.6756	11.4954
AKAP11_S448_M1	AKAP11_S448	0.518683	13.3847	7.19131	0.000492761	0.00329757	13.0676	13.1637	13.1093	13.7988	13.6218	13.5468
AKAP11_T1022_M1	AKAP11_T1022	0.227377	12.0738	3.4622	0.0149503	0.0388342	12.2588	NA	11.8538	NA	12.1801	12.1108
AKAP11_T1100_M1	AKAP11_T1100	0.52601	14.9169	3.6029	0.0127061	0.0342837	14.3873	15.0312	NA	15.3005	15.1269	15.0411
AKAP11_T981_M1	AKAP11_T981	0.0728479	11.1908	0.777	0.468634	0.571805	11.1818	11.1786	11.0451	11.5228	11.208	11.0084
AKAP13_S1282_M1	AKAP13_S1282	0.00962207	13.4627	0.0840063	0.935967	0.953601	13.2961	13.4801	13.3153	13.2381	13.3254	14.1209
AKAP13_S1411_M1	AKAP13_S1411	0.551155	11.9526	3.80351	0.0101301	0.0289159	11.3642	11.7966	11.8394	12.0867	12.3486	12.2803
AKAP13_S1489_M1	AKAP13_S1489	-0.397108	11.889	-2.21068	0.0721697	0.130982	12.3279	11.7999	12.1347	11.6759	11.8668	11.5285
AKAP13_S1507_M1	AKAP13_S1507	0.77434	10.7835	4.47645	0.00495349	0.0169166	10.6172	NA	10.1511	11.3311	11.0064	11.1745
AKAP13_S1565_M1	AKAP13_S1565	0.460607	7.70443	0.348418	0.740222	0.807805	6.16886	8.80186	7.45166	7.65524	9.49426	6.65472
AKAP13_S1602_M1	AKAP13_S1602	-0.042595	15.4802	-0.315469	0.763805	0.826149	15.3812	15.7436	15.3798	15.4092	15.3344	15.6332
AKAP13_S1642_M1	AKAP13_S1642	-1.4916	12.0033	-10.5444	6.56e-05	0.000903737	12.6644	12.7071	12.8926	11.3972	10.9732	11.3854
AKAP13_S1647_M1	AKAP13_S1647	-1.47731	11.5299	-13.1661	1.97e-05	0.000438039	12.2071	12.4839	12.127	10.9163	NA	10.7239
AKAP13_S1683_M1	AKAP13_S1683	0.955686	10.3178	15.5844	7.81e-06	0.00026108	NA	9.32156	9.96858	NA	10.8561	NA
AKAP13_S1690_M1	AKAP13_S1690	0.731798	9.85934	5.29189	0.00226717	0.0095514	9.34496	9.66765	NA	NA	10.1328	10.1206
AKAP13_S1876_M1	AKAP13_S1876	0.0106338	16.1824	0.13658	0.89613	0.925942	16.2555	16.2836	16.1856	16.2998	15.7632	16.3068
AKAP13_S1929_M1	AKAP13_S1929	-0.0337067	15.4968	-0.478908	0.650089	0.733045	15.5017	15.4626	15.5767	15.4797	15.4306	15.5296
AKAP13_S2398_M1	AKAP13_S2398	0.0648706	13.4191	0.90127	0.404464	0.51039	13.3348	13.4381	13.3871	13.376	13.475	13.5037
AKAP13_S2563_M1	AKAP13_S2563	-0.64869	8.39599	-3.00434	0.0259269	0.0593802	8.54022	NA	NA	NA	7.33765	8.23133
AKAP13_S2699_M1	AKAP13_S2699	-0.421695	11.9026	-5.02361	0.00290386	0.0114442	12.032	12.1278	NA	11.6157	NA	NA
AKAP13_S2709_M1	AKAP13_S2709	-0.110592	15.22	-1.41284	0.21069	0.304756	15.2664	15.2024	15.3116	15.1495	15.3578	15.0323
AKAP13_S2720_M1	AKAP13_S2720	-0.201787	14.306	-3.15313	0.0216032	0.0515406	14.3474	14.4733	14.3998	14.2347	14.154	14.2264
AKAP13_S2728_M1	AKAP13_S2728	0.259858	15.1621	4.48877	0.00489204	0.0167719	15.0096	15.0145	15.0673	15.3581	15.2431	15.2799
AKAP13_S649_M1	AKAP13_S649	-0.0895426	10.1731	-1.23465	0.266146	0.36642	10.4449	9.98968	10.2182	10.1574	10.0872	NA
AKAP13_S650_M1	AKAP13_S650	-0.667521	11.8417	-5.48486	0.00190783	0.008445	12.1575	12.2935	12.0755	11.6452	11.2998	11.5789
AKAP13_S790_M1	AKAP13_S790	0.639207	12.743	8.89582	0.000162497	0.00158456	12.3676	12.4647	12.4129	12.9656	13.2008	13.0463
AKAP13_S983_M1	AKAP13_S983	0.21225	15.1723	3.447	0.0152182	0.0393709	15.0713	15.0565	15.1075	15.2907	15.3635	15.1442
AKAP13_T1149_M1	AKAP13_T1149	-0.457631	9.88616	-3.71853	0.011142	0.030974	10.254	10.0352	10.0675	9.41961	NA	9.71641
AKAP13_T2467_M1	AKAP13_T2467	1.06993	9.08242	1.58163	0.168214	0.255115	9.34926	8.00485	8.28825	9.40161	8.83965	10.6109
AKAP13_T815_M1	AKAP13_T815	0.936306	7.73534	2.83796	0.0319172	0.0696278	7.92872	7.33744	7.3469	8.51602	6.26147	9.02149
AKAP13_T953_M1	AKAP13_T953	0.266524	14.3636	1.91067	0.107967	0.179462	14.3568	14.0396	14.2946	14.626	14.3087	14.5559
AKAP17A_S537_M1	AKAP17A_S537	-0.126105	15.6997	-0.7959	0.458423	0.56185	15.7157	15.9504	15.9872	15.9344	15.8528	14.7576
AKAP2_S152_M1	AKAP2_S152	0.899698	11.2901	2.35715	0.0594196	0.112577	11.235	10.5166	NA	10.7271	12.3071	12.0077
AKAP8_S112_M1	AKAP8_S112	0.0766471	6.98941	0.187292	0.858018	0.89772	7.4684	6.96083	6.77616	8.50032	7.1452	5.08557
AKAP9_S1765_M1	AKAP9_S1765	0.653914	9.03359	3.44015	0.0153407	0.039602	8.54812	NA	NA	9.47176	NA	9.02673
AKAP9_S3842_M1	AKAP9_S3842	0.153969	12.1608	1.70775	0.141969	0.223108	12.1701	11.9405	12.1408	12.2272	12.169	12.3171
AKIRIN1_S22_M1	AKIRIN1_S22	0.175842	14.5549	2.561	0.0454983	0.0912479	14.5222	14.451	14.4279	14.566	14.6398	14.7228
AKIRIN2_S21_M1	AKIRIN2_S21	0.349655	14.4435	2.67927	0.0390579	0.0811663	14.1649	14.2396	14.4016	14.7696	14.6609	14.4247
AKR1B10_S23_M1	AKR1B10_S23	0.102878	15.0593	1.25518	0.25915	0.35824	15.1313	14.9629	14.9292	15.1623	15.1362	15.0337
AKR1B10_Y210_M1	AKR1B10_Y210	-0.197284	8.91164	-0.486663	0.644915	0.728587	8.70666	NA	9.3109	9.3237	7.52007	NA
AKR7A2_S255_M1	AKR7A2_S255	-0.05345	11.4102	-0.462733	0.660951	0.742448	11.4269	11.5754	11.3086	11.4999	11.2951	11.3555
AKT1_S122_M1	AKT1_S122	0.160657	10.9407	1.74286	0.135404	0.214565	10.8396	NA	10.7656	10.9371	NA	NA
AKT1_S124_M1	AKT1_S124	0.292347	15.4474	3.14614	0.0217875	0.0518746	16.2273	15.1636	14.9253	15.4419	15.4042	15.5219
AKT1S1_S183_M1	AKT1S1_S183	0.000673643	18.3418	0.00888807	0.993216	0.994883	18.31	18.3953	18.3074	18.3382	18.5519	18.1483
AKT1S1_S202_M1	AKT1S1_S202	-1.13052	11.2231	-11.4097	4.29e-05	0.000706478	NA	11.9517	11.7192	10.6221	NA	NA
WNK1_S2032_M1	WNK1_S2032	-2.36762	15.6606	-24.8315	5.92e-07	7.72e-05	16.9018	16.6894	16.942	14.4042	14.5644	14.4617
AKT1S1_S88_M1	AKT1S1_S88	0.062689	17.6536	1.09367	0.318809	0.423541	17.6744	17.5528	17.6266	17.6761	17.6875	17.7041
AKT1S1_S88_M2	AKT1S1_S88	-0.334495	19.6266	-1.94348	0.103294	0.173263	19.6176	20.0806	19.6835	19.1937	19.5784	19.606
AKT1S1_S92_M2	AKT1S1_S92	-0.334495	19.6266	-1.94348	0.103294	0.173263	19.6176	20.0806	19.6835	19.1937	19.5784	19.606
AKT1S1_T246_M1	AKT1S1_T246	0.173527	14.3333	1.51099	0.184896	0.275023	14.3712	14.1596	14.2088	14.5824	14.3036	14.3742
AKT2_S126_M1	AKT2_S126	-0.138233	13.1715	-0.62816	0.554582	0.651634	13.0111	13.5296	13.1813	13.1972	12.8174	13.2927
AKT2_S34_M1	AKT2_S34	-1.25113	9.79639	-6.80929	0.000651247	0.00401343	10.2538	10.6003	10.4118	9.39385	8.89142	9.22719
AKT2_T313_M1	AKT2_T313	-1.41085	9.48617	-18.1329	3.39e-06	0.000164089	10.0982	10.3296	NA	NA	8.82099	NA
AKT2_T451_M1	AKT2_T451	-1.09151	11.6123	-4.60381	0.0043585	0.0153619	12.5427	12.1205	12.2739	11.6205	9.87425	11.2422
AKTIP_S30_M1	AKTIP_S30	-0.200675	14.2264	-2.16511	0.0766976	0.13738	14.3225	14.2367	14.4211	NA	14.1985	14.1354
ALDH1A1_S75_M1	ALDH1A1_S75	0.152654	8.42794	0.334696	0.750007	0.81495	8.68387	6.98845	9.07489	9.09089	8.49158	8.23793
ALDH1A1_T144_M1	ALDH1A1_T144	0.0336406	9.6125	0.38543	0.714102	0.785818	NA	9.58036	NA	10.4539	9.00494	9.57927
ALDH1A1_T267_M1	ALDH1A1_T267	0.222062	9.56072	0.626338	0.555694	0.65254	9.39095	9.94122	9.35279	10.155	8.4595	10.0649
ALDH1A1_T337_M1	ALDH1A1_T337	0.555206	10.6229	1.20235	0.277493	0.37858	11.4168	9.56585	NA	10.8054	10.4494	11.3315
ALDH1A1_T79_M1	ALDH1A1_T79	-1.08899	8.93836	-3.66233	0.0118735	0.0325791	9.10579	NA	9.72457	8.06162	NA	NA
ALDOA_S17_M1	ALDOA_S17	-0.835405	8.56679	-2.10195	0.0834661	0.146589	9.57967	9.00716	8.85018	6.61581	8.401	8.94688
ALDOA_S36_M1	ALDOA_S36	-0.192066	14.2297	-2.82903	0.0322791	0.0701867	14.2533	14.3822	14.3417	14.1109	14.192	14.098
ALDOA_S39_M1	ALDOA_S39	-0.238256	15.5022	-4.07167	0.00755572	0.0232387	15.6304	15.6105	15.6177	15.3314	15.3812	15.4423
ALDOA_S46_M1	ALDOA_S46	-0.00317515	14.1046	-0.0602006	0.954082	0.966225	14.0905	14.1054	14.1255	14.111	14.0634	14.1319
ALDOA_T9_M1	ALDOA_T9	0.483011	11.1243	6.03848	0.00119079	0.00610527	11.2125	9.91912	11.0413	NA	NA	11.5457
ALG3_S13_M1	ALG3_S13	0.518369	15.4506	7.48617	0.000400641	0.00285577	15.1827	15.2317	15.1409	15.6522	15.8318	15.6641
ALG5_S62_M1	ALG5_S62	-0.161666	13.1323	-2.55145	0.0460658	0.0921426	NA	NA	13.1757	NA	13.1412	12.9909
ALG5_T64_M1	ALG5_T64	0.183747	13.1826	2.05333	0.0890951	0.154426	13.1207	12.986	NA	13.2024	NA	NA
ALKBH5_S361_M1	ALKBH5_S361	-0.132983	13.636	-2.33682	0.0610371	0.114896	13.7414	13.6749	13.6912	13.5391	13.5707	13.5987
ALKBH5_S371_M1	ALKBH5_S371	0.19166	10.1102	1.35657	0.226946	0.323048	9.61784	10.4829	9.99643	NA	10.3148	10.0835
ALKBH5_S384_M1	ALKBH5_S384	-0.189493	12.0517	-0.923023	0.393951	0.500108	12.151	12.3692	11.9193	11.8999	12.1815	11.7896
ALKBH6_S197_M1	ALKBH6_S197	-0.133412	9.42856	-0.854727	0.427677	0.532406	9.35971	9.47631	9.64976	9.36743	9.51825	NA
ALPK3_S1209_M1	ALPK3_S1209	-0.301078	10.4996	-0.94663	0.382784	0.489389	10.1556	11.0489	10.7458	9.97058	10.4909	10.5856
ALPK3_S1235_M1	ALPK3_S1235	0.318043	12.2012	3.19006	0.0206577	0.049811	12.1577	11.8666	12.0979	12.2965	12.4656	12.3227
ALPK3_S1390_M1	ALPK3_S1390	-0.0300234	12.7611	-0.466985	0.658087	0.739867	NA	12.7109	12.8102	12.67	12.7937	12.7747
ALPK3_S1390_M2	ALPK3_S1390	0.495141	12.2521	2.3652	0.0587917	0.111663	11.9288	12.2416	11.8433	12.5014	12.2173	12.7805
ALPK3_S1406_M1	ALPK3_S1406	-0.0360306	14.5848	-0.450454	0.669259	0.749854	14.5563	14.5621	14.677	14.4666	14.7089	14.5378
ALPK3_S1855_M1	ALPK3_S1855	0.347136	11.5559	4.47364	0.00496763	0.0169535	11.3766	11.4614	11.3515	11.8226	11.5489	11.7743
ALPK3_S1865_M1	ALPK3_S1865	0.0380466	14.4156	0.612057	0.564455	0.660137	14.4132	14.4195	14.348	14.4162	14.3757	14.5209
ALPK3_S430_M1	ALPK3_S430	0.0339944	14.0291	0.565567	0.59356	0.685318	14.0404	14.01	13.9775	14.0433	13.9773	14.1261
ALPK3_S658_M1	ALPK3_S658	1.54094	8.0687	2.48952	0.0499363	0.0981196	8.38251	5.10325	NA	8.45213	9.6	9.09567
ALPK3_T1384_M2	ALPK3_T1384	0.495141	12.2521	2.3652	0.0587917	0.111663	11.9288	12.2416	11.8433	12.5014	12.2173	12.7805
ALPK3_T728_M1	ALPK3_T728	-0.267672	15.6901	-2.44965	0.0526108	0.102165	15.9556	15.7539	15.7625	15.6774	15.4081	15.5834
ALPP_S114_M1	ALPP_S114	0.604883	12.1816	7.06293	0.000540418	0.00353717	11.7992	11.9506	11.8876	12.429	12.4179	12.6051
ALS2_S1335_M1	ALS2_S1335	-0.429206	11.2758	-3.18989	0.020662	0.0498141	11.5229	11.2979	11.6503	11.0531	10.9426	NA
ALS2_S1464_M1	ALS2_S1464	-0.550669	13.147	-6.91247	0.00060325	0.00380102	NA	NA	13.3587	12.8739	NA	12.809
ALS2_S466_M1	ALS2_S466	0.15483	13.0836	1.65554	0.152311	0.235899	12.9568	13.1398	12.9219	13.0767	13.1736	13.2327
ALS2_S483_M1	ALS2_S483	0.834278	10.5931	5.67108	0.0016219	0.00755559	10.172	10.0037	10.3523	11.1705	10.899	10.9613
ALS2_S483_M2	ALS2_S483	-0.0677096	14.451	-0.572595	0.589104	0.681941	14.3698	14.6803	14.4044	14.2694	14.4692	14.5127
ALS2_S492_M1	ALS2_S492	-0.387337	15.8976	-4.64268	0.00419347	0.0148996	16.1555	16.0111	16.1072	15.747	15.7719	15.5929
ALS2_S492_M2	ALS2_S492	-0.0677096	14.451	-0.572595	0.589104	0.681941	14.3698	14.6803	14.4044	14.2694	14.4692	14.5127
ALS2_Y1469_M1	ALS2_Y1469	-0.752144	9.41442	-10.1984	7.85e-05	0.0010107	9.94113	10.2963	8.68215	9.21969	NA	NA
ALYREF_S239_M1	ALYREF_S239	-0.419208	12.3314	-3.14442	0.0218332	0.0519114	12.388	12.5838	12.6513	12.2612	11.9894	12.1148
ALYREF_S8_M1	ALYREF_S8	-0.121534	12.3336	-0.596854	0.573875	0.668395	12.767	13.0908	12.8733	12.9649	9.34486	12.9605
AMBRA1_S1205_M1	AMBRA1_S1205	1.03509	10.8862	10.2963	7.46e-05	0.000987092	NA	10.476	10.3144	NA	11.1259	11.5911
AMBRA1_S639_M1	AMBRA1_S639	0.629768	11.2224	9.37249	0.000123202	0.00132185	10.9462	10.9382	NA	11.4131	11.6229	11.5514
AMER1_S286_M1	AMER1_S286	-1.73574	9.64859	-11.7976	3.58e-05	0.000631863	10.4585	10.7051	10.4842	8.28006	9.14997	NA
AMER1_S868_M1	AMER1_S868	-0.192597	12.4897	-1.3323	0.234305	0.331211	12.7256	12.4595	NA	NA	NA	12.4289
AMFR_S523_M1	AMFR_S523	0.757443	12.4402	6.14839	0.00108869	0.00570646	11.8975	12.3607	11.9779	12.665	NA	12.8785
AMFR_S542_M1	AMFR_S542	0.0502146	12.8786	0.625189	0.556395	0.653115	12.8731	12.9125	12.8067	12.9144	12.6859	13.0787
AMMECR1_S16_M1	AMMECR1_S16	-0.249495	12.7595	-0.948424	0.381945	0.488466	NA	13.1919	12.8851	12.3813	12.8871	NA
AMMECR1L_S74_M1	AMMECR1L_S74	0.0457088	12.7532	0.675535	0.526175	0.625392	12.7618	12.7068	12.7336	12.7798	12.9519	12.5851
AMOT_S823_M1	AMOT_S823	-0.0703495	10.1581	-0.883344	0.413288	0.518822	10.2568	10.1433	10.237	10.2412	9.91435	10.1561
AMOTL2_S166_M1	AMOTL2_S166	0.740349	9.91689	6.5774	0.000776236	0.00452579	8.96193	9.61798	9.84655	10.2992	10.3038	10.4719
AMOTL2_S183_M1	AMOTL2_S183	-0.565729	14.7751	-10.3038	7.43e-05	0.000985695	15.0717	15.0412	15.0717	14.5331	14.437	14.4958
AMOTL2_S236_M1	AMOTL2_S236	-0.0908058	9.40491	-0.523355	0.620737	0.70894	10.0662	9.01232	9.40581	9.46911	9.17172	9.30429
AMOTL2_S50_M1	AMOTL2_S50	-0.16606	14.3651	-2.59246	0.0436805	0.0884515	14.3629	NA	14.495	NA	14.3086	NA
AMOTL2_S540_M1	AMOTL2_S540	-0.00989748	13.9528	-0.106518	0.918876	0.942625	13.8536	14.0245	13.9953	13.8583	14.0358	13.9495
AMOTL2_S602_M1	AMOTL2_S602	0.356473	14.6803	4.34885	0.0056441	0.0185948	14.7322	14.3637	14.4773	14.9122	14.7937	14.8024
AMOTL2_S667_M1	AMOTL2_S667	-0.169554	15.309	-1.22035	0.27112	0.371772	15.2826	15.5378	15.3609	15.0809	15.3697	15.2221
AMOTL2_S759_M1	AMOTL2_S759	-0.0204	14.0732	-0.248448	0.812628	0.863091	14.02	14.149	14.0813	13.9534	14.1585	14.0771
AMOTL2_S99_M1	AMOTL2_S99	0.321871	8.76535	2.09588	0.0841483	0.147392	7.93828	9.07352	8.65369	NA	9.12843	8.88009
AMPD2_S100_M1	AMPD2_S100	0.0127651	16.2348	0.203452	0.845957	0.887936	16.2241	16.2728	16.2003	16.1491	16.3009	16.2617
AMPD2_S118_M1	AMPD2_S118	0.554432	15.1632	5.49792	0.00188598	0.00837934	14.8048	NA	14.8759	15.4392	15.3397	15.5423
AMPD2_S168_M1	AMPD2_S168	0.220815	15.9143	3.50084	0.0142928	0.0375286	15.8475	15.7741	15.8027	16.0828	15.9306	16.0482
AMPD2_S190_M1	AMPD2_S190	0.545413	9.26371	5.03034	0.00288555	0.0113901	9.12539	9.00084	8.94804	9.62692	9.19084	9.69025
AMPD2_T117_M1	AMPD2_T117	-0.83757	12.1506	-4.8659	0.00337311	0.0127327	12.8622	12.3068	NA	11.8781	11.5552	NA
AMPD3_S85_M1	AMPD3_S85	0.466129	13.8405	5.71962	0.0015557	0.007339	NA	13.6316	NA	14.0468	14.2355	NA
ANAPC1_S202_M1	ANAPC1_S202	0.0794968	10.5812	1.11024	0.312188	0.416542	10.4129	NA	10.5349	10.6108	NA	NA
ANAPC1_S343_M1	ANAPC1_S343	0.159972	11.8382	0.77873	0.467693	0.570948	12.0037	11.5869	11.684	11.9425	11.6746	12.1373
ANAPC1_S355_M1	ANAPC1_S355	-0.486892	12.3398	-4.69863	0.00396824	0.0143496	12.6586	12.4912	12.5088	12.0366	11.9284	12.4154
ANAPC1_S377_M1	ANAPC1_S377	0.28707	10.7779	0.898462	0.405836	0.511504	10.953	10.6864	10.2639	11.2208	10.4746	11.0691
ANAPC1_S51_M1	ANAPC1_S51	0.0563911	11.0111	0.850811	0.429675	0.534455	10.6566	11.1577	11.0209	NA	NA	11.0566
ANAPC1_S518_M1	ANAPC1_S518	0.432162	10.074	5.6666	0.00162816	0.00757634	NA	9.82315	9.95352	10.2	10.3265	10.3437
ANAPC1_S547_M1	ANAPC1_S547	-0.0631704	12.499	-0.338051	0.74761	0.813212	12.6679	12.9013	12.5777	12.8526	11.2196	12.775
ANAPC1_S555_M1	ANAPC1_S555	1.23125	10.35	13.4123	1.78e-05	0.000416403	NA	10.3997	8.97332	10.9301	11.0078	11.031
ANAPC1_S563_M1	ANAPC1_S563	-0.737367	9.78104	-5.26851	0.00231578	0.00969689	10.3151	10.0315	10.1026	9.60513	9.35792	NA
ANAPC1_S688_M1	ANAPC1_S688	0.187396	15.3636	2.91969	0.0288047	0.0643226	15.3344	15.2339	15.2414	15.5025	15.4064	15.4629
ANAPC1_S731_M1	ANAPC1_S731	0.717559	10.4704	4.3227	0.0057988	0.0189773	9.95153	NA	10.1213	10.6243	11.0293	10.8339
ANAPC2_S218_M1	ANAPC2_S218	1.14173	8.95042	3.40791	0.0159318	0.040719	9.00152	8.4052	8.8423	10.2989	7.07613	10.0785
ANAPC2_S314_M1	ANAPC2_S314	0.606287	11.4209	4.51916	0.0047442	0.0163679	11.4887	11.0702	10.8771	11.8216	NA	11.6799
ANAPC2_S534_M1	ANAPC2_S534	0.030903	11.7609	0.10938	0.916707	0.941324	12.0555	11.5322	NA	11.8426	12.3554	10.9455
ANAPC4_S777_M1	ANAPC4_S777	-0.0921708	14.944	-1.29318	0.246627	0.344375	15.0169	NA	14.965	14.883	14.7319	15.1235
ANAPC4_S779_M1	ANAPC4_S779	0.304955	14.3425	2.82251	0.0325461	0.0706292	12.5614	14.7608	NA	NA	14.7498	NA
ANAPC5_S195_M1	ANAPC5_S195	0.0433052	10.0032	0.591459	0.577241	0.671239	10.0498	NA	9.9142	9.98212	10.0887	10.0036
ANAPC5_S221_M1	ANAPC5_S221	0.222284	10.988	1.98521	0.0976466	0.165821	10.7473	10.9783	10.9051	11.1301	10.9726	11.1948
ANK3_S1459_M1	ANK3_S1459	0.862278	12.3972	7.87462	0.000308177	0.00237859	12.0116	11.7701	12.1133	12.9341	12.743	12.8114
ANK3_S4181_M1	ANK3_S4181	-1.79813	8.07315	-10.7212	6e-05	0.000859534	NA	NA	8.9895	7.7449	5.94859	NA
ANK3_S4229_M1	ANK3_S4229	0.192727	11.9268	1.41525	0.210016	0.304079	11.9669	11.9682	11.5055	12.0476	11.9159	12.1564
ANK3_S4298_M1	ANK3_S4298	-0.578219	12.8187	-7.94628	0.000293972	0.00230991	13.207	12.8086	13.1827	12.6203	12.5293	12.5641
ANK3_S4342_M1	ANK3_S4342	-0.267158	10.4879	-1.32723	0.235871	0.332917	10.8362	10.2077	10.7989	10.5749	10.235	10.2747
ANK3_S524_M1	ANK3_S524	-0.600326	12.4509	-9.23336	0.000133394	0.0013975	12.6888	12.7971	12.7672	12.1208	NA	12.113
ANK3_S623_M1	ANK3_S623	0.629157	9.75229	3.34654	0.0171288	0.0430021	9.35001	9.33248	9.68029	10.3684	9.63738	10.1452
ANK3_S847_M1	ANK3_S847	-0.550046	13.0397	-2.97314	0.0269491	0.0610934	13.1454	13.574	13.2249	12.5849	12.6183	13.091
ANK3_S896_M1	ANK3_S896	-0.303815	10.1238	-1.61379	0.161105	0.246245	NA	10.0991	10.1739	10.5014	NA	9.66875
ANK3_S934_M1	ANK3_S934	-1.22331	10.4337	-7.8376	0.000315828	0.00241858	11.212	11.0187	10.9255	9.82883	9.50173	10.1154
ANK3_S959_M1	ANK3_S959	-0.808793	9.30152	-5.76057	0.00150226	0.00717426	9.70904	9.5606	9.7879	8.87704	NA	NA
ANK3_Y4303_M1	ANK3_Y4303	0.274712	8.07295	2.9813	0.0266775	0.0606248	NA	7.56576	NA	8.16911	8.30795	NA
ANKHD1_S1679_M1	ANKHD1_S1679	-0.108665	12.2238	-1.01119	0.353522	0.459716	NA	12.1355	12.3305	12.221	12.0208	NA
ANKHD1_S740_M1	ANKHD1_S740	-0.378665	7.70089	-1.84403	0.118124	0.192812	NA	7.56667	NA	7.7285	NA	7.48163
ANKHD1_S803_M1	ANKHD1_S803	-0.559491	9.76568	-5.6159	0.00170113	0.00780802	9.94164	10.0864	9.94868	9.43271	9.22494	9.95974
ANKHD1_T1553_M1	ANKHD1_T1553	0.775732	11.3131	5.41446	0.00203075	0.00882543	NA	11.051	10.7979	12.0856	11.5871	11.5097
ANKHD1_T2323_M1	ANKHD1_T2323	0.059209	10.9628	0.301782	0.773687	0.833224	11.2888	NA	10.8446	11.1651	10.7933	NA
ANKIB1_S737_M1	ANKIB1_S737	-0.139763	14.7223	-2.39453	0.0565616	0.108239	14.6688	14.8388	14.8114	14.6813	14.6652	14.6684
ANKIB1_S911_M1	ANKIB1_S911	-0.117634	11.6714	-0.810403	0.450698	0.554685	11.5922	11.7929	11.8525	11.2745	11.8167	11.6994
ANKLE2_S259_M1	ANKLE2_S259	-0.547126	10.6399	-4.27719	0.00607963	0.0196919	10.2302	11.1133	11.1135	10.5692	NA	10.3642
ANKLE2_S268_M1	ANKLE2_S268	0.249312	13.8184	2.15208	0.0780452	0.13936	13.8349	13.5771	13.6694	14.0604	13.9145	13.8543
ANKLE2_S512_M1	ANKLE2_S512	0.465359	11.881	3.69663	0.0114209	0.0315757	11.5431	11.885	11.5238	12.2064	11.9667	12.161
ANKLE2_S528_M1	ANKLE2_S528	1.01353	12.6192	12.8247	2.27e-05	0.000479372	12.1363	11.9269	12.2307	13.0728	13.1623	13.1863
ANKLE2_S662_M1	ANKLE2_S662	0.180229	16.2369	3.31044	0.0178792	0.0444784	16.1985	16.1109	16.1428	16.3104	16.3216	16.3372
ANKLE2_S806_M1	ANKLE2_S806	0.960848	11.2885	14.1215	1.34e-05	0.000354863	10.861	10.7301	NA	NA	NA	11.8308
ANKLE2_S807_M1	ANKLE2_S807	0.263757	10.0076	4.16392	0.00684808	0.0215137	NA	9.89384	9.87449	NA	10.136	NA
ANKLE2_S866_M1	ANKLE2_S866	0.45816	10.6295	5.93133	0.00130111	0.0064707	10.4038	NA	10.2696	NA	10.87	NA
ANKLE2_S875_M1	ANKLE2_S875	0.530811	10.7883	3.35838	0.0168903	0.0425696	NA	10.322	NA	10.8505	11.4054	10.9438
ANKLE2_S894_M1	ANKLE2_S894	-1.43165	12.5031	-10.3591	7.22e-05	0.000969285	NA	13.3046	NA	NA	11.9917	11.509
ANKLE2_S896_M1	ANKLE2_S896	0.308814	11.5564	2.27558	0.0661978	0.122391	11.2912	11.3508	11.564	NA	11.8935	11.5739
ANKLE2_S914_M1	ANKLE2_S914	-0.416399	9.55867	-0.670886	0.52892	0.627806	10.3377	9.15941	10.0553	10.364	9.67964	7.75595
ANKLE2_T47_M1	ANKLE2_T47	-0.256883	12.2076	-3.41281	0.0158404	0.0405287	12.2769	12.2987	12.4324	12.1319	12.0903	12.0151
ANKLE2_Y918_M1	ANKLE2_Y918	-0.595003	12.0531	-5.02219	0.00290775	0.0114541	13.3598	12.2095	11.9058	11.7071	NA	11.6024
ANKRD11_S1792_M1	ANKRD11_S1792	1.10964	7.80631	8.65303	0.000188062	0.00174324	7.69339	NA	7.08494	NA	NA	8.2377
ANKRD11_S1847_M1	ANKRD11_S1847	-0.0803768	10.5694	-0.199616	0.848816	0.890154	11	10.2179	10.6109	10.9712	NA	10.0685
ANKRD11_S1893_M1	ANKRD11_S1893	0.498999	13.1623	6.73717	0.000687438	0.00415088	13.0694	NA	12.8985	NA	13.4602	NA
ANKRD11_S2374_M1	ANKRD11_S2374	-1.55655	6.50681	-2.34239	0.0605892	0.114181	7.99437	6.76715	7.71586	7.22187	5.93614	3.40545
ANKRD11_S276_M1	ANKRD11_S276	0.374763	14.6262	6.47892	0.000837587	0.00475572	14.5067	14.4813	14.5179	14.9091	14.8809	14.4611
ANKRD11_S505_M1	ANKRD11_S505	0.646024	11.6064	3.70824	0.0112721	0.0312419	11.2125	11.1552	11.4824	11.6435	12.1436	12.0011
ANKRD11_S609_M1	ANKRD11_S609	-2.07812	9.58141	-29.8348	2.13e-07	4.87e-05	10.6189	10.8597	NA	NA	8.50768	8.55208
ANKRD11_S834_M1	ANKRD11_S834	0.175172	7.2839	0.677576	0.524973	0.624407	7.27269	NA	7.40652	7.30572	NA	NA
ANKRD12_S1189_M1	ANKRD12_S1189	0.29296	12.6717	4.15121	0.00694097	0.0217157	12.5667	12.5612	12.4939	12.8781	12.8791	12.6513
ANKRD12_S1401_M1	ANKRD12_S1401	-0.14726	10.485	-1.12879	0.304918	0.408792	10.2164	NA	10.963	10.5038	NA	10.3929
ANKRD12_S149_M1	ANKRD12_S149	-0.0122044	11.098	-0.0718397	0.945221	0.960277	11.2181	10.8997	11.1946	11.1312	11.306	10.8386
ANKRD12_S543_M1	ANKRD12_S543	0.0347945	11.6992	0.170842	0.87034	0.90743	11.5016	11.8885	11.6554	12.0655	11.5936	11.4908
ANKRD12_S568_M1	ANKRD12_S568	0.241268	11.4984	1.98106	0.098193	0.166444	11.2453	11.3362	11.5518	NA	11.7491	11.5773
ANKRD12_S630_M1	ANKRD12_S630	0.434475	8.57191	7.18182	0.000496111	0.00331203	8.32619	8.32805	NA	8.79062	NA	8.83027
ANKRD13D_S552_M2	ANKRD13D_S552	-0.0704031	14.2469	-0.345356	0.742401	0.809443	14.1137	14.501	14.2316	13.9657	14.4658	14.2036
ANKRD13D_T556_M2	ANKRD13D_T556	-0.0704031	14.2469	-0.345356	0.742401	0.809443	14.1137	14.501	14.2316	13.9657	14.4658	14.2036
ANKRD17_S1457_M1	ANKRD17_S1457	-0.599029	8.00698	-2.71814	0.0371614	0.0780894	8.44683	8.64001	8.25817	8.29751	6.55002	NA
ANKRD17_S1639_M1	ANKRD17_S1639	-0.702481	10.7693	-11.3156	4.48e-05	0.000728083	11.1673	11.2297	10.8245	10.4486	10.4695	10.4762
ANKRD17_S1696_M1	ANKRD17_S1696	0.0822748	9.15343	0.181362	0.862455	0.901459	8.63991	9.60528	9.09168	8.64383	9.60476	9.3351
ANKRD17_S2044_M2	ANKRD17_S2044	-0.647533	14.0415	-9.25353	0.000131857	0.00138662	NA	14.3795	NA	NA	13.3441	13.9285
SCYL1_S754_M1	SCYL1_S754	-1.84792	13.2685	-19.8684	2.04e-06	0.000139985	14.0807	14.2377	14.259	12.3929	12.2079	12.4328
ANKRD17_S2047_M1	ANKRD17_S2047	0.0785315	13.5078	0.118019	0.910163	0.936489	NA	14.3081	12.7459	14.6518	12.9711	13.0184
ANKRD17_S2059_M1	ANKRD17_S2059	0.532008	9.22622	3.63508	0.0122474	0.0332934	8.95967	9.45268	8.46983	9.62146	9.46799	9.38568
ANKRD17_S2067_M1	ANKRD17_S2067	0.207493	15.5126	3.49731	0.0143516	0.0376298	15.4538	15.437	15.3099	15.5999	15.6191	15.6559
ANKRD17_S2401_M1	ANKRD17_S2401	0.418879	14.7322	3.87714	0.00933628	0.0272518	14.4046	14.5497	14.614	14.8285	15.0389	14.9575
ANKRD26_S631_M1	ANKRD26_S631	0.228649	10.9187	1.8471	0.117636	0.192093	10.7706	10.6971	NA	NA	11.2337	10.9179
ANKRD27_S634_M1	ANKRD27_S634	0.391499	11.304	2.26517	0.0671195	0.123675	11.0693	11.3082	10.9471	11.5734	11.663	11.2627
ANKRD27_S962_M1	ANKRD27_S962	0.893073	11.8645	8.48326	0.00020874	0.00184051	11.3665	11.242	11.73	NA	12.1929	12.2913
ANKRD27_T1023_M1	ANKRD27_T1023	0.471298	15.9216	4.5526	0.00458736	0.0159631	15.8143	15.5406	15.7028	16.2157	16.0387	16.2172
ANKRD28_S1011_M1	ANKRD28_S1011	0.31561	15.9471	4.99379	0.00298653	0.0116947	15.8071	15.6109	15.8965	16.1388	16.1352	16.0941
ANKRD50_S1111_M1	ANKRD50_S1111	0.215097	9.42267	0.671981	0.528273	0.627291	9.62182	8.9345	9.38905	9.69891	9.84257	NA
ANKRD50_S1167_M1	ANKRD50_S1167	0.694615	11.2491	2.85571	0.0312112	0.0683806	10.9047	NA	NA	NA	11.893	11.357
ANKRD50_S1183_M1	ANKRD50_S1183	0.22347	11.2359	3.22408	0.0198268	0.0483235	11.2567	11.1787	11.218	11.4756	11.4846	10.8021
ANKRD50_S1222_M1	ANKRD50_S1222	0.472773	12.2546	4.30733	0.00589194	0.0192219	12.398	11.8525	11.9248	12.438	12.3675	12.5466
ANKRD54_S63_M1	ANKRD54_S63	-0.428498	11.2645	-0.938469	0.386615	0.493118	11.3777	12.0843	11.226	11.3529	11.7712	9.77491
ANKS1A_S1100_M1	ANKS1A_S1100	0.282798	10.6998	1.62267	0.159195	0.243984	10.8488	9.04022	11.0532	NA	NA	10.9895
ANKS1A_S579_M1	ANKS1A_S579	-0.112841	11.5001	-0.744425	0.486609	0.588166	NA	11.2505	11.7509	NA	11.35	NA
ANKS1A_S624_M2	ANKS1A_S624	-0.994218	11.7027	-8.3458	0.000227444	0.00195541	NA	12.3882	12.1386	NA	NA	11.3361
ANKS1A_S626_M1	ANKS1A_S626	-2.10771	15.0096	-12.6326	2.47e-05	0.000503299	15.8643	16.2595	16.0666	13.963	NA	NA
ANKS1A_S626_M2	ANKS1A_S626	-0.994218	11.7027	-8.3458	0.000227444	0.00195541	NA	12.3882	12.1386	NA	NA	11.3361
ANKS1A_S628_M1	ANKS1A_S628	-0.228403	15.9967	-3.51235	0.0141032	0.0371359	NA	NA	16.0997	15.7787	16.0975	15.8547
ANKS1A_S647_M1	ANKS1A_S647	0.237041	16.2119	4.43651	0.00515875	0.0174112	16.0947	16.1137	16.0718	16.3657	16.306	16.3196
ANKS1A_S647_M2	ANKS1A_S647	-0.270722	10.4108	-1.07155	0.327826	0.432802	10.2419	10.7601	10.6365	9.9025	10.3773	10.5466
ANKS1A_S652_M2	ANKS1A_S652	-0.270722	10.4108	-1.07155	0.327826	0.432802	10.2419	10.7601	10.6365	9.9025	10.3773	10.5466
ANKS1A_S663_M1	ANKS1A_S663	-0.847669	14.7165	-11.6262	3.87e-05	0.000660952	15.0054	15.1457	15.2536	14.3112	14.341	14.2419
ANKS1A_S677_M1	ANKS1A_S677	0.125244	15.8931	2.01842	0.0933778	0.160216	15.8376	15.8727	15.806	15.9949	15.9995	15.8479
ANKS1A_S887_M1	ANKS1A_S887	0.26488	11.8857	2.01912	0.0932898	0.160098	11.675	11.6733	11.9115	12.0288	11.8355	12.19
ANKS1A_S917_M1	ANKS1A_S917	0.453811	12.4591	1.33857	0.232385	0.329276	12.6512	11.8798	12.1657	13.1097	12.382	12.5665
ANKS1A_T318_M1	ANKS1A_T318	0.129365	16.1994	1.59328	0.165605	0.251844	16.1596	16.0533	16.1912	16.3441	16.1937	16.2543
ANKS4B_S184_M1	ANKS4B_S184	0.773685	11.6632	12.1729	3.02e-05	0.000567268	NA	NA	11.2374	NA	12.0097	12.12
ANKS4B_S283_M1	ANKS4B_S283	-0.0314998	12.7296	-0.376638	0.720269	0.790107	12.8328	12.7732	12.7112	12.4576	12.8604	12.7427
ANKS6_S734_M1	ANKS6_S734	-0.0457342	11.295	-0.34343	0.743773	0.81041	11.4619	11.3886	11.103	11.3379	11.3705	11.1079
ANKZF1_S398_M1	ANKZF1_S398	0.668892	10.3172	5.12219	0.00264863	0.0106957	9.73596	10.058	10.1472	10.5625	10.7981	NA
ANKZF1_S533_M1	ANKZF1_S533	-0.0268883	11.8437	-0.359387	0.732439	0.800985	NA	NA	11.8969	11.9444	NA	11.837
ANKZF1_S675_M1	ANKZF1_S675	0.18365	12.2933	1.93214	0.104885	0.175383	12.1203	12.233	12.2741	12.4796	NA	NA
ANKZF1_T537_M1	ANKZF1_T537	0.30605	11.6665	2.86246	0.0309472	0.0679358	11.6336	11.2648	NA	NA	11.823	NA
ANKZF1_T607_M1	ANKZF1_T607	0.14632	12.9923	0.925647	0.392697	0.499123	13.14	12.6655	12.952	13.2591	12.9724	12.965
ANLN_S182_M1	ANLN_S182	0.196389	16.5962	2.91484	0.0289798	0.0646618	16.5944	16.4297	16.4744	16.743	16.6539	16.6818
ANLN_S182_M2	ANLN_S182	0.585488	13.7098	2.26471	0.067161	0.123733	13.1596	13.6563	13.4353	13.736	14.3381	13.9335
ANLN_S189_M2	ANLN_S189	0.00121804	11.8061	0.0187987	0.985652	0.989917	NA	12.0238	11.782	11.763	NA	NA
ANLN_S219_M1	ANLN_S219	0.534569	7.4714	1.52516	0.181429	0.270928	6.7976	NA	7.47566	NA	7.05144	7.9808
ANLN_S225_M1	ANLN_S225	-0.168505	10.4873	-2.21887	0.0713861	0.1298	10.5955	10.3007	10.7465	10.4354	NA	10.4671
[truncated: 15,811 more rows]
