# Supplementary material for: Proteomics of colorectal tumors identifies the role of CAVIN1 in tumor relapse
Source: Mol Syst Biol. 2025 Apr 23;21(7):776–806. doi: 10.1038/s44320-025-00102-8 (PMC12222889; doi:10.1038/s44320-025-00102-8)
Supplement: Supplementary file 9 — Source data Fig. 3 [file 44320_2025_102_MOESM9_ESM.zip]

Archive with 2 entries (1 files):
- Figure 3E/
- Figure 3E/Figure3E.xlsx
