# Supplementary material for: Proteomics of colorectal tumors identifies the role of CAVIN1 in tumor relapse
Source: Mol Syst Biol. 2025 Apr 23;21(7):776–806. doi: 10.1038/s44320-025-00102-8 (PMC12222889; doi:10.1038/s44320-025-00102-8)
Supplement: Supplementary file 9 — Source data Fig. 3 [file 44320_2025_102_MOESM9_ESM.zip › Figure 3E/Figure3E.xlsx]

## Sheet: Figure3B.xlsx
CAVIN1	RFS	RFSTime	GROUP
15.2551	0	1303	DOWN
15.3399	0	1235	DOWN
16.5835	0	1200	UP
14.9948	0	1649	DOWN
16.0352	1	381	UP
15.3322	1	917	DOWN
14.5102	0	1215	DOWN
14.8618	0	1282	DOWN
16.1322	1	421	UP
16.3716	0	1393	UP
15.1238	0	2481	DOWN
14.8779	0	2578	DOWN
15.9636	1	432	UP
15.1711	0	2644	DOWN
16.5941	1	1568	UP
15.4822	0	1113	DOWN
15.073	0	1709	DOWN
16.7904	1	356	UP
16.246	0	1389	UP
14.9503	1	351	DOWN
17.114	1	366	UP
15.281	0	1688	DOWN
15.6679	0	1352	DOWN
16.439	0	974	UP
15.5853	1	559	DOWN
15.8551	1	391	UP
15.0953	0	6638	DOWN
16.8196	1	359	UP
14.2267	1	1040	DOWN
14.5159	1	291	DOWN
15.9254	0	4585	UP
14.8225	0	2764	DOWN
15.128	0	2692	DOWN
15.4424	0	2226	DOWN
16.5626	0	1931	UP
15.2372	0	3508	DOWN
15.0305	0	2022	DOWN
15.1765	0	3393	DOWN
15.5432	0	3568	DOWN
14.7714	0	2887	DOWN
15.873	0	1525	UP
15.6305	0	1863	DOWN
15.6942	0	2505	DOWN
15.6172	0	1720	DOWN
15.1963	0	1829	DOWN
15.5499	0	1545	DOWN
15.3321	0	1334	DOWN
15.0085	0	1520	DOWN
15.3107	0	1652	DOWN
15.487	1	515	DOWN
15.4309	1	343	DOWN
15.7682	1	464	DOWN
15.3688	1	371	DOWN
15.527	0	1031	DOWN
15.1911	0	1921	DOWN
16.0889	0	1295	UP
16.5927	0	1106	UP
15.0367	0	1219	DOWN
15.5873	0	1358	DOWN
16.981	1	793	UP
14.9895	0	1108	DOWN
15.4543	0	1634	DOWN
16.4836	0	1125	UP
15.8613	0	1380	UP
15.5117	0	4174	DOWN
15.2061	0	4240	DOWN
16.1368	0	2472	UP
15.2386	0	3402	DOWN
15.6207	0	2911	DOWN
15.0446	0	3282	DOWN
15.934	1	1141	UP
