# Supplementary material for: Proteomics of colorectal tumors identifies the role of CAVIN1 in tumor relapse
Source: Mol Syst Biol. 2025 Apr 23;21(7):776–806. doi: 10.1038/s44320-025-00102-8 (PMC12222889; doi:10.1038/s44320-025-00102-8)
Supplement: Supplementary file 10 — Source data Fig. 4 [file 44320_2025_102_MOESM10_ESM.zip]

Archive with 51 entries (41 files):
- Figure 4C/
- Figure 4C/20220331_Sph_96h_HT29_Cavin1KD_Untreated_Rep1.tif
- Figure 4C/20220331_Sph_96h_HT29_Ctrl_Untreated_Rep4.tif
- Figure 4C/20220331_Sph_96h_HT29_Ctrl_Untreated_Rep1.tif
- Figure 4C/20220331_Sph_96h_HT29_Cavin1KD_Untreated_Rep2.tif
- Figure 4C/20220331_Sph_96h_HT29_Ctrl_Untreated_Rep2.tif
- Figure 4C/20220331_Sph_96h_HT29_Cavin1KD_Untreated_Rep4.tif
- Figure 4C/20220331_Sph_96h_HT29_Cavin1KD_Untreated_Rep3.tif
- Figure 4C/20220331_Sph_96h_HT29_Ctrl_Untreated_Rep3.tif
- Figure 4D/
- Figure 4D/20220408_Sph_216h_Sw480_Ctrl_unt_Rep4.tif
- Figure 4D/20220408_Sph_216h_Sw480_Cavin1KD_unt_Rep3.tif
- Figure 4D/20220408_Sph_216h_Sw480_Cavin1KD_unt_Rep2.tif
- Figure 4D/20220408_Sph_216h_Sw480_Cavin1KD_unt_Rep4.tif
- Figure 4D/20220408_Sph_216h_Sw480_Ctrl_unt_Rep3.tif
- Figure 4D/Thumbs.db
- Figure 4D/20220408_Sph_216h_Sw480_Ctrl_unt_Rep1.tif
- Figure 4D/20220408_Sph_216h_Sw480_Cavin1KD_unt_Rep1.tif
- Figure 4D/20220408_Sph_216h_Sw480_Ctrl_unt_Rep2.tif
- Figure 4E/
- Figure 4E/Figure 4E.xlsx
- Figure 4F/
- Figure 4F/Figure 4F.xlsx
- Figure 4G/
- Figure 4G/HT29_KD_Rep1.tif
- Figure 4G/HT29_Ctrl_Rep3.tif
- Figure 4G/HT29_KD_Rep2.tif
- Figure 4G/HT29_EMT_Rep4.tif
- Figure 4G/HT29_KD_Rep3.tif
- Figure 4G/HT29_Ctrl_Rep2.tif
- Figure 4G/HT29_EMT_Rep3.tif
- Figure 4G/HT29_EMT_Rep2.tif
- Figure 4G/HT29_Ctrl_Rep1.tif
- Figure 4G/HT29_EMT_Rep1.tif
- Figure 4G/HT29_KD_Rep4.tif
- Figure 4G/HT29_Ctrl_Rep4.tif
- FIgure 4H/
- FIgure 4H/Figure 4H.xlsx
- Figure 4I/
- Figure 4I/Figure 4I.xlsx
- Figure 4J/
- Figure 4J/Figure 4J.xlsx
- Figure 4A/
- Figure 4A/clonogenic_HT29_800c_Ctrl_Rep2.jpg
- Figure 4A/clonogenic_HT29_800c_KD_Rep3.jpg
- Figure 4A/clonogenic_HT29_800c_KD_Rep1.jpg
- Figure 4A/clonogenic_HT29_800c_Ctrl_Rep3.jpg
- Figure 4A/clonogenic_HT29_800c_KD_Rep2.jpg
- Figure 4A/clonogenic_HT29_800c_Ctrl_Rep1.jpg
- Figure 4B/
- Figure 4B/Figure 4B.xlsx
