# Supplementary material for: Proteomics of colorectal tumors identifies the role of CAVIN1 in tumor relapse
Source: Mol Syst Biol. 2025 Apr 23;21(7):776–806. doi: 10.1038/s44320-025-00102-8 (PMC12222889; doi:10.1038/s44320-025-00102-8)
Supplement: Supplementary file 10 — Source data Fig. 4 [file 44320_2025_102_MOESM10_ESM.zip › Figure 4E/Figure 4E.xlsx]

## Sheet: Sheet1
HT29_Spheroid_Circumference (FIG 4F)
Ctrl	Cavin1KD
328809	18177.6
288804	214696
294296	198409
312430	200338
276576	238018
287753	196288
287799	216859
300954	201922
308297	200756
277421	208975
284190	195677
270065	215477
