# Supplementary material for: Proteomics of colorectal tumors identifies the role of CAVIN1 in tumor relapse
Source: Mol Syst Biol. 2025 Apr 23;21(7):776–806. doi: 10.1038/s44320-025-00102-8 (PMC12222889; doi:10.1038/s44320-025-00102-8)
Supplement: Supplementary file 10 — Source data Fig. 4 [file 44320_2025_102_MOESM10_ESM.zip › Figure 4F/Figure 4F.xlsx]

## Sheet: FIG4F
HT29_Spheroid_Absorbance (FIG 4E)			HT29_Spheroid_Circumference (FIG 4F)
Ctrl	Cavin1KD		Ctrl	Cavin1KD
0.699	0.698		328809	18177.6
0.718	0.7		288804	214696
0.77	NA/0.135		294296	198409
0.755	0.69		312430	200338
0.796	0.707		276576	238018
0.797	0.718		287753	196288
0.706	0.754		287799	216859
0.716	0.699		300954	201922
0.793	0.743		308297	200756
0.704	0.687		277421	208975
0.722	0.693		284190	195677
0.732	0.687		270065	215477
