# Supplementary material for: Proteomics of colorectal tumors identifies the role of CAVIN1 in tumor relapse
Source: Mol Syst Biol. 2025 Apr 23;21(7):776–806. doi: 10.1038/s44320-025-00102-8 (PMC12222889; doi:10.1038/s44320-025-00102-8)
Supplement: Supplementary file 10 — Source data Fig. 4 [file 44320_2025_102_MOESM10_ESM.zip › FIgure 4H/Figure 4H.xlsx]

## Sheet: FIG4H
HT29_Spheroid invasion cell number
Replicate	Emt induced	Wildtype	Cavin1KD
1	121	70	0
2	124	60	0
3	110	56	2
4	81	72	23
