# Supplementary material for: Proteomics of colorectal tumors identifies the role of CAVIN1 in tumor relapse
Source: Mol Syst Biol. 2025 Apr 23;21(7):776–806. doi: 10.1038/s44320-025-00102-8 (PMC12222889; doi:10.1038/s44320-025-00102-8)
Supplement: Supplementary file 10 — Source data Fig. 4 [file 44320_2025_102_MOESM10_ESM.zip › Figure 4I/Figure 4I.xlsx]

## Sheet: FIG4I
Results
	Photo_1	Photo_2	Photo_3	Photo_4	Photo_5	Median
HT29_ctrl_unt_Rep1	47	38	22	60	30	38		t-Test: Two-Sample Assuming Equal Variances				t-Test: Two-Sample Assuming Equal Variances				t-Test: Two-Sample Assuming Equal Variances				t-Test: Two-Sample Assuming Equal Variances
HT29_ctrl_unt_Rep2	37	20	22	10	11	20
HT29_ctrl_unt_Rep3	21	14	14	35	31	21			C	C-EMT			KD	KD-EMT			C	KD			C	KD-EMT
HT29_ctrl_unt_Rep4	19	33	31	17	29	29		Mean	25.1667	46.5		Mean	7.83333	10.6667		Mean	25.1667	7.83333		Mean	25.1667	10.6667
HT29_ctrl_unt_Rep5	34	21	15	23	35	23		Variance	50.9667	98.7		Variance	2.56667	24.6667		Variance	50.9667	2.56667		Variance	50.9667	24.6667
HT29_ctrl_unt_Rep6	21	24	20	15	14	20		Observations	6	6		Observations	6	6		Observations	6	6		Observations	6	6
HT29_ctrl_EMT_Rep1	67	55	33	63	65	63		Pooled Variance	74.8333			Pooled Variance	13.6167			Pooled Variance	26.7667			Pooled Variance	37.8167
HT29_ctrl_EMT_Rep2	61	50	22	36	59	50		Hypothesized Mean Difference	0			Hypothesized Mean Difference	0			Hypothesized Mean Difference	0			Hypothesized Mean Difference	0
HT29_ctrl_EMT_Rep3	52	30	42	38	34	38		df	10			df	10			df	10			df	10
HT29_ctrl_EMT_Rep4	48	37	70	27	85	48		t Stat	-4.27142			t Stat	-1.32991			t Stat	5.80291			t Stat	4.08401
HT29_ctrl_EMT_Rep5	35	23	38	62	15	35		P(T<=t) one-tail	0.000816674			P(T<=t) one-tail	0.106541			P(T<=t) one-tail	8.61378e-05			P(T<=t) one-tail	0.00110009
HT29_ctrl_EMT_Rep6	26	45	82	57	32	45		t Critical one-tail	1.81246			t Critical one-tail	1.81246			t Critical one-tail	1.81246			t Critical one-tail	1.81246
HT29_KD_unt_Rep1	3	18	17	7	10	10		P(T<=t) two-tail	0.00163335			P(T<=t) two-tail	0.213083			P(T<=t) two-tail	0.000172276			P(T<=t) two-tail	0.00220018
HT29_KD_unt_Rep2	22	11	3	3	9	9		t Critical two-tail	2.22814			t Critical two-tail	2.22814			t Critical two-tail	2.22814			t Critical two-tail	2.22814
HT29_KD_unt_Rep3	7	8	14	14	0	8
HT29_KD_unt_Rep4	2	0	6	14	21	6
HT29_KD_unt_Rep5	5	8	8	11	1	8
HT29_KD_unt_Rep6	4	7	6	3	11	6
HT29_KD_EMT_Rep1	3	19	14	11	11	11
HT29_KD_EMT_Rep2	4	6	6	6	8	6
HT29_KD_EMT_Rep3	16	11	19	17	3	16
HT29_KD_EMT_Rep4	0	5	3	4	10	4
HT29_KD_EMT_Rep5	12	6	17	16	24	16
HT29_KD_EMT_Rep6	15	6	4	19	11	11
