# Supplementary material for: Proteomics of colorectal tumors identifies the role of CAVIN1 in tumor relapse
Source: Mol Syst Biol. 2025 Apr 23;21(7):776–806. doi: 10.1038/s44320-025-00102-8 (PMC12222889; doi:10.1038/s44320-025-00102-8)
Supplement: Supplementary file 10 — Source data Fig. 4 [file 44320_2025_102_MOESM10_ESM.zip › Figure 4J/Figure 4J.xlsx]

## Sheet: FIG4J
Gene.name	adj.P.Val	HT29_72h_KD_Rep6	HT29_72h_KD_Rep5	HT29_72h_KD_Rep4	HT29_72h_KD_Rep3	HT29_72h_KD_Rep2	HT29_72h_KD_Rep1	HT29_72h_Ctrl_Rep6	HT29_72h_Ctrl_Rep5	HT29_72h_Ctrl_Rep4	HT29_72h_Ctrl_Rep3	HT29_72h_Ctrl_Rep2	HT29_72h_Ctrl_Rep1
CAVIN1	1.16e-08	1423.94	1467.04	1672.85	1500.84	1585.26	1818.14	3638.09	3854.13	3589.12	3601.85	3665.75	4196.76
CDH1	0.0155539	66190	64818.7	66831.4	64199.4	64914.2	63894.2	62901.6	61491.6	63189.1	61573.6	62463.3	62127.6
KIF5B	1.56e-09	29795	30576	29913.2	30766.6	30590.5	31359.1	45658.6	45700.2	43003.6	45160.2	45465	45071.8
KLC1	7.57e-07	4893.2	4928.79	5072.67	5165.37	5249.42	5167.68	7306.39	6889.26	6900.88	7097.71	7203.63	6712.76
OCLN	0.000287343	8116.65	7961.47	8176.08	7997.28	7568.85	7373.98	6846.89	6953.09	6861.48	6642.47	6602.77	6844.34
VIM	0.00111762	675.79	444.171	464.965	455.696	643.652	216.821	2387.32	1764.17	1268.45	1410.29	1979.41	304.822
