# Supplementary material for: Proteomics of colorectal tumors identifies the role of CAVIN1 in tumor relapse
Source: Mol Syst Biol. 2025 Apr 23;21(7):776–806. doi: 10.1038/s44320-025-00102-8 (PMC12222889; doi:10.1038/s44320-025-00102-8)
Supplement: Supplementary file 10 — Source data Fig. 4 [file 44320_2025_102_MOESM10_ESM.zip › Figure 4B/Figure 4B.xlsx]

## Sheet: FIG4B
800 cells
Replicate	Condition	Colonies
1	Control	244
2	Control	301
3	Control	245
1	Cavin1KD	209
2	Cavin1KD	197
3	Cavin1KD	189
